# Supplementary material for: Rem2 interacts with CaMKII at synapses and restricts long-term potentiation in hippocampus
Source: PLoS One. 2024 Jul 12;19(7):e0301063. doi: 10.1371/journal.pone.0301063 (PMC11244776; doi:10.1371/journal.pone.0301063)
Supplement: S1 File — (XLSX) [file pone.0301063.s001.xlsx]

## Sheet: Sheet1
Figure 2B	Number of positive cells/DAPI+ cells * 100
	Cre-GFP+		Rem2+		Cre-GFP+/Rem2+
	Mouse 1	Mouse 2	Mouse 1	Mouse 2	Mouse 1	Mouse 2
Control	0	0	6	0	0	0
Rem2 cKO	95	98	5	20	4	20
Rem2 cKO + wt-Rem2	87	98	71	76	65	75
Rem2 cKO + Rem2RR/GG	86	92	97	97	85	90

## Sheet: Sheet2
Figure 2C	Number of positive cells
	Cre-GFP+						Rem2+						Cre-GFP+/Rem2+
	Mouse 1			Mouse 2			Mouse 1			Mouse 2			Mouse 1			Mouse 2
	Slice 1	Slice 2	Slice 3	Slice 4	Slice 5	Slice 6	Slice 1	Slice 2	Slice 3	Slice 4	Slice 5	Slice 6	Slice 1	Slice 2	Slice 3	Slice 4	Slice 5	Slice 6
Control	0	0	0	0	0	0	3	0	0	17	4	14	0	0	0	0	0	0
Rem2 cKO	271	268	224	178	181	202	34	94	32	19	0	8	29	94	32	18	0	8
Rem2 cKO + wt-Rem2	215	200	133	153	156		163	151	110	138	117		160	150	109	126	107
Rem2 cKO + Rem2RR/GG	134	177	203	177	235		147	173	224	202	260		134	167	203	171	234

## Sheet: Sheet3
Figure 2E	Average pixel intensity/micron2 * 10-3
	Mouse 1			Mouse 2
	Slice 1	Slice 2	Slice 3	Slice 4	Slice 5	Slice 6
Control	2.02371	1.57766	1.8237	0.180511	0.219456	0.086495
Rem2 cKO	0.322898	0.915498	0.23573	0.200088	0.262208	0.15298
Rem2 cKO + wt-Rem2	2.64125	2.08366	2.05235	0.0760836	0.179247	0.127973
Rem2 cKO + Rem2RR/GG	1.29567	9.26308	4.10391	2.21759	2.2693	2.02252
