# Supplementary material for: Rem2 interacts with CaMKII at synapses and restricts long-term potentiation in hippocampus
Source: PLoS One. 2024 Jul 12;19(7):e0301063. doi: 10.1371/journal.pone.0301063 (PMC11244776; doi:10.1371/journal.pone.0301063)
Supplement: S2 File — (XLSX) [file pone.0301063.s002.xlsx]

## Sheet: ctrl
time	A	mean	lb %	ub %	*CI bootstrap	A			single egs	time	A1B1	A1B2	A2B1	A2B2
0.25	1	1.02757	0.939403	1.12199		1	ctrl	15		0	-0.00879725	-0.00726325	0.00129775	-0.0080875
0.75	1	1.02382	0.962365	1.09446		2	test	45		0.05	-0.0115972	0.00833675	-0.00320225	-0.0126875
1.25	1	1.08414	0.992046	1.19103				75		0.1	-0.00299725	0.00583675	-0.00020225	-0.0037875
1.75	1	1.02781	0.971563	1.08667				105		0.15	0.00160275	0.0104367	-0.0118023	-0.0086875
2.25	1	1.00139	0.94807	1.05655		B		135		0.2	-0.00119725	0.0107367	-0.00320225	0.0032125
2.75	1	1.0064	0.943513	1.06715		1	i/iii	165		0.25	0.00100275	0.00953675	0.00159775	0.0081125
3.25	1	0.92989	0.873239	0.983049		2	ii/iv	195		0.3	-0.00419725	0.0101367	-0.0112023	0.0093125
3.75	1	0.938992	0.876597	0.991993				225		0.35	-0.0151973	0.0110367	-0.00420225	0.0023125
4.25	1	0.902171	0.85472	0.947282				255		0.4	-0.00359725	0.00343675	-0.00930225	-0.0001875
4.75	1	1.02806	0.93866	1.13211				285		0.45	0.0107028	0.00313675	-0.00320225	-0.0001875
5.25	1	0.926112	0.88102	0.962085				315		0.5	0.0104028	0.00643675	-0.0164023	0.0075125
5.75	1	0.971335	0.901461	1.06236				345		0.55	-0.00669725	-0.00026325	-0.0121023	0.0063125
6.25	1	0.953283	0.858316	1.05079				375		0.6	-0.00239725	0.0211367	0.00499775	-0.0052875
6.75	1	0.981167	0.932187	1.03787				405		0.65	-0.00269725	0.00643675	0.00349775	0.0148125
7.25	1	0.946062	0.896429	1.0019				435		0.7	-0.00639725	0.0107367	-0.00810225	0.0014125
7.75	1	0.967574	0.93097	1.00534				465		0.75	-0.00639725	0.00773675	-0.00870225	-0.0037875
8.25	1	0.983573	0.919198	1.04379				495		0.8	-0.00089725	0.00643675	0.00069775	0.0032125
8.75	1	0.969752	0.884103	1.04254				525		0.85	-0.0124972	0.00523675	0.00319775	0.0044125
9.25	1	1.03427	0.973697	1.09779				555		0.9	-0.0185972	0.0113367	0.00319775	0.0032125
9.75	1	1.04546	0.989201	1.11109				585		0.95	-0.0127972	0.0190368	-0.00290225	0.0145125
10.25	1	1.00595	0.948268	1.06598				615		1	-0.0148973	0.00833675	-0.00260225	-0.0010875
10.75	1	0.984639	0.888026	1.06304				645		1.05	-0.00519725	0.0116367	0.00959775	-0.0068875
11.25	1	1.05817	0.990358	1.12806				675		1.1	-0.00059725	-0.00236325	-0.00750225	-0.0062875
11.75	1	1.04737	0.975733	1.12815				705		1.15	-0.00209725	-0.00206325	-0.00750225	0.0093125
12.25	1	1.00324	0.958312	1.04119				735		1.2	0.00220275	-0.00026325	-0.00080225	0.0102125
12.75	1	1.01788	0.962666	1.07883				765		1.25	-0.00299725	0.00463675	-0.0136022	-0.0025875
13.25	1	1.02225	0.946205	1.0994				795		1.3	-0.00849725	0.00553675	-0.00600225	0.0038125
13.75	1	1.0355	0.986976	1.08996				825		1.35	0.00460275	0.00193675	0.00649775	0.0059125
14.25	1	1.02033	0.962621	1.07841				855		1.4	-0.00449725	0.00283675	-0.00840225	-0.0031875
14.75	1	1.09619	1.00653	1.20978				885		1.45	-0.0188973	0.00193675	0.00289775	0.0050125
15.25	1	0.956412	0.922657	0.987448				915		1.5	-0.0127972	-0.00026325	0.00099775	0.0044125
15.75	1	0.959947	0.883776	1.02641				945		1.55	-0.00089725	-0.0115633	-0.00170225	0.0014125
16.25	1	1.05008	0.923266	1.2068				975		1.6	-0.00329725	-0.00786325	-0.00900225	-0.0013875
16.75	1	0.956117	0.884549	1.03807				1005		1.65	0.00030275	-0.00756325	-0.00200225	-0.0129875
17.25	1	0.929252	0.877958	0.984202				1035		1.7	-0.0127972	-0.00416325	0.00409775	-0.0016875
17.75	1	0.985851	0.922193	1.04242				1065		1.75	-0.00549725	-0.00546325	0.00439775	-0.0080875
18.25	1	0.937343	0.893412	0.977853				1095		1.8	-0.00329725	-0.00326325	-0.00720225	-0.0056875
18.75	1	0.950626	0.907249	0.993893				1125		1.85	0.00550275	0.00433675	0.00129775	-0.0086875
19.25	1	0.979002	0.912613	1.04105				1155		1.9	0.00770275	3.675e-05	-0.00450225	-0.0040875
19.75	1	1.00247	0.956675	1.04594				1185		1.95	-0.00149725	0.00643675	0.00869775	0.0005125
20.25	1	1.02242	0.97318	1.06971				1215		2	-0.00479725	0.00983675	9.775e-05	0.0044125
20.75	1	0.996263	0.9527	1.03732				1245		2.05	2.75e-06	0.00373675	-0.00570225	0.0130125
21.25	1	0.991993	0.92733	1.05527				1275		2.1	-0.0136972	0.0101367	-0.00660225	0.0102125
21.75	1	1.03511	0.967716	1.09361				1305		2.15	-0.00729725	0.00493675	-0.00870225	-0.0001875
22.25	1	1.00628	0.925566	1.09176				1335		2.2	-0.00299725	-0.00666325	-0.0121023	-0.0013875
22.75	1	1.03483	0.987572	1.08012				1365		2.25	-0.00479725	0.00133675	-0.0112023	-0.0028875
23.25	1	1.01318	0.95488	1.0716				1395		2.3	-0.00389725	-0.00816325	-0.0124023	-0.0062875
23.75	1	1.00189	0.934456	1.06828				1425		2.35	-0.00549725	-0.00516325	-0.00960225	-0.0028875
24.25	1	0.971517	0.898592	1.04579				1455		2.4	-0.00609725	0.00223675	-0.00390225	0.0020125
24.75	1	1.00515	0.956938	1.04939				1485		2.45	-0.00449725	-0.00386325	0.00349775	0.0005125
25.25	1	0.994124	0.935767	1.05808				1515		2.5	0.00250275	-0.0151632	-0.00260225	0.0008125
25.75	1	1.13723	1.02345	1.30774				1545		2.55	-0.00389725	-0.0102632	-0.0121023	-0.0004875
26.25	1	0.975643	0.899594	1.05483				1575		2.6	0.00190275	-0.00966325	-0.0222022	-0.0007875
26.75	1	1.00563	0.95467	1.05439				1605		2.65	-0.00149725	-0.00236325	-0.00600225	0.0157125
27.25	1	0.992884	0.923754	1.05824				1635		2.7	0.00400275	-0.00236325	-0.00570225	0.0017125
27.75	1	1.02622	0.950547	1.12538				1665		2.75	0.00310275	0.00433675	0.00099775	-0.0052875
28.25	1	0.993642	0.939618	1.04323				1695		2.8	-0.00179725	-0.00086325	0.00039775	-0.0013875
28.75	1	1.00183	0.944645	1.06255				1725		2.85	0.00250275	0.00163675	0.00439775	0.0001125
29.25	1	0.988322	0.939067	1.02965				1755		2.9	-0.00819725	-0.00446325	-0.00630225	0.0029125
29.75	1	0.965462	0.926299	1.00292				1785		2.95	-0.00609725	-0.00666325	-0.00600225	0.0075125
30.25	1	1.09293	0.94742	1.31367				1815		3	-0.00389725	-0.00546325	-0.00840225	0.0087125
30.75	1	0.983105	0.942594	1.02095				1845		3.05	-0.0157972	-0.00146325	0.00589775	-0.0007875
31.25	1	0.981118	0.903312	1.04977				1875		3.1	-0.00359725	-0.00606325	0.00469775	0.0035125
31.75	1	0.942838	0.874709	1.01006				1905		3.15	0.00220275	-0.00816325	0.00959775	-0.0022875
32.25	1	0.993716	0.932954	1.05291				1935		3.2	-0.00579725	-0.00516325	0.0137977	0.0084125
32.75	1	0.996047	0.927672	1.06085				1965		3.25	-0.00329725	-0.00296325	0.00739775	0.0102125
33.25	1	1.05109	0.957538	1.17423				1995		3.3	0.0113028	0.00253675	-0.00570225	0.0029125
33.75	1	0.969343	0.863194	1.06637				2025		3.35	0.0150028	0.00313675	-0.00200225	0.0038125
34.25	1	1.06835	0.992642	1.16061				2055		3.4	0.00310275	0.00033675	-0.00020225	-0.0052875
34.75	1	1.01149	0.968594	1.05782				2085		3.45	-0.00029725	-0.00476325	-0.00260225	0.0072125
35.25	1	1.02061	0.940823	1.11008				2115		3.5	0.00580275	-0.0124633	0.00649775	0.0087125
35.75	1	0.918535	0.857163	0.979707				2145		3.55	0.00030275	-0.0145632	0.00559775	0.0032125
36.25	1	0.940184	0.883918	1.00089				2175		3.6	0.00250275	-0.00296325	0.00189775	0.0001125
36.75	1	0.956286	0.867199	1.07046				2205		3.65	-0.00359725	-0.00446325	-0.00420225	0.0059125
37.25	1	0.906109	0.806935	0.978662				2235		3.7	-0.00179725	-0.00546325	0.0113977	-0.0056875
37.75	1	0.992648	0.909916	1.07118				2265		3.75	0.00030275	-0.0124633	0.00739775	-0.0037875
38.25	1	1.01364	0.918594	1.13797				2295		3.8	0.0129027	0.00223675	0.00589775	0.0017125
38.75	1	1.1082	0.970662	1.27531				2325		3.85	0.00160275	0.0122367	0.0137977	0.0136125
39.25	1	1.01704	0.900225	1.17339				2355		3.9	0.00220275	-0.00356325	0.00189775	0.0047125
39.75	1	1.10682	0.970696	1.26858				2385		3.95	0.00490275	-0.0108632	0.00469775	0.0105125
40.25	1	0.952144	0.876679	1.02744				2415		4	-0.00969725	-0.0118633	0.00129775	0.0133125
40.75	1	0.975924	0.888771	1.07134				2445		4.05	0.00640275	-0.00936325	0.00099775	0.0093125
41.25	1	1.01496	0.960639	1.07562				2475		4.1	0.00580275	-0.0148632	-0.00200225	-0.0022875
41.75	1	0.977323	0.893112	1.10109				2505		4.15	-0.00149725	-0.0255632	0.00769775	0.0041125
42.25	1	0.893359	0.836289	0.949772				2535		4.2	-0.00149725	-0.0188633	0.0113977	0.0096125
42.75	1	0.962535	0.910196	1.01457				2565		4.25	-0.00819725	-0.0127633	-0.00690225	0.0182125
43.25	1	0.95678	0.904293	1.01037				2595		4.3	0.00030275	0.00223675	-0.00600225	0.0136125
43.75	1	0.954639	0.92787	0.985929				2625		4.35	0.00130275	0.00253675	0.00039775	0.0001125
44.25	1	0.955447	0.891222	1.02081				2655		4.4	0.00250275	-0.0188633	-0.00350225	-0.0074875
44.75	1	0.979222	0.921709	1.04121				2685		4.45	-0.00029725	-0.00446325	0.00439775	-0.0156875
45.25	1	0.999085	0.92198	1.08523				2715		4.5	0.00950275	0.0135368	0.0104978	-0.0056875
45.75	1	1.02525	0.940738	1.11103				2745		4.55	-0.00209725	0.00683675	0.00159775	0.0032125
46.25	1	0.983458	0.896275	1.06676				2775		4.6	0.00400275	-0.00576325	-0.00510225	-0.0150875
46.75	1	0.981929	0.913944	1.04768				2805		4.65	0.00220275	-0.00906325	-0.0121023	-0.0019875
47.25	1	1.05254	0.977805	1.13185				2835		4.7	-0.0124972	-0.00446325	-0.00050225	0.0117125
47.75	1	0.981164	0.891748	1.08049				2865		4.75	-0.00729725	-0.0102632	-0.00290225	0.0200125
48.25	1	1.00475	0.914962	1.09796				2895		4.8	0.00800275	-0.0102632	0.00039775	0.0215125
48.75	1	1.00581	0.934406	1.0738				2925		4.85	0.00860275	-0.0206633	0.00069775	0.0145125
49.25	1	1.00788	0.924659	1.10638				2955		4.9	-0.00179725	-0.0112633	-0.00570225	0.0157125
49.75	1	1.00091	0.92289	1.08357				2985		4.95	0.00890275	-0.00726325	0.0165978	0.0261125
50.25	1	1.01144	0.953839	1.07355				3015		5	0.0104028	-0.0154632	0.00129775	0.0050125
50.75	1	0.985892	0.924466	1.05069				3045		5.05	0.00770275	-0.00666325	0.00409775	0.0001125
51.25	1	0.958271	0.904294	1.01817				3075		5.1	-0.00449725	0.00253675	0.00129775	0.0139125
51.75	1	1.00142	0.926924	1.08017				3105		5.15	0.00160275	-0.00696325	0.00229775	-0.0001875
52.25	1	0.972267	0.893543	1.0501				3135		5.2	0.00640275	-0.0160633	0.00869775	0.0001125
52.75	1	0.977799	0.908421	1.05372				3165		5.25	0.00190275	-0.0118633	0.00229775	-0.0089875
53.25	1	0.969024	0.907837	1.03222				3195		5.3	0.00800275	-0.0188633	0.00409775	0.0047125
53.75	1	0.974072	0.915084	1.04027				3225		5.35	0.00430275	-0.0115633	0.00439775	-0.0010875
54.25	1	1.01547	0.925869	1.12022				3255		5.4	0.0101028	-0.00996325	0.00839775	0.0099125
54.75	1	0.944032	0.890187	1.00136				3285		5.45	0.00310275	-0.00696325	0.00739775	0.0063125
55.25	1	0.949305	0.886034	1.02217				3315		5.5	2.75e-06	-0.0151632	0.0116977	0.0011125
55.75	1	0.934569	0.896364	0.982083				3345		5.55	-0.00359725	-0.0176632	0.00869775	-0.0049875
56.25	1	0.918203	0.84759	0.985129				3375		5.6	0.00370275	-0.00636325	-0.00050225	-0.0013875
56.75	1	0.989597	0.912708	1.07955				3405		5.65	0.0156028	-0.00146325	0.00319775	0.0066125
57.25	1	0.977915	0.909884	1.05456				3435		5.7	-0.00789725	0.00253675	-0.00600225	0.0038125
57.75	1	0.908469	0.857284	0.971894				3465		5.75	2.75e-06	0.00403675	-0.00290225	0.0072125
58.25	1	0.950965	0.869797	1.02464				3495		5.8	0.00160275	-0.00356325	9.775e-05	-0.0004875
58.75	1	1.01424	0.936371	1.08947				3525		5.85	-0.00179725	3.675e-05	0.00649775	0.0099125
59.25	1	0.98023	0.925625	1.03495				3555		5.9	0.00580275	0.00063675	0.00529775	0.0133125
59.75	1	1.00709	0.939187	1.07939				3585		5.95	-0.0102973	-0.00086325	0.0107978	0.0063125
60.253	1	0.979149	0.920595	1.04135				3615.18		6	0.00250275	-0.00666325	0.00649775	-0.0071875
60.75	1	0.960244	0.916596	1.0085				3645		6.05	0.00220275	-0.00116325	0.0137977	-0.0135875
61.25	1	0.963601	0.899436	1.02889				3675		6.1	-0.00999725	0.00253675	0.0125977	0.0008125
61.75	1	0.980602	0.924501	1.03406				3705		6.15	-0.00699725	-0.00296325	0.00809775	0.0029125
62.25	1	0.9563	0.878828	1.01818				3735		6.2	0.00190275	-0.00516325	0.0153977	0.0175125
62.75	1	0.992285	0.901554	1.08072				3765		6.25	0.0144028	-0.00756325	0.0131977	0.0087125
63.25	1	1.00196	0.922902	1.09647				3795		6.3	0.0141028	-0.0160633	-0.00230225	0.0166125
63.75	1	0.946018	0.875414	1.01692				3825		6.35	-0.00609725	-0.0115633	0.0110977	0.0078125
64.25	1	1.01143	0.919039	1.12548				3855		6.4	-0.00149725	-0.00516325	0.0125977	0.0041125
64.75	1	1.00367	0.937177	1.07974				3885		6.45	0.00830275	-0.00846325	0.00039775	-0.0007875
65.253	1	0.915958	0.852767	0.988602				3915.18		6.5	0.0122028	-0.0154632	0.00809775	0.0001125
65.75	1	0.978421	0.903708	1.05757				3945		6.55	0.00980275	-0.00846325	0.0144978	0.0059125
66.25	1	0.973545	0.919549	1.03524				3975		6.6	0.00370275	-0.0112633	0.0125977	-0.0037875
66.75	1	1.00179	0.922052	1.09371				4005		6.65	0.00100275	-0.00026325	0.00259775	0.0044125
67.25	1	0.9769	0.875605	1.07548				4035		6.7	0.00280275	-0.00146325	0.0110977	0.0014125
67.75	1	1.00168	0.939286	1.0698				4065		6.75	0.00030275	-0.0133633	0.0165978	0.0035125
68.25	1	0.945917	0.871512	1.03262				4095		6.8	0.00340275	-0.00086325	0.0257978	-0.0028875
68.75	1	1.01522	0.910031	1.14695				4125		6.85	0.0122028	-0.0121633	0.0144978	0.0081125
69.25	1	0.945598	0.844149	1.04765				4155		6.9	0.00710275	-0.0203632	0.0174977	0.0020125
69.75	1	1.01086	0.924533	1.10573				4185		6.95	-0.00179725	-0.0102632	-0.00020225	0.0072125
70.253	1	0.994221	0.916526	1.07245				4215.18		7	0.00060275	-0.00326325	0.00739775	0.0050125
70.75	1	0.984174	0.90382	1.08118				4245		7.05	0.00190275	0.00193675	0.0141978	-0.0065875
71.25	1	0.982882	0.894358	1.08149				4275		7.1	0.0122028	-0.00846325	0.00809775	0.0032125
71.75	1	1.02307	0.947102	1.12884				4305		7.15	0.00580275	-0.00146325	-0.00050225	0.0050125
72.25	1	0.988655	0.906059	1.08262				4335		7.2	0.00400275	-0.0218633	0.00769775	0.0139125
72.75	1	0.9751	0.875519	1.09515				4365		7.25	0.0159028	-0.0136633	9.775e-05	0.0078125
73.25	1	0.994695	0.913196	1.09338				4395		7.3	0.0132027	0.00253675	0.00619775	0.0078125
73.75	1	0.945929	0.879408	1.00661				4425		7.35	0.00520275	-0.00476325	0.00379775	0.0023125
74.25	1	0.951878	0.85753	1.04807				4455		7.4	0.00460275	-0.00906325	0.0104978	-0.0052875
74.75	1	0.986384	0.892067	1.08267				4485		7.45	-0.00239725	-0.00356325	-0.00200225	-0.0092875
75.25	1	0.98193	0.898541	1.05484				4515		7.5	0.00190275	-0.00786325	0.00869775	-0.0095875
75.75	1	0.999426	0.921028	1.0719				4545		7.55	0.0156028	0.00613675	0.00159775	-0.0040875
76.25	1	0.964258	0.874087	1.04638				4575		7.6	0.00830275	-0.00266325	0.00159775	0.0063125
76.75	1	0.97567	0.897391	1.04379				4605		7.65	0.00860275	0.00193675	0.00739775	0.0148125
77.25	1	0.969793	0.88081	1.05704				4635		7.7	0.00310275	-0.00176325	-0.00260225	0.0063125
77.75	1	1.00908	0.934431	1.07852				4665		7.75	-0.00209725	-0.0124633	0.00099775	-0.0080875
78.25	1	1.01177	0.928232	1.08303				4695		7.8	0.00310275	-0.00786325	0.00229775	0.0151125
78.75	1	1.00447	0.930191	1.07377				4725		7.85	0.00130275	-0.00176325	0.00529775	0.0078125
79.25	1	1.04006	0.955008	1.1168				4755		7.9	-0.00029725	-0.00606325	0.00129775	0.0151125
79.75	1	0.99105	0.89397	1.08781				4785		7.95	0.00980275	-0.00666325	0.00289775	0.0209125
80.25	1	1.00539	0.894887	1.11449				4815		8	0.0107028	-0.00576325	-0.00050225	-0.0010875
80.75	1	1.02166	0.920909	1.11423				4845		8.05	-0.00059725	-0.00116325	0.00289775	0.0160125
81.25	1	0.985721	0.898881	1.06637				4875		8.1	0.00860275	0.00223675	0.00959775	0.0090125
81.75	1	0.977352	0.835389	1.11477				4905		8.15	0.00640275	-0.00056325	0.00259775	-0.0001875
82.25	1	1.01119	0.867368	1.16209				4935		8.2	0.0132027	0.00063675	0.00709775	0.0005125
82.75	1	0.990324	0.905548	1.06925				4965		8.25	0.00610275	-0.00326325	0.00439775	-0.0001875
83.25	1	0.997103	0.906464	1.08342				4995		8.3	0.0217027	-0.00666325	0.00529775	0.0099125
83.75	1	0.974585	0.876317	1.06721				5025		8.35	0.0138028	0.00863675	0.0104978	0.0236125
84.25	1	0.992308	0.897977	1.08833				5055		8.4	0.00890275	0.00403675	0.0189978	0.0081125
84.75	1	0.984519	0.879065	1.09574				5085		8.45	0.00830275	0.00193675	0.00469775	0.0047125
85.25	1	0.966304	0.850764	1.07111				5115		8.5	0.00860275	0.0116367	0.00989775	0.0041125
85.75	1	0.993359	0.869078	1.11976				5145		8.55	-0.00179725	0.0129368	0.00499775	0.0121125
86.25	1	0.946097	0.840757	1.06056				5175		8.6	0.00160275	-0.00116325	-0.00020225	0.0102125
86.75	1	0.983268	0.876289	1.08513				5205		8.65	0.00890275	-0.00906325	-0.00020225	0.0050125
87.25	1	0.922396	0.790184	1.03259				5235		8.7	-0.00089725	-0.0197632	-0.00110225	0.0053125
87.75	1	0.928138	0.809046	1.02463				5265		8.75	0.00400275	0.00103675	0.0144978	-0.0049875
88.25	1	0.928396	0.808656	1.04692				5295		8.8	-0.00419725	-0.00146325	-0.00230225	0.0014125
88.75	1	0.988105	0.884871	1.09285				5325		8.85	0.00710275	-0.00726325	0.0153977	-0.0007875
89.25	1	0.945913	0.848677	1.04815				5355		8.9	0.0168028	0.00163675	0.00259775	0.0038125
89.75	1	0.935069	0.817884	1.06945				5385		8.95	0.00400275	0.00033675	0.0116977	-0.0010875
90.25	1	0.960362	0.843935	1.07578				5415		9	0.0138028	-0.00146325	0.00899775	-0.0098875
90.75	1	0.962627	0.828146	1.09905				5445		9.05	-0.00179725	-0.00116325	0.00899775	0.0078125
91.25	1	0.95567	0.81917	1.0964				5475		9.1	-0.00609725	-0.00356325	0.0128977	0.0099125
91.75	1	0.939124	0.803949	1.08751				5505		9.15	-0.00209725	-0.00206325	0.00959775	-0.0068875
92.25	1	0.901448	0.7718	1.04221				5535		9.2	0.0132027	-0.0115633	0.0205978	-0.0007875
92.75	1	0.919054	0.805175	1.03946				5565		9.25	0.00370275	0.00313675	0.0189978	0.0035125
93.25	1	0.977219	0.798981	1.17268				5595		9.3	0.00680275	-0.0130633	0.0220977	-0.0016875
93.75	1	0.922936	0.795231	1.05694				5625		9.35	0.0122028	-0.0115633	0.0107978	-0.0086875
94.25	1	0.984416	0.886644	1.08099				5655		9.4	0.00550275	-0.00516325	0.0107978	0.0069125
94.75	1	0.937626	0.811158	1.0597				5685		9.45	-0.00179725	0.0110367	0.00709775	0.0139125
95.25	1	0.927071	0.812407	1.03593				5715		9.5	0.0150028	-0.00476325	0.0125977	0.0157125
95.75	1	0.937918	0.832229	1.0465				5745		9.55	0.00830275	-0.0118633	0.0137977	0.0023125
96.25	1	0.934142	0.829519	1.03753				5775		9.6	0.0113028	-0.00846325	0.00899775	0.0005125
96.75	1	0.912845	0.795353	1.03118				5805		9.65	0.00550275	0.00523675	0.00099775	-0.0010875
97.25	1	0.900295	0.774602	1.01991				5835		9.7	0.00460275	0.00163675	-0.00230225	-0.0083875
97.75	1	0.91884	0.821909	1.01179				5865		9.75	0.00610275	-0.00636325	0.00039775	-0.0010875
98.25	1	0.916286	0.809011	1.01427				5895		9.8	0.0104028	0.00283675	0.00099775	0.0075125
98.75	1	0.940879	0.825702	1.05233				5925		9.85	0.0138028	3.675e-05	0.00739775	0.0072125
99.25	1	0.961278	0.840212	1.06921				5955		9.9	0.00550275	-0.00116325	-0.00260225	-0.0001875
99.75	1	0.937784	0.817871	1.051				5985		9.95	0.00860275	-0.00326325	-0.00320225	0.0087125
100.25	1	0.970303	0.849402	1.08317				6015		10	0.00370275	-0.00026325	0.00159775	0.0084125
100.75	1	0.959234	0.835498	1.06394				6045		10.05	0.0129027	-0.0115633	0.00259775	0.0050125
101.25	1	0.935591	0.806448	1.05433				6075		10.1	0.00030275	-0.00666325	-0.00140225	-0.0049875
101.75	1	0.912019	0.799588	1.02041				6105		10.15	0.00400275	-0.00696325	0.00739775	-0.0007875
102.25	1	0.938475	0.815464	1.05051				6135		10.2	0.0116028	-0.0179633	0.0113977	-0.0065875
102.75	1	0.954516	0.83189	1.07258				6165		10.25	0.00550275	-0.0133633	0.00899775	-0.0110875
103.25	1	0.971278	0.841298	1.09535				6195		10.3	0.00190275	-0.0115633	-0.00600225	-0.0107875
103.75	1	0.932832	0.800817	1.06046				6225		10.35	-0.00389725	-0.00696325	-0.00450225	-0.0129875
104.25	1	0.977163	0.837049	1.11254				6255		10.4	0.0107028	-0.00116325	0.00349775	-0.0031875
104.75	1	0.975008	0.830151	1.11117				6285		10.45	0.0187028	0.00643675	9.775e-05	0.0056125
105.25	1	0.983042	0.848071	1.10677				6315		10.5	0.00830275	0.0104367	-0.00570225	0.0023125
105.75	1	0.929755	0.793566	1.05973				6345		10.55	0.00340275	-0.00026325	0.00529775	-0.0028875
106.25	1	0.925884	0.790856	1.06611				6375		10.6	0.0113028	0.0153367	0.00099775	-0.0046875
106.75	1	0.909106	0.732891	1.08161				6405		10.65	0.00680275	0.0101367	0.00649775	-0.0013875
107.25	1	0.946282	0.798107	1.07875				6435		10.7	0.00680275	0.00163675	0.00529775	-0.0077875
107.75	1	0.938142	0.80197	1.07345				6465		10.75	0.0113028	0.00463675	0.00259775	-0.0043875
108.25	1	0.862635	0.7147	1.01157				6495		10.8	0.00640275	0.00433675	0.00379775	0.0087125
108.75	1	0.959056	0.814051	1.10244				6525		10.85	0.00100275	0.00433675	-0.00050225	0.0008125
109.25	1	0.904147	0.766647	1.03786				6555		10.9	-0.00149725	0.00553675	0.0113977	0.0075125
109.75	1	0.962061	0.835508	1.08908				6585		10.95	0.00830275	0.00803675	0.00739775	0.0041125
110.25	1	1.02367	0.87683	1.16085				6615		11	0.00130275	0.00493675	0.00069775	-0.0034875
110.75	1	0.96233	0.830266	1.08928				6645		11.05	0.00340275	-0.00446325	0.00499775	0.0014125
111.25	1	0.917223	0.80314	1.02578				6675		11.1	0.00370275	0.00583675	0.0134977	0.0072125
111.75	1	0.933546	0.795846	1.06669				6705		11.15	0.0116028	-0.00476325	0.0174977	0.0008125
112.25	1	0.929153	0.801332	1.05564				6735		11.2	0.0116028	0.00343675	0.00349775	0.0047125
112.75	1	0.965782	0.835663	1.09193				6765		11.25	0.00710275	0.00803675	-0.00720225	-0.0052875
113.25	1	0.967156	0.817081	1.11245				6795		11.3	0.00710275	-0.00476325	-0.00260225	-0.0052875
113.75	1	0.955423	0.814878	1.09444				6825		11.35	-0.00759725	0.0104367	0.00649775	-0.0046875
114.25	1	0.957117	0.813039	1.10006				6855		11.4	-0.00639725	-0.00056325	-0.00660225	-0.0107875
114.75	1	0.934204	0.783014	1.08402				6885		11.45	0.00800275	-0.00906325	9.775e-05	0.0023125
115.25	1	0.955548	0.83116	1.07455				6915		11.5	0.00370275	-0.00846325	-0.00110225	-0.0022875
115.75	1	0.888576	0.76323	1.01751				6945		11.55	0.00580275	0.0138368	-0.00480225	0.0087125
116.25	1	0.952535	0.83538	1.06283				6975		11.6	0.00280275	0.00313675	0.00709775	0.0084125
116.75	1	0.897838	0.776645	1.01922				7005		11.65	-0.00119725	0.00163675	-0.00140225	-0.0034875
117.25	1	0.892348	0.739014	1.04422				7035		11.7	0.00830275	-0.00606325	0.00379775	-0.0016875
117.75	1	0.873836	0.755489	0.995769				7065		11.75	0.0113028	-0.00726325	0.00229775	0.0014125
118.25	1	0.900046	0.773166	1.0217				7095		11.8	0.00770275	-0.00696325	0.00529775	-0.0135875
118.75	1	0.849268	0.74031	0.96681				7125		11.85	0.00610275	-0.00516325	-0.00200225	-0.0208875
119.25	1	0.896325	0.765365	1.02899				7155		11.9	-0.00089725	-0.00576325	-0.00110225	-0.0092875
119.75	1	0.90507	0.782889	1.02921				7185		11.95	0.0113028	-0.00086325	-0.00930225	-0.0007875
120.25	1	0.898691	0.780173	1.0259				7215		12	0.0110028	-0.00446325	-0.00570225	-0.0074875
120.75	1	0.940379	0.806089	1.07007				7245		12.05	-0.00449725	-0.00636325	-0.00020225	-0.0120875
121.25	1	0.862973	0.723114	1.00809				7275		12.1	-0.0102973	0.00643675	-0.00720225	-0.0025875
121.75	1	0.853592	0.71855	0.997693				7305		12.15	0.00160275	0.00683675	0.00869775	0.0041125
122.25	1	0.889662	0.751297	1.03081				7335		12.2	0.00580275	0.0132368	-0.00480225	0.0105125
122.75	1	0.898972	0.774825	1.02571				7365		12.25	0.00280275	0.00953675	-0.00720225	-0.0031875
123.25	1	0.915006	0.774443	1.06094				7395		12.3	0.0107028	-0.00206325	0.00469775	-0.0132875
123.75	1	0.919239	0.772515	1.06848				7425		12.35	0.0147028	-0.00086325	0.00959775	-0.0110875
124.25	1	0.956755	0.814435	1.09036				7455		12.4	0.00060275	0.00133675	0.00499775	-0.0080875
124.75	1	0.892349	0.72605	1.05959				7485		12.45	0.00340275	0.0135368	0.00129775	-0.0059875
125.25	1	0.916925	0.749341	1.08298				7515		12.5	-0.0151973	0.0156368	0.00259775	-0.0126875
125.75	1	0.892993	0.718593	1.06676				7545		12.55	0.00640275	0.00583675	-0.0136022	-0.0010875
126.25	1	0.963262	0.810078	1.11032				7575		12.6	-0.00479725	0.00103675	-0.0106023	0.0050125
126.75	1	0.930696	0.754171	1.10982				7605		12.65	-0.00329725	-0.0108632	-0.0106023	0.0050125
127.25	1	0.910859	0.777588	1.04913				7635		12.7	2.75e-06	-0.0124633	-0.00510225	-0.0062875
127.75	1	0.948617	0.770372	1.1197				7665		12.75	0.00280275	-0.0142632	-0.00320225	-0.0202875
128.25	1	0.945109	0.780625	1.10523				7695		12.8	-0.0105973	-0.0118633	-0.00870225	-0.0178875
128.75	1	0.952421	0.774245	1.12286				7725		12.85	0.00310275	-0.00966325	9.775e-05	-0.0110875
129.25	1	0.984203	0.816525	1.15661				7755		12.9	0.0110028	-0.0102632	-0.00600225	0.0023125
129.75	1	1.0163	0.843295	1.18488				7785		12.95	-0.00299725	-0.00476325	-0.00420225	0.0136125
130.25	1	0.957386	0.770637	1.14541				7815		13	0.00770275	-0.00116325	-0.00720225	0.0029125
130.75	1	0.950798	0.794798	1.09268				7845		13.05	0.00190275	0.00713675	-0.00750225	0.0038125
131.25	1	0.990622	0.81027	1.16665				7875		13.1	0.00860275	0.00643675	-0.00810225	-0.0184875
131.75	1	0.969651	0.796067	1.13434				7905		13.15	0.00490275	0.00283675	-0.0112023	-0.0184875
132.25	1	0.940586	0.777104	1.10034				7935		13.2	0.00980275	0.00103675	-0.00140225	-0.0144875
132.75	1	0.912226	0.724708	1.10185				7965		13.25	0.00830275	0.00523675	-0.00960225	-0.0016875
133.25	1	0.946313	0.782093	1.11463				7995		13.3	-0.00819725	-0.00236325	-0.0109023	0.0001125
133.75	1	0.950719	0.801652	1.09556				8025		13.35	0.00250275	3.675e-05	0.00159775	0.0023125
134.25	1	0.970464	0.810741	1.13511				8055		13.4	0.00520275	0.00463675	-0.00540225	0.0011125
134.75	1	0.946851	0.787689	1.11262				8085		13.45	-0.00209725	0.0159367	-0.00660225	0.0001125
135.25	1	0.912628	0.745364	1.0881				8115		13.5	-0.0130972	0.00523675	0.00409775	-0.0181875
135.75	1	0.976747	0.808337	1.14255				8145		13.55	-0.0151973	0.0119367	-0.00170225	-0.0147875
136.25	1	0.948843	0.779388	1.12062				8175		13.6	-0.00179725	0.0177367	-0.00870225	-0.0095875
136.75	1	0.957065	0.810831	1.09074				8205		13.65	-0.0133972	0.0150367	-0.00050225	-0.0126875
137.25	1	0.978971	0.808654	1.14624				8235		13.7	-0.00729725	0.00713675	0.00189775	0.0053125
137.75	1	0.969129	0.784054	1.16083				8265		13.75	-0.00329725	0.00343675	0.00099775	-0.0110875
138.25	1	0.953027	0.766681	1.13864				8295		13.8	-0.00999725	-0.00326325	-0.00450225	-0.0117875
138.75	1	0.980373	0.812482	1.1539				8325		13.85	-0.00269725	0.00283675	-0.00660225	-0.0019875
139.25	1	0.877607	0.720602	1.04708				8355		13.9	0.00640275	0.00133675	-0.0136022	-0.0052875
139.75	1	0.930241	0.753095	1.11084				8385		13.95	0.00340275	-0.00326325	0.00039775	-0.0034875
140.25	1	0.921381	0.734973	1.11731				8415		14	0.00220275	0.00833675	-0.00960225	-0.0095875
140.75	1	0.996676	0.822745	1.18102				8445		14.05	0.00030275	0.00923675	-0.00170225	-0.0208875
141.25	1	1.03944	0.86037	1.21193				8475		14.1	-0.00089725	0.00373675	0.00379775	-0.0178875
141.75	1	0.904855	0.767266	1.04631				8505		14.15	0.00770275	0.0135368	-0.00570225	-0.0104875
142.25	1	0.885501	0.73588	1.04451				8535		14.2	-0.00519725	0.00373675	-0.0167022	-0.0077875
142.75	1	0.924144	0.785878	1.06361				8565		14.25	-0.00149725	0.00773675	0.0101978	-0.0019875
143.25	1	0.9799	0.830117	1.11891				8595		14.3	0.00310275	0.00743675	0.0131977	-0.0056875
143.75	1	0.926758	0.771257	1.07673				8625		14.35	0.00030275	0.0113367	0.00499775	-0.0022875
144.25	1	0.968303	0.819104	1.11366				8655		14.4	0.00100275	0.0110367	-0.00110225	-0.0138875
144.75	1	0.978095	0.804674	1.15709				8685		14.45	0.00220275	0.00983675	-0.0133022	-0.0013875
145.25	1	0.923112	0.761141	1.10436				8715		14.5	0.00430275	0.00223675	-0.00200225	-0.0025875
145.75	1	0.979433	0.793798	1.1666				8745		14.55	-0.00519725	0.0119367	-0.00780225	-0.0083875
146.25	1	0.92351	0.761706	1.0921				8775		14.6	-0.00549725	0.00923675	-0.00840225	-0.0001875
146.75	1	0.994687	0.808054	1.18965				8805		14.65	0.00520275	0.00433675	-0.00020225	-0.0101875
147.25	1	0.939416	0.765219	1.11682				8835		14.7	2.75e-06	0.0113367	-0.0112023	-0.0068875
147.75	1	0.955653	0.770334	1.15738				8865		14.75	-0.0188973	0.00163675	-0.00540225	0.0029125
148.25	1	0.969905	0.803037	1.13851				8895		14.8	-0.0130972	0.0165367	-0.0136022	0.0066125
148.75	1	0.994131	0.790284	1.1932				8925		14.85	0.00340275	0.00923675	-0.0133022	0.0044125
149.25	1	0.909083	0.725371	1.10315				8955		14.9	-0.00669725	-0.00356325	-0.00960225	-0.0104875
149.75	1	0.927481	0.739589	1.12127				8985		14.95	-0.00609725	-0.00086325	-0.00630225	-0.0049875
150.25	1	0.933891	0.742976	1.13081				9015		15	-0.00699725	0.00583675	-0.00720225	-0.0028875
150.75	1	0.94164	0.744766	1.15399				9045		15.05	-0.0105973	0.0193367	-0.00810225	-0.0120875
151.25	1	0.951687	0.763913	1.1517				9075		15.1	0.00060275	0.0284368	-0.00510225	-0.0147875
151.75	1	0.928672	0.754278	1.11418				9105		15.15	-0.00519725	0.0141368	-0.0106023	-0.0068875
152.25	1	0.970012	0.813753	1.12292				9135		15.2	-0.00699725	0.00923675	0.00159775	0.0005125
152.75	1	0.948557	0.772288	1.12658				9165		15.25	-0.00149725	0.00313675	0.00589775	-0.0175875
153.25	1	0.922444	0.742789	1.10553				9195		15.3	-0.00579725	0.0119367	-0.00450225	-0.0141875
153.75	1	0.941485	0.755688	1.13611				9225		15.35	-0.0118972	0.0144367	-0.0106023	0.0005125
154.25	1	0.888126	0.709558	1.06313				9255		15.4	-0.0108973	0.00493675	-0.0112023	0.0041125
154.75	1	0.921129	0.729059	1.1168				9285		15.45	-0.00759725	0.00833675	-0.0136022	-0.0059875
155.25	1	0.930534	0.766856	1.1097				9315		15.5	-0.00819725	0.00193675	-0.0295023	-0.0159875
155.75	1	0.895528	0.724927	1.07053				9345		15.55	0.00370275	0.0122367	0.00529775	-0.0059875
156.25	1	0.899966	0.72921	1.08119				9375		15.6	0.00100275	0.00223675	-0.00170225	-0.0037875
156.75	1	0.957315	0.808442	1.12375				9405		15.65	0.00190275	0.00433675	-0.0133022	-0.0062875
157.25	1	0.917549	0.769862	1.07656				9435		15.7	-0.00389725	0.00373675	-0.0145022	-0.0031875
157.75	1	0.903142	0.752195	1.07131				9465		15.75	-0.00789725	0.00283675	-0.0182022	0.0001125
158.25	1	0.952899	0.788438	1.12677				9495		15.8	-0.00729725	-0.0115633	-0.00290225	-0.0046875
158.75	1	0.921616	0.756152	1.09425				9525		15.85	-0.00389725	0.00983675	0.00349775	-0.0034875
159.25	1	0.915469	0.762184	1.09372				9555		15.9	-0.00359725	0.00133675	-0.00570225	-0.0168875
159.75	1	0.947102	0.753816	1.16543				9585		15.95	-0.00389725	0.00313675	-0.00720225	-0.0059875
160.25	1	0.901723	0.740272	1.09164				9615		16	-0.00059725	0.00133675	-0.00540225	-0.0031875
160.75	1	0.946819	0.793628	1.1119				9645		16.05	-0.00419725	0.0144367	9.775e-05	-0.0159875
161.25	1	0.986418	0.809911	1.16869				9675		16.1	-0.0163972	0.00893675	0.00989775	0.0059125
161.75	1	0.952815	0.784324	1.12904				9705		16.15	-0.00909725	-0.00086325	-0.00900225	-0.0147875
162.25	1	0.953823	0.769233	1.15287				9735		16.2	-0.0218973	0.00773675	-0.0103023	-0.0141875
162.75	1	0.94344	0.780373	1.11658				9765		16.25	-0.00479725	0.00493675	-0.0148022	-0.0065875
163.25	1	0.915825	0.759914	1.07202				9795		16.3	-0.00549725	0.00523675	0.00289775	0.0026125
163.75	1	0.927391	0.775505	1.07892				9825		16.35	-0.00969725	0.00063675	-0.0112023	-0.0132875
164.25	1	0.924875	0.780344	1.05781				9855		16.4	-0.00209725	0.00833675	-0.0106023	-0.0040875
164.75	1	0.871455	0.722975	1.02645				9885		16.45	-0.00609725	0.00373675	-0.0145022	-0.0074875
165.25	1	0.934098	0.790228	1.08503				9915		16.5	-0.0127972	0.00683675	-0.00200225	-0.0037875
165.75	1	0.903179	0.745483	1.07142				9945		16.55	-0.00729725	0.00343675	0.00619775	0.0084125
166.25	1	0.90516	0.74804	1.05923				9975		16.6	-0.0160973	0.0138368	-0.00480225	0.0105125
166.75	1	0.857773	0.70024	1.02429				10005		16.65	-0.00879725	-0.00116325	-0.0106023	-0.0040875
167.25	1	0.9263	0.771461	1.08218				10035		16.7	-0.00909725	0.00033675	-0.00750225	0.0075125
167.75	1	0.927569	0.764147	1.0894				10065		16.75	-0.00359725	0.00103675	-0.00170225	-0.0007875
168.25	1	0.886971	0.705068	1.07938				10095		16.8	-0.0127972	0.00223675	-0.00020225	-0.0071875
168.75	1	0.965408	0.830597	1.09219				10125		16.85	-0.0124972	0.00063675	-0.00900225	0.0078125
169.25	1	0.906619	0.751403	1.06012				10155		16.9	-0.0212973	0.00223675	-0.00290225	0.0047125
169.75	1	0.944889	0.783749	1.10222				10185		16.95	-0.00939725	0.0141368	0.00039775	0.0029125
170.25	1	0.949169	0.810745	1.08708				10215		17	-0.00639725	0.00713675	-0.00690225	0.0050125
0	2	0.978692	0.944082	1.0155				0		17.05	-0.00519725	0.00493675	-0.0148022	-0.0110875
0.5	2	0.982365	0.952571	1.01135				30		17.1	-0.00999725	0.00133675	-0.0130022	-0.0025875
1	2	0.997018	0.945944	1.05313				60		17.15	0.0107028	0.00583675	-0.0109023	0.0047125
1.5	2	0.986422	0.938969	1.02671				90		17.2	0.00250275	0.0156368	-0.00960225	0.0008125
2	2	0.961273	0.930074	0.991175				120		17.25	-0.00029725	0.00403675	0.00649775	-0.0016875
2.5	2	0.97138	0.928363	1.0099				150		17.3	-0.00179725	0.00253675	0.00469775	0.0130125
3	2	0.952827	0.900947	0.993409				180		17.35	-0.0163972	0.00863675	-0.00320225	-0.0037875
3.5	2	0.934973	0.862424	1.00521				210		17.4	-0.0185972	-0.00696325	-0.00690225	-0.0034875
4	2	0.923091	0.875795	0.971096				240		17.45	-0.0133972	-0.0108632	-0.00020225	-0.0040875
4.5	2	0.9849	0.918318	1.06069				270		17.5	-0.00579725	-0.0148632	0.0113977	-0.0065875
5	2	0.966275	0.922821	1.00418				300		17.55	-0.0157972	-0.00476325	-0.00390225	-0.0098875
5.5	2	1.11616	0.932355	1.3821				330		17.6	-0.0124972	-0.00446325	-0.00230225	0.0069125
6	2	0.972301	0.880329	1.08754				360		17.65	-0.00789725	0.0287367	-0.00320225	-0.0071875
6.5	2	0.992139	0.919526	1.0744				390		17.7	-0.00969725	0.0138368	0.00129775	-0.0046875
7	2	0.964175	0.919125	1.00985				420		17.75	-0.00419725	0.0168368	-0.00390225	-0.0016875
7.5	2	0.983634	0.937389	1.03079				450		17.8	-0.00519725	0.0113367	-0.00870225	0.0133125
8	2	1.02408	0.967012	1.10179				480		17.85	-0.00119725	0.0141368	-0.00960225	0.0044125
8.5	2	1.05167	0.992247	1.12074				510		17.9	0.00770275	0.0287367	-0.00810225	0.0087125
9	2	1.00491	0.960021	1.05051				540		17.95	0.00160275	0.0223367	-0.00350225	0.0108125
9.5	2	1.01707	0.962486	1.08607				570		18	0.0122028	-0.00356325	-0.00570225	-0.0016875
10	2	0.985634	0.929086	1.03947				600		18.05	0.00610275	0.00253675	-0.00690225	-0.0071875
10.5	2	0.949621	0.885369	1.01291				630		18.1	-0.00879725	-0.00146325	0.00559775	0.0011125
11	2	1.01597	0.961393	1.06778				660		18.15	-0.00729725	0.00133675	0.00439775	0.0050125
11.5	2	1.00849	0.912406	1.08777				690		18.2	-0.00389725	0.00643675	-0.00780225	-0.0071875
12	2	1.01467	0.965015	1.06615				720		18.25	0.0125027	-0.00296325	-0.00510225	-0.0153875
12.5	2	1.00588	0.947998	1.0592				750		18.3	0.0150028	-0.00056325	-0.00870225	-0.0077875
13	2	1.00439	0.930493	1.06677				780		18.35	0.00890275	0.00683675	-0.0164023	-0.0077875
13.5	2	0.985822	0.917	1.04699				810		18.4	0.00250275	-0.00056325	-0.00720225	-0.0040875
14	2	0.981345	0.953834	1.01214				840		18.45	0.00770275	0.00713675	-0.00480225	-0.0007875
14.5	2	1.00053	0.971162	1.02896				870		18.5	0.00520275	0.00283675	-0.00930225	-0.0040875
15	2	0.985402	0.958521	1.01397				900		18.55	-0.0188973	0.00223675	-0.00780225	-0.0037875
15.5	2	1.02058	0.977314	1.08161				930		18.6	-0.0148973	0.0135368	0.00039775	-0.0016875
16	2	0.986181	0.95988	1.01239				960		18.65	-0.0133972	-0.00176325	-0.00780225	-0.0028875
16.5	2	0.98445	0.932528	1.03261				990		18.7	-0.00479725	-0.0121633	-0.00350225	-0.0147875
17	2	0.986861	0.947806	1.02702				1020		18.75	0.00190275	-0.00576325	-0.00690225	-0.0040875
17.5	2	1.00363	0.955584	1.04945				1050		18.8	-0.00089725	0.00283675	-0.00050225	0.0108125
18	2	1.01952	0.960349	1.08364				1080		18.85	-0.00209725	0.00283675	-0.0148022	-0.0031875
18.5	2	1.00723	0.953159	1.06871				1110		18.9	0.00100275	-0.00236325	0.00839775	-0.0065875
19	2	1.0217	0.960877	1.08891				1140		18.95	0.00250275	-0.0130633	0.00929775	-0.0001875
19.5	2	1.02007	0.960058	1.0826				1170		19	0.00030275	-0.0105632	0.00899775	-0.0092875
20	2	1.11091	1.00878	1.26357				1200		19.05	-0.0163972	-0.00606325	-0.00810225	0.0099125
20.5	2	1.02664	0.958784	1.09162				1230		19.1	-0.0142972	-0.00726325	-0.00660225	-0.0037875
21	2	1.02556	0.980961	1.08194				1260		19.15	-0.0218973	-0.0112633	-0.00110225	-0.0123875
21.5	2	1.02029	0.99758	1.04371				1290		19.2	-0.0136972	-0.00056325	0.0165978	-0.0059875
22	2	0.969712	0.875684	1.04249				1320		19.25	-0.00729725	-0.00416325	0.00709775	-0.0025875
22.5	2	0.976557	0.887367	1.05222				1350		19.3	-0.00639725	-0.00056325	0.00189775	-0.0007875
23	2	0.972945	0.904141	1.02693				1380		19.35	-0.00479725	0.00103675	-0.00780225	0.0093125
23.5	2	0.984612	0.942873	1.0244				1410		19.4	-0.0130972	0.00893675	0.00619775	-0.0016875
24	2	0.990943	0.93184	1.03611				1440		19.45	-0.0157972	0.00163675	0.00649775	-0.0071875
24.5	2	1.02614	0.984442	1.06428				1470		19.5	-0.0121972	-0.00606325	0.00099775	-0.0211875
25	2	1.01137	0.948262	1.06689				1500		19.55	-0.00389725	-0.00266325	-0.00350225	-0.0016875
25.5	2	0.996711	0.952203	1.04213				1530		19.6	-0.00519725	0.0174368	0.00989775	0.0078125
26	2	1.0189	0.948519	1.07603				1560		19.65	-0.00239725	0.0147367	0.00319775	0.0093125
26.5	2	1.02744	0.958663	1.08769				1590		19.7	-0.00239725	0.0138368	-0.00630225	0.0072125
27	2	0.98975	0.922114	1.05672				1620		19.75	0.00710275	0.00283675	0.00929775	0.0148125
27.5	2	0.997848	0.942185	1.04976				1650		19.8	-0.00419725	-0.00696325	-0.00050225	0.0050125
28	2	1.01424	0.978834	1.05				1680		19.85	0.00680275	-0.00606325	-0.00510225	0.0093125
28.5	2	1.01592	0.973157	1.06739				1710		19.9	0.0196027	-0.00116325	0.00809775	0.0075125
29	2	1.01733	0.971292	1.06651				1740		19.95	0.0107028	-0.0112633	-0.00140225	0.0154125
29.5	2	1.04154	0.984284	1.09893				1770		20	-0.0258973	-0.0456633	0.0107978	0.0221125	stim blanked
30	2	1.01133	0.955518	1.06158				1800		20.05	-0.0258973	-0.0456633	0.0107978	0.0221125
30.5	2	1.76849	1.60461	1.94394				1830		20.1	-0.0258973	-0.0456633	0.0107978	0.0221125
31	2	1.77169	1.60964	1.95068				1860		20.15	-0.0258973	-0.0456633	0.0107978	0.0221125
31.5	2	1.75492	1.60871	1.9021				1890		20.2	-0.0258973	-0.0456633	0.0107978	0.0221125
32	2	1.68459	1.53652	1.84558				1920		20.25	-0.0258973	-0.0456633	0.0107978	0.0221125
32.5	2	1.56741	1.45415	1.68857				1950		20.3	-0.0258973	-0.0456633	0.0107978	0.0221125
33	2	1.52786	1.38965	1.67665				1980		20.35	-0.0258973	-0.0456633	0.0107978	0.0221125
33.5	2	1.55468	1.40722	1.70331				2010		20.4	-0.0258973	-0.0456633	0.0107978	0.0221125
34	2	1.46126	1.33974	1.57956				2040		20.45	-0.0258973	-0.0456633	0.0107978	0.0221125
34.5	2	1.39531	1.2955	1.51452				2070		20.5	-0.0258973	-0.0456633	0.0107978	0.0221125
35	2	1.42232	1.31286	1.53473				2100		20.55	-0.0258973	-0.0456633	0.0107978	0.0221125
35.5	2	2.00449	1.78524	2.2549				2130		20.6	-0.0258973	-0.0456633	0.0107978	0.0221125
36	2	1.9495	1.72878	2.20211				2160		20.65	-0.0258973	-0.0456633	0.0107978	0.0221125
36.5	2	1.81734	1.659	2.00051				2190		20.7	-0.0258973	-0.0456633	0.0107978	0.0221125
37	2	1.6849	1.54194	1.85026				2220		20.75	-0.0258973	-0.0456633	0.0107978	0.0221125
37.5	2	1.66978	1.54297	1.82811				2250		20.8	-0.0258973	-0.0456633	0.0107978	0.0221125
38	2	1.79198	1.63964	1.96843				2280		20.85	-0.0258973	-0.0456633	0.0107978	0.0221125
38.5	2	1.61387	1.48904	1.76191				2310		20.9	-0.0258973	-0.0456633	0.0107978	0.0221125
39	2	1.60184	1.47728	1.73998				2340		20.95	-0.0258973	-0.0456633	0.0107978	0.0221125
39.5	2	1.62224	1.52897	1.72506				2370		21	-0.0258973	-0.0456633	0.0107978	0.0221125
40	2	1.59112	1.49074	1.70288				2400		21.05	-0.0258973	-0.0456633	0.0107978	0.0221125
40.5	2	2.17404	1.96428	2.3821				2430		21.1	-0.0258973	-0.0456633	0.0107978	0.0221125
41	2	2.10998	1.94912	2.27073				2460		21.15	-0.0258973	-0.0456633	0.0107978	0.0221125
41.5	2	2.02686	1.86407	2.20232				2490		21.2	-0.0258973	-0.0456633	0.0107978	0.0221125
42	2	1.90662	1.80656	2.02083				2520		21.25	-0.0258973	-0.0456633	0.0107978	0.0221125
42.5	2	1.81796	1.72145	1.94204				2550		21.3	-0.0258973	-0.0456633	0.0107978	0.0221125
43	2	1.78084	1.66323	1.91783				2580		21.35	-0.0258973	-0.0456633	0.0107978	0.0221125
43.5	2	1.80733	1.60907	2.0486				2610		21.4	-0.0258973	-0.0456633	0.0107978	0.0221125
44	2	1.77979	1.63541	1.94129				2640		21.45	-0.0258973	-0.0456633	0.0107978	0.0221125
44.5	2	1.74878	1.61323	1.90148				2670		21.5	-0.0258973	-0.0456633	0.0107978	0.0221125
45	2	1.7088	1.5499	1.87289				2700		21.55	-0.0258973	-0.0456633	0.0107978	0.0221125
45.5	2	1.72159	1.55107	1.92334				2730		21.6	-0.0258973	-0.0456633	0.0107978	0.0221125
46	2	1.67631	1.51878	1.86084				2760		21.65	-0.0258973	-0.0456633	0.0107978	0.0221125
46.5	2	1.78941	1.60884	2.03113				2790		21.7	-0.0258973	-0.0456633	0.0107978	0.0221125
47	2	1.69076	1.53465	1.86186				2820		21.75	-0.0258973	-0.0456633	0.0107978	0.0221125
47.5	2	1.61194	1.47738	1.78472				2850		21.8	-0.0258973	-0.0456633	0.0107978	0.0221125
48	2	1.58764	1.40184	1.78512				2880		21.85	-0.0258973	-0.0456633	0.0107978	0.0221125
48.5	2	1.7141	1.55694	1.90115				2910		21.9	-0.0624972	-0.0801633	0.0107978	0.0221125
49	2	1.65212	1.51438	1.80912				2940		21.95	-0.0554972	-0.0511633	0.0107978	0.0221125
49.5	2	1.6786	1.52957	1.85152				2970		22	-0.0444973	-0.0252633	0.0107978	0.0221125
50	2	1.61796	1.47736	1.78718				3000		22.05	-0.0447972	-0.0209632	0.0107978	0.0221125
50.5	2	1.62479	1.49261	1.78107				3030		22.1	-0.0423972	-0.0353632	0.0107978	0.0221125
51	2	1.64057	1.49716	1.82822				3060		22.15	-0.0432973	-0.0322633	0.0107978	0.0221125
51.5	2	1.59596	1.44094	1.77053				3090		22.2	-0.0478973	-0.0240633	0.0107978	0.0221125
52	2	1.55415	1.44551	1.65919				3120		22.25	-0.0466973	-0.0313633	0.0107978	0.0221125
52.5	2	1.57249	1.42245	1.7017				3150		22.3	-0.0520972	-0.0386633	0.0232977	0.0282125
53	2	1.58564	1.49758	1.68689				3180		22.35	-0.0606973	-0.0285632	0.0171978	0.0285125
53.5	2	1.54933	1.39833	1.69215				3210		22.4	-0.0520972	-0.0380632	0.0260977	0.0227125
54	2	1.60321	1.4584	1.7649				3240		22.45	-0.0557972	-0.0414633	0.0116977	0.0163125
54.5	2	1.59111	1.46275	1.73213				3270		22.5	-0.0600972	-0.0401632	-0.00140225	0.0139125
55	2	1.6066	1.45181	1.81816				3300		22.55	-0.0688972	-0.0444633	-0.00810225	0.0035125
55.5	2	1.59328	1.44689	1.7658				3330		22.6	-0.0755973	-0.0469632	-0.0124023	-0.0107875
56	2	1.59981	1.46255	1.74254				3360		22.65	-0.0719972	-0.0578632	-0.0158023	-0.0187875
56.5	2	1.6859	1.5075	1.90224				3390		22.7	-0.0887972	-0.0588632	-0.0228022	-0.0248875
57	2	1.6043	1.46014	1.77774				3420		22.75	-0.0881973	-0.0664633	-0.0289023	-0.0413875
57.5	2	1.53647	1.41097	1.68092				3450		22.8	-0.107997	-0.0874633	-0.0396022	-0.0568875
58	2	1.56401	1.41451	1.7361				3480		22.85	-0.116797	-0.0792632	-0.0469022	-0.0809875
58.5	2	1.59383	1.41579	1.80422				3510		22.9	-0.122897	-0.0884632	-0.0753023	-0.102987
59	2	1.61123	1.42836	1.83989				3540		22.95	-0.138197	-0.0841632	-0.0820022	-0.123787
59.5	2	1.5815	1.42159	1.7627				3570		23	-0.157097	-0.0939632	-0.0878022	-0.138687
60.003	2	1.53895	1.3852	1.7275				3600.18		23.05	-0.163497	-0.110363	-0.110102	-0.160688
60.5	2	1.54886	1.42438	1.67522				3630		23.1	-0.173897	-0.135763	-0.128402	-0.175588
61	2	1.5648	1.42836	1.70812				3660		23.15	-0.170897	-0.139963	-0.130802	-0.200687
61.5	2	1.54919	1.42088	1.67539				3690		23.2	-0.189497	-0.157663	-0.147602	-0.221087
62	2	1.53591	1.41653	1.65505				3720		23.25	-0.190697	-0.169563	-0.165302	-0.237588
62.5	2	1.51517	1.39726	1.64024				3750		23.3	-0.208997	-0.175663	-0.197602	-0.267188
63	2	1.45327	1.30223	1.61082				3780		23.35	-0.215697	-0.191263	-0.194902	-0.284587
63.5	2	1.44427	1.32138	1.57293				3810		23.4	-0.226997	-0.197663	-0.205302	-0.303488
64	2	1.48578	1.34248	1.62534				3840		23.45	-0.245597	-0.201663	-0.211702	-0.312987
64.5	2	1.54527	1.43372	1.67003				3870		23.5	-0.256597	-0.212963	-0.234002	-0.327887
65.003	2	1.52778	1.38287	1.69632				3900.18		23.55	-0.271297	-0.234263	-0.247702	-0.339487
65.5	2	1.60973	1.40565	1.87711				3930		23.6	-0.279497	-0.258063	-0.283702	-0.368787
66	2	1.46649	1.32005	1.61704				3960		23.65	-0.277397	-0.265763	-0.285202	-0.399288
66.5	2	1.55209	1.41695	1.70777				3990		23.7	-0.301497	-0.271263	-0.294102	-0.420988
67	2	1.5131	1.3527	1.69198				4020		23.75	-0.313997	-0.285863	-0.301102	-0.436588
67.5	2	1.47065	1.30475	1.64324				4050		23.8	-0.322197	-0.290163	-0.316002	-0.460987
68	2	1.4801	1.32508	1.63915				4080		23.85	-0.344497	-0.323063	-0.324002	-0.481388
68.5	2	1.49336	1.33065	1.67078				4110		23.9	-0.368597	-0.330763	-0.364302	-0.500287
69	2	1.50712	1.36055	1.66329				4140		23.95	-0.363697	-0.333463	-0.352102	-0.507988
69.5	2	1.51497	1.36854	1.66352				4170		24	-0.377197	-0.330763	-0.373702	-0.524787
70.003	2	1.53373	1.44334	1.64181				4200.18		24.05	-0.382997	-0.358163	-0.383802	-0.554087
70.5	2	1.52734	1.35315	1.72377				4230		24.1	-0.394197	-0.365563	-0.379202	-0.566588
71	2	1.45804	1.33071	1.58971				4260		24.15	-0.397597	-0.368863	-0.404502	-0.574187
71.5	2	1.44137	1.29674	1.5783				4290		24.2	-0.414397	-0.370763	-0.413702	-0.600087
72	2	1.42834	1.31498	1.55107				4320		24.25	-0.420197	-0.369763	-0.418902	-0.616587
72.5	2	1.40603	1.27162	1.53831				4350		24.3	-0.426297	-0.381363	-0.414002	-0.635787
73	2	1.43035	1.28654	1.57905				4380		24.35	-0.443697	-0.385963	-0.439902	-0.641587
73.5	2	1.46414	1.3349	1.60127				4410		24.4	-0.441197	-0.401263	-0.457002	-0.671787
74	2	1.44164	1.3407	1.56163				4440		24.45	-0.437297	-0.408863	-0.472002	-0.678288
74.5	2	1.49152	1.37138	1.59689				4470		24.5	-0.458297	-0.419563	-0.475302	-0.691388
75	2	1.4712	1.36645	1.57797				4500		24.55	-0.446697	-0.418363	-0.485402	-0.699287
75.5	2	1.4057	1.26364	1.54512				4530		24.6	-0.443997	-0.435363	-0.498802	-0.716387
76	2	1.4587	1.32884	1.59204				4560		24.65	-0.470497	-0.440863	-0.508602	-0.731988
76.5	2	1.44511	1.3184	1.56496				4590		24.7	-0.479397	-0.452463	-0.506202	-0.740788
77	2	1.44819	1.32128	1.55847				4620		24.75	-0.479697	-0.463163	-0.520502	-0.753587
77.5	2	1.48409	1.33146	1.61985				4650		24.8	-0.493097	-0.461363	-0.528802	-0.765188
78	2	1.47079	1.31499	1.60663				4680		24.85	-0.489797	-0.465663	-0.532702	-0.790887
78.5	2	1.48025	1.34772	1.59172				4710		24.9	-0.493697	-0.452463	-0.537002	-0.807688
79	2	1.49337	1.34069	1.63281				4740		24.95	-0.504997	-0.478763	-0.547402	-0.806087
79.5	2	1.42524	1.3112	1.52682				4770		25	-0.522097	-0.463763	-0.550102	-0.826588
80	2	1.48949	1.37403	1.59188				4800		25.05	-0.526697	-0.479363	-0.568402	-0.835087
80.5	2	1.43462	1.30878	1.53138				4830		25.1	-0.524597	-0.475663	-0.567802	-0.843087
81	2	1.43916	1.31602	1.54209				4860		25.15	-0.540697	-0.493063	-0.574802	-0.856788
81.5	2	1.42456	1.27704	1.54903				4890		25.2	-0.542897	-0.510763	-0.582202	-0.863187
82	2	1.44611	1.3186	1.55317				4920		25.25	-0.546797	-0.526963	-0.568702	-0.867487
82.5	2	1.45443	1.34199	1.56298				4950		25.3	-0.545597	-0.528463	-0.584002	-0.886988
83	2	1.50199	1.41308	1.58623				4980		25.35	-0.551097	-0.538263	-0.587302	-0.893388
83.5	2	1.49274	1.4152	1.57335				5010		25.4	-0.548397	-0.544663	-0.587702	-0.901988
84	2	1.4994	1.39723	1.59173				5040		25.45	-0.543197	-0.553563	-0.606602	-0.911987
84.5	2	1.44338	1.35996	1.52169				5070		25.5	-0.554497	-0.559963	-0.593102	-0.927887
85	2	1.4003	1.30228	1.49294				5100		25.55	-0.566397	-0.573363	-0.604102	-0.931887
85.5	2	1.40887	1.29412	1.51055				5130		25.6	-0.570897	-0.575763	-0.615102	-0.938288
86	2	1.50219	1.42355	1.57004				5160		25.65	-0.568797	-0.583763	-0.617302	-0.954388
86.5	2	1.43968	1.3535	1.5256				5190		25.7	-0.568797	-0.590463	-0.627602	-0.955387
87	2	1.48105	1.39309	1.55908				5220		25.75	-0.568197	-0.596263	-0.629802	-0.947688
87.5	2	1.39788	1.29319	1.49617				5250		25.8	-0.568197	-0.615463	-0.628202	-0.951087
88	2	1.37955	1.28792	1.4612				5280		25.85	-0.576397	-0.617263	-0.632202	-0.958688
88.5	2	1.42463	1.30064	1.53044				5310		25.9	-0.577397	-0.623963	-0.640402	-0.959888
89	2	1.42406	1.33036	1.50962				5340		25.95	-0.584997	-0.638663	-0.638302	-0.969988
89.5	2	1.40124	1.27686	1.51047				5370		26	-0.592897	-0.646563	-0.640802	-0.971187
90	2	1.47376	1.37376	1.57431				5400		26.05	-0.581897	-0.637463	-0.650202	-0.967888
90.5	2	1.42637	1.34938	1.4913				5430		26.1	-0.585597	-0.631963	-0.659102	-0.977888
91	2	1.43632	1.34923	1.50311				5460		26.15	-0.592897	-0.649363	-0.665202	-0.980988
91.5	2	1.41648	1.28504	1.5232				5490		26.2	-0.586497	-0.665863	-0.657202	-0.978888
92	2	1.45792	1.35858	1.55279				5520		26.25	-0.591397	-0.667363	-0.656602	-0.976988
92.5	2	1.39985	1.25184	1.51945				5550		26.3	-0.595697	-0.674363	-0.656602	-0.983688
93	2	1.42889	1.28875	1.55692				5580		26.35	-0.601497	-0.666163	-0.656002	-0.976688
93.5	2	1.43002	1.3096	1.56622				5610		26.4	-0.608497	-0.662463	-0.653902	-0.994387
94	2	1.4231	1.32042	1.53472				5640		26.45	-0.599297	-0.670363	-0.648402	-0.994088
94.5	2	1.52708	1.43596	1.62002				5670		26.5	-0.598097	-0.671663	-0.649302	-0.983688
95	2	1.47273	1.36522	1.57854				5700		26.55	-0.599597	-0.670363	-0.648402	-0.988888
95.5	2	1.52001	1.37865	1.65806				5730		26.6	-0.609097	-0.668263	-0.660002	-0.980988
96	2	1.55977	1.43115	1.71841				5760		26.65	-0.605997	-0.676763	-0.657202	-0.986187
96.5	2	1.52349	1.40821	1.6488				5790		26.7	-0.590497	-0.675263	-0.669102	-0.989487
97	2	1.46117	1.37969	1.54497				5820		26.75	-0.596297	-0.682563	-0.675802	-0.988287
97.5	2	1.45286	1.37435	1.52272				5850		26.8	-0.593197	-0.680163	-0.662702	-0.989487
98	2	1.48684	1.41647	1.56188				5880		26.85	-0.608497	-0.667963	-0.662402	-0.987387
98.5	2	1.47229	1.38134	1.55799				5910		26.9	-0.596297	-0.676763	-0.670402	-0.975788
99	2	1.50132	1.38637	1.62443				5940		26.95	-0.595097	-0.682263	-0.657202	-0.981888
99.5	2	1.47719	1.3891	1.55537				5970		27	-0.591097	-0.684763	-0.653302	-0.988888
100	2	1.45624	1.3567	1.53547				6000		27.05	-0.591097	-0.675263	-0.647202	-0.979187
100.5	2	1.44931	1.34188	1.54552				6030		27.1	-0.582797	-0.687163	-0.641402	-0.975788
101	2	1.471	1.37487	1.56106				6060		27.15	-0.576997	-0.676463	-0.641102	-0.977588
101.5	2	1.46222	1.38124	1.53531				6090		27.2	-0.573697	-0.668563	-0.641402	-0.971788
102	2	1.42884	1.344	1.50708				6120		27.25	-0.576097	-0.675563	-0.646202	-0.965688
102.5	2	1.47858	1.40186	1.54761				6150		27.3	-0.574897	-0.660363	-0.637402	-0.947087
103	2	1.49053	1.38869	1.59089				6180		27.35	-0.574897	-0.655163	-0.631902	-0.945287
103.5	2	1.42903	1.30751	1.53289				6210		27.4	-0.566997	-0.660063	-0.631902	-0.944087
104	2	1.42973	1.34927	1.49859				6240		27.45	-0.559997	-0.665863	-0.629802	-0.939787
104.5	2	1.38235	1.28348	1.47312				6270		27.5	-0.555997	-0.661563	-0.627602	-0.926388
105	2	1.39777	1.30608	1.48165				6300		27.55	-0.557497	-0.657263	-0.623102	-0.916288
105.5	2	1.40091	1.33356	1.45758				6330		27.6	-0.555397	-0.654563	-0.625202	-0.912587
106	2	1.47226	1.39481	1.57092				6360		27.65	-0.541597	-0.655463	-0.635002	-0.901587
106.5	2	1.43046	1.34289	1.5198				6390		27.7	-0.549297	-0.648163	-0.635302	-0.907388
107	2	1.4672	1.36054	1.57862				6420		27.75	-0.555397	-0.636863	-0.633702	-0.903487
107.5	2	1.40412	1.32271	1.47316				6450		27.8	-0.547397	-0.637763	-0.624002	-0.903188
108	2	1.42585	1.34839	1.50463				6480		27.85	-0.535497	-0.638063	-0.607502	-0.881487
108.5	2	1.46126	1.36849	1.55447				6510		27.9	-0.533397	-0.624363	-0.615402	-0.885787
109	2	1.46032	1.34547	1.60428				6540		27.95	-0.533697	-0.618163	-0.614202	-0.889687
109.5	2	1.47973	1.35905	1.60338				6570		28	-0.534597	-0.605063	-0.608702	-0.903188
110	2	1.49148	1.3926	1.60102				6600		28.05	-0.523597	-0.606263	-0.605402	-0.886687
110.5	2	1.46938	1.36671	1.57567				6630		28.1	-0.517197	-0.599263	-0.593402	-0.877788
111	2	1.45489	1.35164	1.56994				6660		28.15	-0.512697	-0.592263	-0.599202	-0.878487
111.5	2	1.38727	1.25452	1.5194				6690		28.2	-0.515097	-0.581863	-0.580902	-0.877788
112	2	1.52757	1.36715	1.72311				6720		28.25	-0.504397	-0.574263	-0.596202	-0.862587
112.5	2	1.46427	1.34288	1.59365				6750		28.3	-0.503497	-0.580063	-0.577302	-0.862587
113	2	1.45208	1.36624	1.54772				6780		28.35	-0.499497	-0.568163	-0.568702	-0.872287
113.5	2	1.46097	1.35983	1.56613				6810		28.4	-0.496197	-0.568463	-0.580302	-0.860387
114	2	1.53937	1.41637	1.66546				6840		28.45	-0.493997	-0.564463	-0.579102	-0.868988
114.5	2	1.45599	1.35686	1.57016				6870		28.5	-0.490097	-0.562963	-0.579402	-0.870788
115	2	1.39102	1.28368	1.50209				6900		28.55	-0.491597	-0.546163	-0.555902	-0.858888
115.5	2	1.45769	1.36801	1.55215				6930		28.6	-0.467497	-0.537663	-0.555902	-0.847588
116	2	1.49784	1.40167	1.60378				6960		28.65	-0.470197	-0.537963	-0.562302	-0.846988
116.5	2	1.46258	1.34631	1.58851				6990		28.7	-0.467797	-0.530963	-0.555302	-0.842688
117	2	1.38917	1.27921	1.51859				7020		28.75	-0.468397	-0.523563	-0.557402	-0.848487
117.5	2	1.47422	1.36476	1.59002				7050		28.8	-0.479397	-0.529663	-0.550102	-0.846988
118	2	1.44058	1.31643	1.57017				7080		28.85	-0.460797	-0.525463	-0.535802	-0.854588
118.5	2	1.40739	1.31253	1.52655				7110		28.9	-0.450997	-0.517463	-0.537902	-0.855888
119	2	1.36472	1.22005	1.50755				7140		28.95	-0.459897	-0.502863	-0.525402	-0.835387
119.5	2	1.39788	1.29585	1.5066				7170		29	-0.436397	-0.504663	-0.529402	-0.838788
120	2	1.38778	1.2962	1.49359				7200		29.05	-0.446997	-0.503763	-0.532102	-0.836888
120.5	2	1.39699	1.30062	1.5063				7230		29.1	-0.432097	-0.498263	-0.525102	-0.830788
121	2	1.4602	1.36082	1.56293				7260		29.15	-0.440897	-0.470163	-0.526302	-0.820488
121.5	2	1.47808	1.35536	1.60033				7290		29.2	-0.418697	-0.473263	-0.519602	-0.824688
122	2	1.41893	1.31784	1.5465				7320		29.25	-0.407397	-0.479663	-0.501302	-0.827788
122.5	2	1.43335	1.32822	1.55021				7350		29.3	-0.414097	-0.466563	-0.505602	-0.832688
123	2	1.42942	1.33597	1.5413				7380		29.35	-0.410097	-0.459563	-0.510702	-0.830187
123.5	2	1.40662	1.31813	1.50831				7410		29.4	-0.400697	-0.454363	-0.497602	-0.834488
124	2	1.46511	1.41116	1.52871				7440		29.45	-0.406197	-0.452463	-0.485402	-0.823187
124.5	2	1.41365	1.34655	1.48449				7470		29.5	-0.407097	-0.443363	-0.492702	-0.816488
125	2	1.42958	1.33294	1.52621				7500		29.55	-0.404597	-0.435063	-0.488502	-0.840287
125.5	2	1.43693	1.34673	1.52789				7530		29.6	-0.389997	-0.436663	-0.486902	-0.813787
126	2	1.47401	1.37934	1.57451				7560		29.65	-0.375297	-0.441563	-0.481102	-0.817087
126.5	2	1.48542	1.41816	1.55871				7590		29.7	-0.378097	-0.433563	-0.461602	-0.819887
127	2	1.4154	1.33719	1.50601				7620		29.75	-0.356397	-0.425063	-0.463802	-0.811588
127.5	2	1.4235	1.34182	1.5118				7650		29.8	-0.361897	-0.404863	-0.469202	-0.822588
128	2	1.41769	1.36717	1.47655				7680		29.85	-0.352097	-0.404563	-0.467102	-0.823488
128.5	2	1.42736	1.38309	1.48252				7710		29.9	-0.355197	-0.402463	-0.449102	-0.822588
129	2	1.41905	1.33563	1.51019				7740		29.95	-0.349697	-0.397563	-0.461302	-0.815887
129.5	2	1.47245	1.36291	1.58342				7770		30	-0.351197	-0.386863	-0.425602	-0.808887
130	2	1.52093	1.39845	1.6768				7800		30.05	-0.339297	-0.378363	-0.425002	-0.799087
130.5	2	1.58381	1.44	1.75886				7830		30.1	-0.337197	-0.374363	-0.419802	-0.804288
131	2	1.47801	1.36151	1.61731				7860		30.15	-0.334397	-0.368563	-0.414302	-0.800288
131.5	2	1.47956	1.40237	1.57839				7890		30.2	-0.337497	-0.371063	-0.411902	-0.782887
132	2	1.51331	1.38954	1.66701				7920		30.25	-0.340797	-0.367063	-0.417402	-0.769188
132.5	2	1.44294	1.28942	1.59963				7950		30.3	-0.327997	-0.366163	-0.406102	-0.782288
133	2	1.55552	1.42553	1.69333				7980		30.35	-0.332297	-0.357263	-0.387802	-0.754188
133.5	2	1.45636	1.33321	1.59927				8010		30.4	-0.314597	-0.370763	-0.377402	-0.750587
134	2	1.48557	1.36637	1.61562				8040		30.45	-0.315497	-0.346563	-0.383202	-0.753287
134.5	2	1.50276	1.3799	1.64923				8070		30.5	-0.305397	-0.345663	-0.393602	-0.750587
135	2	1.53509	1.41937	1.67675				8100		30.55	-0.300597	-0.338663	-0.382602	-0.728588
135.5	2	1.5038	1.40401	1.62563				8130		30.6	-0.301497	-0.330763	-0.371902	-0.720087
136	2	1.52953	1.37987	1.7061				8160		30.65	-0.292297	-0.311163	-0.367602	-0.712987
136.5	2	1.60902	1.46233	1.77315				8190		30.7	-0.277097	-0.309063	-0.379502	-0.702987
137	2	1.56892	1.40897	1.75193				8220		30.75	-0.288997	-0.313063	-0.373702	-0.697187
137.5	2	1.50302	1.41058	1.60922				8250		30.8	-0.274897	-0.319463	-0.359702	-0.685588
138	2	1.48354	1.3875	1.59359				8280		30.85	-0.274897	-0.307563	-0.353302	-0.666088
138.5	2	1.58837	1.43905	1.75208				8310		30.9	-0.264497	-0.299263	-0.350802	-0.659587
139	2	1.46525	1.35756	1.56897				8340		30.95	-0.272197	-0.286463	-0.346602	-0.659288
139.5	2	1.46954	1.31887	1.61366				8370		31	-0.273397	-0.291063	-0.335302	-0.728287
140	2	1.48521	1.34782	1.62629				8400		31.05	-0.259097	-0.290463	-0.330702	-0.625188
140.5	2	1.52973	1.41009	1.6624				8430		31.1	-0.265797	-0.287363	-0.325502	-0.599187
141	2	1.49012	1.40519	1.59379				8460		31.15	-0.265797	-0.295363	-0.321202	-0.599187
141.5	2	1.46185	1.38487	1.55659				8490		31.2	-0.262997	-0.278863	-0.314802	-0.601387
142	2	1.47437	1.37002	1.59187				8520		31.25	-0.242297	-0.274863	-0.313602	-0.577187
142.5	2	1.46581	1.396	1.56494				8550		31.3	-0.248397	-0.269063	-0.313002	-0.588488
143	2	1.53631	1.42776	1.65114				8580		31.35	-0.247497	-0.263563	-0.315102	-0.568388
143.5	2	1.49252	1.3902	1.61125				8610		31.4	-0.241997	-0.250763	-0.295902	-0.560787
144	2	1.50257	1.36153	1.66139				8640		31.45	-0.236497	-0.267863	-0.294402	-0.550687
144.5	2	1.43955	1.3461	1.53439				8670		31.5	-0.230097	-0.262063	-0.291602	-0.539987
145	2	1.44253	1.34686	1.54835				8700		31.55	-0.231597	-0.254463	-0.295902	-0.521388
145.5	2	1.40582	1.33225	1.48558				8730		31.6	-0.218497	-0.241663	-0.287702	-0.511587
146	2	1.45838	1.37211	1.551				8760		31.65	-0.216897	-0.233063	-0.274502	-0.512188
146.5	2	1.42842	1.34709	1.51084				8790		31.7	-0.218797	-0.229463	-0.273602	-0.498188
147	2	1.43334	1.33259	1.54103				8820		31.75	-0.212997	-0.226963	-0.261702	-0.489387
147.5	2	1.43438	1.36303	1.50258				8850		31.8	-0.203797	-0.217863	-0.258102	-0.481088
148	2	1.47018	1.40527	1.53746				8880		31.85	-0.195297	-0.222363	-0.254702	-0.468288
148.5	2	1.46758	1.38675	1.55735				8910		31.9	-0.200497	-0.213863	-0.251702	-0.459388
149	2	1.40415	1.32677	1.4791				8940		31.95	-0.192197	-0.208363	-0.243702	-0.454288
149.5	2	1.41427	1.36349	1.47541				8970		32	-0.193397	-0.206863	-0.240102	-0.447487
150	2	1.45233	1.38664	1.52619				9000		32.05	-0.190097	-0.205963	-0.245902	-0.441387
150.5	2	1.43244	1.37623	1.49799				9030		32.1	-0.184597	-0.211363	-0.234302	-0.438387
151	2	1.41153	1.34754	1.47674				9060		32.15	-0.189197	-0.228163	-0.244602	-0.438088
151.5	2	1.48621	1.41166	1.56744				9090		32.2	-0.185197	-0.214463	-0.217802	-0.426488
152	2	1.43339	1.37065	1.51166				9120		32.25	-0.184597	-0.202863	-0.234302	-0.417287
152.5	2	1.40036	1.33265	1.48512				9150		32.3	-0.182197	-0.201663	-0.225102	-0.417287
153	2	1.4482	1.40425	1.50532				9180		32.35	-0.181497	-0.204063	-0.222702	-0.405988
153.5	2	1.41215	1.35514	1.47868				9210		32.4	-0.178497	-0.183963	-0.220502	-0.390487
154	2	1.45637	1.36599	1.54746				9240		32.45	-0.170297	-0.175963	-0.218102	-0.384688
154.5	2	1.4334	1.36541	1.50506				9270		32.5	-0.159897	-0.179063	-0.208002	-0.383188
155	2	1.42757	1.35631	1.4975				9300		32.55	-0.159897	-0.184563	-0.206802	-0.364187
155.5	2	1.43837	1.37512	1.5026				9330		32.6	-0.160497	-0.193363	-0.203702	-0.368188
156	2	1.46753	1.39811	1.53773				9360		32.65	-0.152197	-0.184263	-0.205002	-0.369387
156.5	2	1.42628	1.35949	1.49118				9390		32.7	-0.161097	-0.176363	-0.206202	-0.350787
157	2	1.41687	1.32744	1.49934				9420		32.75	-0.147697	-0.161663	-0.192402	-0.348087
157.5	2	1.48559	1.38396	1.59065				9450		32.8	-0.151297	-0.159863	-0.187902	-0.331587
158	2	1.46003	1.40103	1.51964				9480		32.85	-0.158997	-0.172063	-0.190002	-0.336788
158.5	2	1.48468	1.38055	1.61299				9510		32.9	-0.147097	-0.170563	-0.179602	-0.323288
159	2	1.49869	1.37766	1.62363				9540		32.95	-0.139697	-0.172663	-0.183902	-0.320887
159.5	2	1.47788	1.35304	1.62664				9570		33	-0.145197	-0.165963	-0.173202	-0.308988
160	2	1.49111	1.35667	1.65583				9600		33.05	-0.139997	-0.167163	-0.178702	-0.296187
160.5	2	1.47869	1.37586	1.64013				9630		33.1	-0.136997	-0.167463	-0.162502	-0.297988
161	2	1.45341	1.33287	1.60376				9660		33.15	-0.135797	-0.164063	-0.160702	-0.303187
161.5	2	1.5298	1.40374	1.68226				9690		33.2	-0.126597	-0.152563	-0.159802	-0.297988
162	2	1.45696	1.34503	1.58373				9720		33.25	-0.126597	-0.152863	-0.158002	-0.295888
162.5	2	1.46762	1.37131	1.58807				9750		33.3	-0.116497	-0.138163	-0.149402	-0.284888
163	2	1.499	1.39349	1.62684				9780		33.35	-0.123297	-0.170863	-0.155202	-0.265688
163.5	2	1.48208	1.39293	1.57226				9810		33.4	-0.115297	-0.149163	-0.153402	-0.270487
164	2	1.47389	1.38144	1.56673				9840		33.45	-0.119297	-0.134463	-0.152802	-0.263788
164.5	2	1.43707	1.34783	1.53195				9870		33.5	-0.126897	-0.148263	-0.140602	-0.274487
165	2	1.42411	1.33591	1.51477				9900		33.55	-0.121397	-0.151863	-0.149702	-0.262288
165.5	2	1.39468	1.3253	1.47359				9930		33.6	-0.107397	-0.142463	-0.140602	-0.246388
166	2	1.46534	1.38675	1.55814				9960		33.65	-0.110397	-0.155263	-0.142702	-0.248587
166.5	2	1.41971	1.38124	1.46766				9990		33.7	-0.109197	-0.140563	-0.134202	-0.237588
167	2	1.39203	1.34773	1.4406				10020		33.75	-0.0954973	-0.142463	-0.135102	-0.226288
167.5	2	1.40897	1.36871	1.4524				10050		33.8	-0.0905973	-0.135463	-0.132002	-0.224788
168	2	1.40806	1.34375	1.48493				10080		33.85	-0.109197	-0.121963	-0.143302	-0.220787
168.5	2	1.44615	1.37264	1.55111				10110		33.9	-0.110997	-0.117763	-0.133902	-0.220488
169	2	1.42908	1.34155	1.54609				10140		33.95	-0.110697	-0.124463	-0.127102	-0.218688
169.5	2	1.4196	1.35137	1.49402				10170		34	-0.0987973	-0.120763	-0.112202	-0.190887
170	2	1.41782	1.36309	1.4836				10200		34.05	-0.0951972	-0.110063	-0.100002	-0.191488
										34.1	-0.107697	-0.114963	-0.107902	-0.194887
										34.15	-0.0871973	-0.113163	-0.104302	-0.203687
										34.2	-0.0841973	-0.107663	-0.101802	-0.199088
										34.25	-0.0841973	-0.104863	-0.0908023	-0.186888
										34.3	-0.0878972	-0.0902633	-0.0945022	-0.181987
										34.35	-0.0853972	-0.0972632	-0.105802	-0.192387
										34.4	-0.0820972	-0.110663	-0.0875023	-0.189988
										34.45	-0.0789973	-0.114663	-0.0951022	-0.195488
										34.5	-0.0816972	-0.117463	-0.0884023	-0.183287
										34.55	-0.0804973	-0.105863	-0.0890023	-0.168588
										34.6	-0.0771972	-0.104263	-0.0942023	-0.167387
										34.65	-0.0664972	-0.0942633	-0.0856023	-0.170088
										34.7	-0.0588972	-0.106763	-0.0774023	-0.163087
										34.75	-0.0600972	-0.0972632	-0.0832023	-0.163387
										34.8	-0.0624972	-0.102463	-0.0734023	-0.157587
										34.85	-0.0783973	-0.0975633	-0.0838022	-0.155488
										34.9	-0.0807973	-0.107963	-0.0899023	-0.142987
										34.95	-0.0755973	-0.0987632	-0.0762022	-0.144487
										35	-0.0710973	-0.0990633	-0.0747022	-0.144187
										35.05	-0.0676973	-0.0850633	-0.0801022	-0.143288
										35.1	-0.0594973	-0.0838633	-0.0798023	-0.129587
										35.15	-0.0536973	-0.0820633	-0.0676023	-0.135687
										35.2	-0.0539972	-0.0957632	-0.0655022	-0.135687
										35.25	-0.0691973	-0.0832632	-0.0649022	-0.135288
										35.3	-0.0588972	-0.0847632	-0.0554023	-0.123787
										35.35	-0.0694972	-0.0899632	-0.0573022	-0.111488
										35.4	-0.0469972	-0.0841632	-0.0615023	-0.124387
										35.45	-0.0435972	-0.0801633	-0.0664022	-0.125888
										35.5	-0.0417973	-0.0813632	-0.0454022	-0.125587
										35.55	-0.0459973	-0.0789632	-0.0463023	-0.122787
										35.6	-0.0520972	-0.0795633	-0.0499023	-0.105688
										35.65	-0.0508972	-0.0661633	-0.0444022	-0.108188
										35.7	-0.0426972	-0.0639632	-0.0521023	-0.113087
										35.75	-0.0490973	-0.0710632	-0.0475023	-0.105387
										35.8	-0.0472972	-0.0713633	-0.0469022	-0.0986875
										35.85	-0.0353972	-0.0682632	-0.0450023	-0.111187
										35.9	-0.0508972	-0.0716632	-0.0496023	-0.101788
										35.95	-0.0569972	-0.0661633	-0.0542023	-0.0901875
										36	-0.0371973	-0.0685633	-0.0475023	-0.0931875
										36.05	-0.0444973	-0.0725632	-0.0472023	-0.0959875
										36.1	-0.0377972	-0.0649633	-0.0301023	-0.0889875
										36.15	-0.0331972	-0.0624632	-0.0316022	-0.106387
										36.2	-0.0368972	-0.0563632	-0.0359022	-0.0968875
										36.25	-0.0331972	-0.0566632	-0.0350022	-0.0797875
										36.3	-0.0368972	-0.0420633	-0.0249023	-0.0757875
										36.35	-0.0298973	-0.0530632	-0.0331022	-0.0565875
										36.4	-0.0350973	-0.0618633	-0.0194022	-0.0629875
										36.45	-0.0319972	-0.0520632	-0.0185023	-0.0770875
										36.5	-0.0325973	-0.0478633	-0.0240022	-0.0791875
										36.55	-0.0255972	-0.0588632	-0.00660225	-0.0770875
										36.6	-0.0310972	-0.0371633	-0.0310022	-0.0657875
										36.65	-0.0130972	-0.0490633	-0.0283023	-0.0666875
										36.7	-0.0231972	-0.0566632	-0.0270022	-0.0626875
										36.75	-0.0185972	-0.0511633	-0.0234022	-0.0721875
										36.8	-0.00579725	-0.0545633	-0.0103023	-0.0644875
										36.85	-0.0133972	-0.0469632	-0.0231023	-0.0626875
										36.9	-0.0112973	-0.0368633	-0.0106023	-0.0513875
										36.95	-0.0163972	-0.0316632	-0.0133022	-0.0538875
										37	-0.0179972	-0.0301632	-0.0200022	-0.0510875
										37.05	-0.0166973	-0.0377632	-0.0127022	-0.0425875
										37.1	-0.00299725	-0.0420633	-0.00080225	-0.0373875
										37.15	-0.00999725	-0.0435632	-0.0118023	-0.0309875
										37.2	-0.0160973	-0.0365632	-0.0158023	-0.0339875
										37.25	-0.00999725	-0.0490633	-0.0212022	-0.0437875
										37.3	-0.0206973	-0.0408632	-0.0133022	-0.0370875
										37.35	-0.0270972	-0.0270633	-0.0100023	-0.0358875
										37.4	-0.0102973	-0.0304633	-0.00900225	-0.0275875
										37.45	-0.0105973	-0.0383633	-0.0194022	-0.0348875
										37.5	0.00030275	-0.0313633	-0.0121023	-0.0413875
										37.55	-0.00849725	-0.0319632	-0.0145022	-0.0300875
										37.6	-0.00519725	-0.0282633	-0.00960225	-0.0181875
										37.65	0.00130275	-0.0298633	-0.0206022	-0.0312875
										37.7	0.00740275	-0.0359633	-0.00540225	-0.0165875
										37.75	-0.00299725	-0.0197632	-0.00660225	-0.0220875
										37.8	-0.0151973	-0.0188633	0.00709775	-0.0248875
										37.85	0.00460275	-0.0133633	0.0128977	-0.0193875
										37.9	-0.00849725	-0.0157632	9.775e-05	-0.0138875
										37.95	-0.00299725	-0.0160633	0.00319775	-0.0178875
										38	-0.00209725	-0.00936325	-0.00350225	-0.0199875
										38.05	0.00950275	-0.0151632	-0.00050225	-0.0117875
										38.1	-0.00639725	-0.0191632	0.0134977	-0.0034875
										38.15	-0.00299725	-0.00546325	0.0171978	-0.0092875
										38.2	-0.00179725	-0.0133633	0.00769775	-0.0129875
										38.25	2.75e-06	-0.00966325	0.0141978	-0.0052875
										38.3	0.0141028	-0.00996325	0.00739775	-0.0062875
										38.35	0.0107028	-0.0179633	0.00259775	0.0023125
										38.4	0.00100275	-0.0188633	0.00929775	-0.0031875
										38.45	0.0156028	-0.0228633	0.0202977	-0.0052875
										38.5	-0.00579725	-0.0179633	0.0199978	-0.0120875
										38.55	-0.00419725	-0.00846325	0.00929775	-0.0028875
										38.6	0.00890275	-0.0112633	0.0110977	0.0053125
										38.65	0.0315028	-0.00936325	0.00959775	0.0069125
										38.7	0.0187028	-0.00056325	0.0104978	0.0035125
										38.75	0.0162027	-0.00116325	0.0177978	0.0121125
										38.8	0.0168028	-0.0108632	0.0186977	0.0133125
										38.85	0.0196027	-0.00326325	0.0287978	0.0111125
										38.9	0.00920275	-0.0228633	0.0211978	0.0121125
										38.95	0.0211027	-0.0221632	0.0299978	0.0139125
										39	0.0156028	-0.00936325	0.0244977	0.0188125
										39.05	0.00580275	0.00743675	0.0260977	0.0127125
										39.1	0.00890275	0.00983675	0.0250977	0.0166125
										39.15	0.0150028	0.00343675	0.0177978	0.0188125
										39.2	0.0205028	0.00253675	0.0226977	0.0148125
										39.25	0.0199028	-0.00296325	0.0220977	0.0218125
										39.3	0.0254028	-0.00476325	0.0348977	0.0221125
										39.35	0.0275027	0.00583675	0.0244977	0.0102125
										39.4	0.0245028	0.00833675	0.0318978	0.0233125
										39.45	0.0248027	0.00583675	0.0260977	0.0227125
										39.5	0.0290028	0.0110367	0.0424978	0.0172125
										39.55	0.0196027	-0.00026325	0.0449978	0.0313125
										39.6	0.0245028	0.00583675	0.0366978	0.0096125
										39.65	0.0330027	0.00713675	0.0339978	0.0154125
										39.7	0.0214028	0.00163675	0.0308978	0.0233125
										39.75	0.0235027	-0.00416325	0.0430977	0.0337125
										39.8	0.0156028	0.00803675	0.0391978	0.0322125
										39.85	0.0330027	0.0110367	0.0467977	0.0310125
										39.9	0.0220028	0.0113367	0.0504978	0.0340125
										39.95	0.0272028	0.0150367	0.0440977	0.0130125
										40	0.0327028	0.00773675	0.0461978	0.0240125
										40.05	0.0235027	0.00713675	0.0278977	0.0398125
										40.1	0.0281027	0.00643675	0.0302977	0.0377125
										40.15	0.0360028	0.00953675	0.0418977	0.0285125
										40.2	0.0293027	0.0162368	0.0369978	0.0224125
										40.25	0.0330027	0.0223367	0.0388978	0.0169125
										40.3	0.0321027	0.0205367	0.0418977	0.0298125
										40.35	0.0223027	0.0159367	0.0434978	0.0404125
										40.4	0.0223027	0.0229367	0.0406977	0.0432125
										40.45	0.0229027	0.0144367	0.0409977	0.0374125
										40.5	0.0415027	0.0296367	0.0501977	0.0285125
										40.55	0.0357027	0.0379367	0.0263978	0.0221125
										40.6	0.0238028	0.0321367	0.0415978	0.0166125
										40.65	0.0205028	0.0263367	0.0409977	0.0352125
										40.7	0.0345027	0.0202368	0.0507978	0.0432125
										40.75	0.0418027	0.0116367	0.0366978	0.0475125
										40.8	0.0367027	0.0119367	0.0504978	0.0362125
										40.85	0.0425027	0.0125367	0.0452977	0.0246125
										40.9	0.0415027	0.0321367	0.0495978	0.0255125
										40.95	0.0498027	0.0299368	0.0485978	0.0398125
										41	0.0287027	0.0214368	0.0409977	0.0444125
										41.05	0.0327028	0.0211367	0.0580977	0.0368125
										41.1	0.0382028	0.0324368	0.0434978	0.0444125
										41.15	0.0425027	0.0290368	0.0464977	0.0545125
										41.2	0.0324028	0.0306368	0.0556977	0.0453125
										41.25	0.0309027	0.0303367	0.0540978	0.0471125
										41.3	0.0357027	0.0266368	0.0440977	0.0465125
										41.35	0.0302028	0.0257367	0.0379977	0.0429125
										41.4	0.0354027	0.0263367	0.0293978	0.0438125
										41.45	0.0379027	0.0238368	0.0440977	0.0462125
										41.5	0.0397028	0.0269367	0.0437978	0.0447125
										41.55	0.0324028	0.0281367	0.0461978	0.0493125
										41.6	0.0422027	0.00163675	0.0565978	0.0322125
										41.65	0.0376027	0.0263367	0.0556977	0.0456125
										41.7	0.0388027	0.0330367	0.0406977	0.0505125
										41.75	0.0376027	0.0397368	0.0495978	0.0490125
										41.8	0.0385028	0.0385368	0.0556977	0.0475125
										41.85	0.0516028	0.0272368	0.0559977	0.0468125
										41.9	0.0315028	0.0333367	0.0455977	0.0459125
										41.95	0.0391027	0.0470368	0.0403978	0.0352125
										42	0.0467028	0.0382367	0.0565978	0.0380125
										42.05	0.0470028	0.00133675	0.0644978	0.0481125
										42.1	0.0501028	0.0266368	0.0543978	0.0404125
										42.15	0.0379027	0.0290368	0.0577978	0.0355125
										42.2	0.0519027	0.0229367	0.0626977	0.0441125
										42.25	0.0467028	0.0220368	0.0577978	0.0310125
										42.3	0.0385028	0.0251367	0.0681978	0.0230125
										42.35	0.0443028	0.0290368	0.0482978	0.0334125
										42.4	0.0449027	0.0309367	0.0546978	0.0417125
										42.45	0.0324028	0.0339368	0.0641977	0.0398125
										42.5	0.0443028	0.0376367	0.0635977	0.0404125
										42.55	0.0418027	0.0223367	0.0546978	0.0413125
										42.6	0.0397028	0.0272368	0.0598977	0.0285125
										42.65	0.0455028	0.0159367	0.0647978	0.0478125
										42.7	0.0449027	0.0284368	0.0516978	0.0471125
										42.75	0.0440028	0.0333367	0.0571977	0.0465125
										42.8	0.0547028	0.0431368	0.0531978	0.0481125
										42.85	0.0443028	0.0385368	0.0540978	0.0566125
										42.9	0.0333027	0.0373368	0.0556977	0.0539125
										42.95	0.0373028	0.0336367	0.0495978	0.0520125
										43	0.0480027	0.0437367	0.0635977	0.0621125
										43.05	0.0428028	0.0422368	0.0693977	0.0514125
										43.1	0.0391027	0.0443368	0.0620978	0.0413125
										43.15	0.0464027	0.0415367	0.0571977	0.0621125
										43.2	0.0400027	0.0394367	0.0473978	0.0682125
										43.25	0.0373028	0.0467368	0.0430977	0.0630125
										43.3	0.0470028	0.0483367	0.0525977	0.0652125
										43.35	0.0342027	0.0412368	0.0629978	0.0450125
										43.4	0.0434027	0.0345367	0.0531978	0.0276125
										43.45	0.0379027	0.0428367	0.0534977	0.0468125
										43.5	0.0446027	0.0443368	0.0549977	0.0594125
										43.55	0.0437027	0.0492368	0.0607977	0.0575125
										43.6	0.0406027	0.0415367	0.0583977	0.0496125
										43.65	0.0467028	0.0486367	0.0488977	0.0475125
										43.7	0.0406027	0.0425367	0.0577978	0.0508125
										43.75	0.0376027	0.0406367	0.0705978	0.0569125
										43.8	0.0409028	0.0309367	0.0574978	0.0465125
										43.85	0.0483027	0.0443368	0.0553978	0.0502125
										43.9	0.0446027	0.0534367	0.0488977	0.0594125
										43.95	0.0516028	0.0595367	0.0537977	0.0700125
										44	0.0528028	0.0635368	0.0690977	0.0661125
										44.05	0.0455028	0.0425367	0.0607977	0.0581125
										44.1	0.0589027	0.0461367	0.0653978	0.0441125
										44.15	0.0516028	0.0403367	0.0760978	0.0450125
										44.2	0.0571028	0.0403367	0.0543978	0.0560125
										44.25	0.0422027	0.0501368	0.0513977	0.0600125
										44.3	0.0415027	0.0510367	0.0437978	0.0471125
										44.35	0.0519027	0.0422368	0.0470978	0.0484125
										44.4	0.0498027	0.0379367	0.0559977	0.0475125
										44.45	0.0379027	0.0470368	0.0675977	0.0468125
										44.5	0.0412028	0.0525368	0.0458978	0.0548125
										44.55	0.0403027	0.0455368	0.0482978	0.0548125
										44.6	0.0403027	0.0446368	0.0592978	0.0450125
										44.65	0.0547028	0.0498367	0.0583977	0.0487125
										44.7	0.0461027	0.0635368	0.0553978	0.0429125
										44.75	0.0544027	0.0638367	0.0528978	0.0438125
										44.8	0.0425027	0.0528368	0.0623978	0.0560125
										44.85	0.0525028	0.0528368	0.0659977	0.0600125
										44.9	0.0467028	0.0483367	0.0464977	0.0560125
										44.95	0.0480027	0.0379367	0.0565978	0.0539125
										45	0.0522027	0.0498367	0.0464977	0.0563125
										45.05	0.0504028	0.0489368	0.0583977	0.0575125
										45.1	0.0525028	0.0428367	0.0574978	0.0542125
										45.15	0.0434027	0.0501368	0.0485978	0.0508125
										45.2	0.0455028	0.0559368	0.0559977	0.0645125
										45.25	0.0541027	0.0531368	0.0519978	0.0551125
										45.3	0.0458028	0.0589368	0.0501977	0.0520125
										45.35	0.0397028	0.0522367	0.0504978	0.0496125
										45.4	0.0397028	0.0531368	0.0577978	0.0560125
										45.45	0.0440028	0.0476367	0.0519978	0.0612125
										45.5	0.0370028	0.0492368	0.0540978	0.0487125
										45.55	0.0367027	0.0455368	0.0525977	0.0584125
										45.6	0.0348028	0.0559368	0.0583977	0.0447125
										45.65	0.0544027	0.0675368	0.0540978	0.0432125
										45.7	0.0537028	0.0617367	0.0611978	0.0578125
										45.75	0.0443028	0.0525368	0.0604978	0.0630125
										45.8	0.0562028	0.0525368	0.0528978	0.0627125
										45.85	0.0336028	0.0513368	0.0543978	0.0679125
										45.9	0.0513028	0.0516368	0.0543978	0.0685125
										45.95	0.0495027	0.0504368	0.0574978	0.0600125
										46	0.0333027	0.0452367	0.0458978	0.0532125
										46.05	0.0489028	0.0473367	0.0553978	0.0569125
										46.1	0.0547028	0.0519367	0.0531978	0.0569125
										46.15	0.0412028	0.0547368	0.0549977	0.0575125
										46.2	0.0382028	0.0571368	0.0534977	0.0481125
										46.25	0.0370028	0.0547368	0.0623978	0.0594125
										46.3	0.0440028	0.0641368	0.0464977	0.0581125
										46.35	0.0525028	0.0611367	0.0473978	0.0496125
										46.4	0.0476027	0.0632367	0.0574978	0.0417125
										46.45	0.0391027	0.0544367	0.0492978	0.0331125
										46.5	0.0373028	0.0434368	0.0345977	0.0447125
										46.55	0.0516028	0.0495367	0.0525977	0.0429125
										46.6	0.0519027	0.0528368	0.0327978	0.0484125
										46.65	0.0568027	0.0544367	0.0412978	0.0499125
										46.7	0.0302028	0.0519367	0.0549977	0.0484125
										46.75	0.0379027	0.0583367	0.0601978	0.0526125
										46.8	0.0309027	0.0513368	0.0488977	0.0520125
										46.85	0.0342027	0.0592367	0.0531978	0.0398125
										46.9	0.0309027	0.0510367	0.0449978	0.0575125
										46.95	0.0440028	0.0525368	0.0461978	0.0532125
										47	0.0257027	0.0595367	0.0534977	0.0551125
										47.05	0.0373028	0.0644368	0.0498977	0.0597125
										47.1	0.0412028	0.0565367	0.0546978	0.0688125
										47.15	0.0391027	0.0541367	0.0516978	0.0514125
										47.2	0.0373028	0.0516368	0.0586977	0.0606125
										47.25	0.0391027	0.0507367	0.0543978	0.0560125
										47.3	0.0354027	0.0550368	0.0644978	0.0603125
										47.35	0.0415027	0.0617367	0.0629978	0.0603125
										47.4	0.0339028	0.0687367	0.0601978	0.0551125
										47.45	0.0351028	0.0565367	0.0458978	0.0597125
										47.5	0.0367027	0.0559368	0.0510977	0.0566125
										47.55	0.0470028	0.0522367	0.0549977	0.0548125
										47.6	0.0455028	0.0595367	0.0528978	0.0532125
										47.65	0.0458028	0.0620368	0.0522977	0.0523125
										47.7	0.0406027	0.0684368	0.0437978	0.0383125
										47.75	0.0428028	0.0702368	0.0562978	0.0383125
										47.8	0.0287027	0.0556367	0.0449978	0.0505125
										47.85	0.0293027	0.0589368	0.0537977	0.0444125
										47.9	0.0315028	0.0592367	0.0510977	0.0648125
										47.95	0.0306028	0.0684368	0.0504978	0.0652125
										48	0.0422027	0.0705367	0.0470978	0.0633125
										48.05	0.0425027	0.0565367	0.0452977	0.0560125
										48.1	0.0467028	0.0507367	0.0504978	0.0624125
										48.15	0.0336028	0.0559368	0.0437978	0.0612125
										48.2	0.0342027	0.0650368	0.0415978	0.0587125
										48.25	0.0327028	0.0556367	0.0492978	0.0475125
										48.3	0.0370028	0.0629367	0.0495978	0.0453125
										48.35	0.0483027	0.0644368	0.0409977	0.0475125
										48.4	0.0461027	0.0632367	0.0556977	0.0475125
										48.45	0.0498027	0.0657367	0.0598977	0.0517125
										48.5	0.0367027	0.0675368	0.0476977	0.0508125
										48.55	0.0339028	0.0660368	0.0528978	0.0410125
										48.6	0.0412028	0.0644368	0.0546978	0.0374125
										48.65	0.0339028	0.0733368	0.0418977	0.0380125
										48.7	0.0275027	0.0595367	0.0388978	0.0493125
										48.75	0.0376027	0.0544367	0.0458978	0.0517125
										48.8	0.0251028	0.0357367	0.0543978	0.0459125
										48.85	0.0345027	0.0568367	0.0516978	0.0392125
										48.9	0.0360028	0.0696367	0.0482978	0.0551125
										48.95	0.0400027	0.0620368	0.0412978	0.0563125
										49	0.0351028	0.0556367	0.0473978	0.0554125
										49.05	0.0379027	0.0684368	0.0421977	0.0505125
										49.1	0.0412028	0.0653367	0.0504978	0.0532125
										49.15	0.0403027	0.0638367	0.0473978	0.0520125
										49.2	0.0248027	0.0690367	0.0403978	0.0615125
										49.25	0.0260028	0.0586368	0.0568977	0.0612125
										49.3	0.0290028	0.0537367	0.0470978	0.0600125
										49.35	0.0403027	0.0541367	0.0553978	0.0471125
										49.4	0.0357027	0.0443368	0.0443977	0.0661125
										49.45	0.0415027	0.0559368	0.0568977	0.0600125
										49.5	0.0418027	0.0653367	0.0461978	0.0554125
										49.55	0.0376027	0.0583367	0.0430977	0.0514125
										49.6	0.0312028	0.0650368	0.0498977	0.0529125
										49.65	0.0400027	0.0608368	0.0507978	0.0633125
										49.7	0.0306028	0.0632367	0.0528978	0.0481125
										49.75	0.0296028	0.0480368	0.0498977	0.0432125
										49.8	0.0281027	0.0611367	0.0492978	0.0517125
										49.85	0.0339028	0.0553367	0.0476977	0.0502125
										49.9	0.0360028	0.0577368	0.0467977	0.0532125
										49.95	0.0306028	0.0830368	0.0507978	0.0438125
										50	0.0373028	0.0663367	0.0519978	0.0563125
										50.05	0.0418027	0.0501368	0.0580977	0.0581125
										50.1	0.0348028	0.0611367	0.0586977	0.0572125
										50.15	0.0342027	0.0574368	0.0629978	0.0496125
										50.2	0.0388027	0.0537367	0.0577978	0.0496125
										50.25	0.0306028	0.0589368	0.0571977	0.0468125
										50.3	0.0223027	0.0595367	0.0574978	0.0554125
										50.35	0.0443028	0.0629367	0.0427978	0.0587125
										50.4	0.0440028	0.0702368	0.0470978	0.0624125
										50.45	0.0364027	0.0650368	0.0540978	0.0621125
										50.5	0.0422027	0.0623368	0.0302977	0.0597125
										50.55	0.0342027	0.0653367	0.0510977	0.0685125
										50.6	0.0296028	0.0513368	0.0415978	0.0633125
										50.65	0.0272028	0.0425367	0.0510977	0.0734125
										50.7	0.0333027	0.0483367	0.0495978	0.0618125
										50.75	0.0333027	0.0501368	0.0495978	0.0639125
										50.8	0.0275027	0.0437367	0.0531978	0.0551125
										50.85	0.0174028	0.0480368	0.0519978	0.0481125
										50.9	0.0223027	0.0498367	0.0513977	0.0435125
										50.95	0.0260028	0.0498367	0.0458978	0.0691125
										51	0.0275027	0.0455368	0.0418977	0.0581125
										51.05	0.0318027	0.0406367	0.0437978	0.0487125
										51.1	0.0306028	0.0446368	0.0537977	0.0487125
										51.15	0.0360028	0.0418367	0.0559977	0.0526125
										51.2	0.0376027	0.0547368	0.0455977	0.0667125
										51.25	0.0354027	0.0501368	0.0397977	0.0603125
										51.3	0.0321027	0.0492368	0.0470978	0.0545125
										51.35	0.0180028	0.0534367	0.0537977	0.0639125
										51.4	0.0223027	0.0376367	0.0437978	0.0499125
										51.45	0.0254028	0.0345367	0.0354978	0.0691125
										51.5	0.0342027	0.0357367	0.0559977	0.0664125
										51.55	0.0248027	0.0367367	0.0391978	0.0731125
										51.6	0.0382028	0.0397368	0.0360977	0.0661125
										51.65	0.0269027	0.0507367	0.0354978	0.0709125
										51.7	0.0275027	0.0608368	0.0412978	0.0627125
										51.75	0.0330027	0.0507367	0.0479977	0.0545125
										51.8	0.0342027	0.0501368	0.0485978	0.0511125
										51.85	0.0260028	0.0498367	0.0330978	0.0496125
										51.9	0.0336028	0.0470368	0.0440977	0.0560125
										51.95	0.0345027	0.0388368	0.0427978	0.0639125
										52	0.0379027	0.0403367	0.0406977	0.0581125
										52.05	0.0245028	0.0360367	0.0501977	0.0664125
										52.1	0.0315028	0.0455368	0.0586977	0.0572125
										52.15	0.0394028	0.0504368	0.0476977	0.0578125
										52.2	0.0409028	0.0455368	0.0476977	0.0542125
										52.25	0.0357027	0.0397368	0.0525977	0.0581125
										52.3	0.0351028	0.0238368	0.0632977	0.0536125
										52.35	0.0354027	0.0440367	0.0513977	0.0532125
										52.4	0.0360028	0.0495367	0.0470978	0.0536125
										52.45	0.0382028	0.0537367	0.0611978	0.0502125
										52.5	0.0309027	0.0422368	0.0452977	0.0471125
										52.55	0.0357027	0.0388368	0.0531978	0.0542125
										52.6	0.0269027	0.0437367	0.0559977	0.0557125
										52.65	0.0226028	0.0409368	0.0492978	0.0572125
										52.7	0.0257027	0.0434368	0.0443977	0.0545125
										52.75	0.0272028	0.0452367	0.0495978	0.0566125
										52.8	0.0293027	0.0351368	0.0437978	0.0661125
										52.85	0.0260028	0.0446368	0.0449978	0.0444125
										52.9	0.0397028	0.0348367	0.0519978	0.0539125
										52.95	0.0391027	0.0339368	0.0464977	0.0487125
										53	0.0281027	0.0458368	0.0449978	0.0514125
										53.05	0.0263027	0.0400368	0.0577978	0.0526125
										53.1	0.0281027	0.0480368	0.0568977	0.0505125
										53.15	0.0278028	0.0470368	0.0498977	0.0429125
										53.2	0.0324028	0.0403367	0.0714977	0.0578125
										53.25	0.0330027	0.0397368	0.0440977	0.0639125
										53.3	0.0480027	0.0452367	0.0546978	0.0584125
										53.35	0.0406027	0.0443368	0.0476977	0.0523125
										53.4	0.0315028	0.0400368	0.0513977	0.0517125
										53.45	0.0147028	0.0333367	0.0427978	0.0536125
										53.5	0.0113028	0.0336367	0.0720978	0.0590125
										53.55	0.0125027	0.0422368	0.0461978	0.0612125
										53.6	0.0226028	0.0275367	0.0546978	0.0566125
										53.65	0.0238028	0.0327368	0.0501977	0.0639125
										53.7	0.0238028	0.0397368	0.0467977	0.0587125
										53.75	0.0223027	0.0348367	0.0510977	0.0606125
										53.8	0.0315028	0.0257367	0.0443977	0.0630125
										53.85	0.0208027	0.0324368	0.0479977	0.0618125
										53.9	0.0336028	0.0391367	0.0522977	0.0587125
										53.95	0.0333027	0.0330367	0.0501977	0.0682125
										54	0.0205028	0.0260368	0.0534977	0.0578125
										54.05	0.0327028	0.0415367	0.0540978	0.0511125
										54.1	0.0312028	0.0354368	0.0592978	0.0407125
										54.15	0.0425027	0.0327368	0.0504978	0.0603125
										54.2	0.0415027	0.0309367	0.0495978	0.0618125
										54.25	0.0312028	0.0385368	0.0516978	0.0655125
										54.3	0.0367027	0.0348367	0.0434978	0.0603125
										54.35	0.0339028	0.0391367	0.0458978	0.0545125
										54.4	0.0415027	0.0348367	0.0339978	0.0505125
										54.45	0.0309027	0.0388368	0.0424978	0.0517125
										54.5	0.0293027	0.0333367	0.0488977	0.0627125
										54.55	0.0306028	0.0394367	0.0443977	0.0532125
										54.6	0.0324028	0.0431368	0.0485978	0.0563125
										54.65	0.0443028	0.0263367	0.0519978	0.0612125
										54.7	0.0446027	0.0376367	0.0568977	0.0652125
										54.75	0.0449027	0.0440367	0.0522977	0.0630125
										54.8	0.0342027	0.0354368	0.0629978	0.0597125
										54.85	0.0333027	0.0345367	0.0543978	0.0642125
										54.9	0.0333027	0.0327368	0.0577978	0.0713125
										54.95	0.0306028	0.0327368	0.0507978	0.0844125
										55	0.0299027	0.0443368	0.0501977	0.0624125
										55.05	0.0348028	0.0446368	0.0577978	0.0706125
										55.1	0.0339028	0.0376367	0.0537977	0.0581125
										55.15	0.0388027	0.0263367	0.0525977	0.0532125
										55.2	0.0388027	0.0339368	0.0525977	0.0618125
										55.25	0.0293027	0.0415367	0.0543978	0.0609125
										55.3	0.0302028	0.0348367	0.0476977	0.0615125
										55.35	0.0293027	0.0171367	0.0525977	0.0481125
										55.4	0.0278028	0.0162368	0.0537977	0.0526125
										55.45	0.0422027	0.0190368	0.0415978	0.0523125
										55.5	0.0342027	0.0248368	0.0498977	0.0658125
										55.55	0.0296028	0.0278368	0.0531978	0.0584125
										55.6	0.0293027	0.0309367	0.0455977	0.0618125
										55.65	0.0406027	0.0269367	0.0437978	0.0523125
										55.7	0.0238028	0.0312368	0.0430977	0.0624125
										55.75	0.0330027	0.0373368	0.0620978	0.0731125
										55.8	0.0418027	0.0492368	0.0565978	0.0679125
										55.85	0.0327028	0.0446368	0.0510977	0.0557125
										55.9	0.0431028	0.0422368	0.0553978	0.0560125
										55.95	0.0376027	0.0260368	0.0485978	0.0560125
										56	0.0428028	0.0306368	0.0510977	0.0648125
										56.05	0.0238028	0.0348367	0.0583977	0.0517125
										56.1	0.0257027	0.0348367	0.0540978	0.0310125
										56.15	0.0251028	0.0303367	0.0528978	0.0410125
										56.2	0.0339028	0.0272368	0.0473978	0.0609125
										56.25	0.0354027	0.0382367	0.0546978	0.0450125
										56.3	0.0345027	0.0467368	0.0421977	0.0508125
										56.35	0.0422027	0.0309367	0.0492978	0.0639125
										56.4	0.0382028	0.0327368	0.0485978	0.0691125
										56.45	0.0385028	0.0364367	0.0461978	0.0642125
										56.5	0.0376027	0.0373368	0.0553978	0.0652125
										56.55	0.0299027	0.0199367	0.0488977	0.0545125
										56.6	0.0391027	0.0254368	0.0513977	0.0465125
										56.65	0.0440028	0.0303367	0.0641977	0.0560125
										56.7	0.0266028	0.0290368	0.0562978	0.0468125
										56.75	0.0275027	0.0342368	0.0629978	0.0496125
										56.8	0.0257027	0.0467368	0.0519978	0.0496125
										56.85	0.0220028	0.0376367	0.0525977	0.0584125
										56.9	0.0235027	0.0321367	0.0614977	0.0594125
										56.95	0.0309027	0.0241367	0.0372977	0.0523125
										57	0.0345027	0.0272368	0.0418977	0.0597125
										57.05	0.0461027	0.0260368	0.0546978	0.0645125
										57.1	0.0321027	0.0336367	0.0495978	0.0584125
										57.15	0.0321027	0.0437367	0.0531978	0.0578125
										57.2	0.0165028	0.0428367	0.0321977	0.0584125
										57.25	0.0287027	0.0431368	0.0470978	0.0670125
										57.3	0.0409028	0.0303367	0.0537977	0.0642125
										57.35	0.0373028	0.0446368	0.0522977	0.0600125
										57.4	0.0379027	0.0409368	0.0559977	0.0536125
										57.45	0.0382028	0.0354368	0.0650977	0.0563125
										57.5	0.0312028	0.0275367	0.0553978	0.0484125
										57.55	0.0275027	0.0324368	0.0437978	0.0545125
										57.6	0.0339028	0.0473367	0.0556977	0.0584125
										57.65	0.0248027	0.0229367	0.0546978	0.0642125
										57.7	0.0272028	0.0260368	0.0470978	0.0664125
										57.75	0.0281027	0.0321367	0.0293978	0.0575125
										57.8	0.0312028	0.0357367	0.0434978	0.0624125
										57.85	0.0266028	0.0336367	0.0498977	0.0566125
										57.9	0.0412028	0.0434368	0.0644978	0.0636125
										57.95	0.0367027	0.0406367	0.0580977	0.0661125
										58	0.0464027	0.0266368	0.0516978	0.0658125
										58.05	0.0376027	0.0162368	0.0507978	0.0609125
										58.1	0.0388027	0.0306368	0.0519978	0.0587125
										58.15	0.0480027	0.0287367	0.0534977	0.0578125
										58.2	0.0333027	0.0370368	0.0589978	0.0621125
										58.25	0.0367027	0.0385368	0.0470978	0.0526125
										58.3	0.0446027	0.0150367	0.0525977	0.0508125
										58.35	0.0449027	0.0272368	0.0525977	0.0545125
										58.4	0.0299027	0.0229367	0.0485978	0.0554125
										58.45	0.0293027	0.0281367	0.0434978	0.0438125
										58.5	0.0431028	0.0284368	0.0537977	0.0490125
										58.55	0.0324028	0.0330367	0.0495978	0.0508125
										58.6	0.0342027	0.0348367	0.0540978	0.0471125
										58.65	0.0403027	0.0397368	0.0580977	0.0590125
										58.7	0.0336028	0.0269367	0.0586977	0.0603125
										58.75	0.0406027	0.0367367	0.0492978	0.0536125
										58.8	0.0480027	0.0248368	0.0348977	0.0563125
										58.85	0.0339028	0.0232368	0.0589978	0.0517125
										58.9	0.0306028	0.0235367	0.0586977	0.0496125
										58.95	0.0348028	0.0315368	0.0473978	0.0456125
										59	0.0385028	0.0339368	0.0473978	0.0432125
										59.05	0.0339028	0.0147367	0.0403978	0.0581125
										59.1	0.0391027	0.0196368	0.0382977	0.0615125
										59.15	0.0382028	0.0171367	0.0421977	0.0490125
										59.2	0.0556027	0.0266368	0.0699977	0.0532125
										59.25	0.0364027	0.0257367	0.0647978	0.0563125
										59.3	0.0360028	0.0241367	0.0537977	0.0313125
										59.35	0.0278028	0.0290368	0.0485978	0.0444125
										59.4	0.0327028	0.0309367	0.0458978	0.0410125
										59.45	0.0422027	0.0461367	0.0528978	0.0456125
										59.5	0.0306028	0.0443368	0.0492978	0.0429125
										59.55	0.0306028	0.0458368	0.0559977	0.0404125
										59.6	0.0364027	0.0290368	0.0549977	0.0410125
										59.65	0.0452027	0.0303367	0.0528978	0.0432125
										59.7	0.0354027	0.0348367	0.0406977	0.0471125
										59.75	0.0312028	0.0232368	0.0418977	0.0429125
										59.8	0.0391027	0.0208368	0.0482978	0.0517125
										59.85	0.0461027	0.0260368	0.0577978	0.0496125
										59.9	0.0376027	0.0275367	0.0659977	0.0420125
										59.95	0.0327028	0.0266368	0.0519978	0.0413125
										60	0.0330027	0.0220368	0.0525977	0.0343125
										60.05	0.0315028	0.0266368	0.0498977	0.0337125
										60.1	0.0263027	0.0306368	0.0531978	0.0435125
										60.15	0.0309027	0.0406367	0.0479977	0.0453125
										60.2	0.0333027	0.0324368	0.0458978	0.0426125
										60.25	0.0431028	0.0293368	0.0412978	0.0438125
										60.3	0.0422027	0.0318367	0.0516978	0.0462125
										60.35	0.0431028	0.0330367	0.0513977	0.0386125
										60.4	0.0299027	0.0379367	0.0485978	0.0374125
										60.45	0.0302028	0.0394367	0.0504978	0.0331125
										60.5	0.0388027	0.0431368	0.0586977	0.0490125
										60.55	0.0388027	0.0333367	0.0549977	0.0517125
										60.6	0.0406027	0.0403367	0.0476977	0.0398125
										60.65	0.0464027	0.0434368	0.0540978	0.0371125
										60.7	0.0342027	0.0351368	0.0571977	0.0346125
										60.75	0.0431028	0.0281367	0.0385978	0.0365125
										60.8	0.0360028	0.0251367	0.0348977	0.0465125
										60.85	0.0235027	0.0257367	0.0409977	0.0459125
										60.9	0.0351028	0.0324368	0.0443977	0.0432125
										60.95	0.0306028	0.0318367	0.0403978	0.0407125
										61	0.0238028	0.0272368	0.0424978	0.0380125
										61.05	0.0177027	0.0336367	0.0446978	0.0352125
										61.1	0.0299027	0.0370368	0.0388978	0.0346125
										61.15	0.0486028	0.0357367	0.0543978	0.0401125
										61.2	0.0452027	0.0370368	0.0476977	0.0578125
										61.25	0.0330027	0.0360367	0.0516978	0.0423125
										61.3	0.0354027	0.0354368	0.0488977	0.0346125
										61.35	0.0379027	0.0303367	0.0366978	0.0349125
										61.4	0.0284028	0.0241367	0.0376978	0.0423125
										61.45	0.0153028	0.0306368	0.0318978	0.0493125
										61.5	0.0257027	0.0287367	0.0424978	0.0380125
										61.55	0.0299027	0.0257367	0.0327978	0.0462125
										61.6	0.0324028	0.0324368	0.0409977	0.0481125
										61.65	0.0257027	0.0348367	0.0412978	0.0365125
										61.7	0.0452027	0.0406367	0.0299978	0.0398125
										61.75	0.0370028	0.0412368	0.0455977	0.0493125
										61.8	0.0251028	0.0287367	0.0360977	0.0551125
										61.85	0.0278028	0.0309367	0.0467977	0.0468125
										61.9	0.0251028	0.0287367	0.0461978	0.0386125
										61.95	0.0266028	0.0235367	0.0455977	0.0352125
										62	0.0321027	0.0263367	0.0470978	0.0450125
										62.05	0.0309027	0.0147367	0.0388978	0.0493125
										62.1	0.0287027	0.0202368	0.0479977	0.0444125
										62.15	0.0135028	0.0263367	0.0437978	0.0407125
										62.2	0.0269027	0.0324368	0.0430977	0.0435125
										62.25	0.0315028	0.0336367	0.0464977	0.0401125
										62.3	0.0345027	0.0351368	0.0244977	0.0294125
										62.35	0.0330027	0.0339368	0.0253978	0.0371125
										62.4	0.0278028	0.0324368	0.0327978	0.0374125
										62.45	0.0171027	0.0321367	0.0376978	0.0337125
										62.5	0.0165028	0.0473367	0.0342978	0.0352125
										62.55	0.0293027	0.0452367	0.0354978	0.0304125
										62.6	0.0302028	0.0428367	0.0330978	0.0282125
										62.65	0.0153028	0.0269367	0.0424978	0.0267125
										62.7	0.0190027	0.0379367	0.0379977	0.0346125
										62.75	0.0138028	0.0364367	0.0418977	0.0386125
										62.8	0.0153028	0.0437367	0.0284977	0.0423125
										62.85	0.0376027	0.0449367	0.0272977	0.0359125
										62.9	0.0235027	0.0367367	0.0281978	0.0334125
										62.95	0.0251028	0.0364367	0.0360977	0.0404125
										63	0.0211027	0.0443368	0.0391978	0.0429125
										63.05	0.0312028	0.0418367	0.0348977	0.0298125
										63.1	0.0324028	0.0183367	0.0458978	0.0355125
										63.15	0.0263027	0.0223367	0.0232977	0.0197125
										63.2	0.0232028	0.0281367	0.0272977	0.0294125
										63.25	0.0220028	0.0309367	0.0137977	0.0310125
										63.3	0.0354027	0.0400368	0.0308978	0.0307125
										63.35	0.0183027	0.0428367	0.0281978	0.0410125
										63.4	0.0168028	0.0470368	0.0250977	0.0291125
										63.45	0.0202027	0.0397368	0.0434978	0.0322125
										63.5	0.0324028	0.0360367	0.0302977	0.0407125
										63.55	0.0196027	0.0379367	0.0302977	0.0444125
										63.6	0.0275027	0.0266368	0.0330978	0.0273125
										63.65	0.0138028	0.0324368	0.0275978	0.0246125
										63.7	0.0235027	0.0299368	0.0290977	0.0319125
										63.75	0.0257027	0.0367367	0.0290977	0.0362125
										63.8	0.0211027	0.0354368	0.0180977	0.0392125
										63.85	0.0193028	0.0440367	0.0153977	0.0398125
										63.9	0.0275027	0.0547368	0.0330978	0.0319125
										63.95	0.0214028	0.0418367	0.0452977	0.0331125
										64	0.0232028	0.0345367	0.0293978	0.0377125
										64.05	0.0296028	0.0303367	0.0147978	0.0304125
										64.1	0.0354027	0.0330367	0.0180977	0.0374125
										64.15	0.0257027	0.0306368	0.0287978	0.0514125
										64.2	0.0238028	0.0379367	0.0321977	0.0447125
										64.25	0.0168028	0.0275367	0.0260977	0.0417125
										64.3	0.0153028	0.0309367	0.0205978	0.0218125
										64.35	0.0263027	0.0211367	0.0272977	0.0340125
										64.4	0.0232028	0.0296367	0.0333977	0.0368125
										64.45	0.0129027	0.0251367	0.0275978	0.0279125
										64.5	0.0153028	0.0211367	0.0391978	0.0291125
										64.55	0.0211027	0.0324368	0.0339978	0.0270125
										64.6	0.0263027	0.0266368	0.0250977	0.0328125
										64.65	0.0223027	0.0315368	0.0223978	0.0301125
										64.7	0.0284028	0.0333367	0.0397977	0.0279125
										64.75	0.0232028	0.0415367	0.0156977	0.0331125
										64.8	0.0141028	0.0406367	0.0260977	0.0203125
										64.85	0.0266028	0.0370368	0.0290977	0.0175125
										64.9	0.0223027	0.0385368	0.0150978	0.0212125
										64.95	0.0174028	0.0394367	0.0287978	0.0343125
										65	0.0162027	0.0324368	0.0354978	0.0337125
										65.05	0.0229027	0.0245367	0.0403978	0.0423125
										65.1	0.0168028	0.0354368	0.0397977	0.0374125
										65.15	0.0113028	0.0287367	0.0357978	0.0282125
										65.2	0.0293027	0.0367367	0.0382977	0.0282125
										65.25	0.0315028	0.0257367	0.0366978	0.0258125
										65.3	0.0254028	0.0303367	0.0388978	0.0383125
										65.35	0.0174028	0.0245367	0.0376978	0.0362125
										65.4	0.0220028	0.0281367	0.0430977	0.0456125
										65.45	0.0360028	0.0284368	0.0339978	0.0389125
										65.5	0.0241027	0.0171367	0.0311977	0.0359125
										65.55	0.0183027	0.0211367	0.0525977	0.0352125
										65.6	0.00860275	0.0293368	0.0424978	0.0243125
										65.65	0.0135028	0.0370368	0.0430977	0.0371125
										65.7	0.0193028	0.0281367	0.0382977	0.0346125
										65.75	0.0260028	0.0299368	0.0287978	0.0285125
										65.8	0.0238028	0.0312368	0.0202977	0.0230125
										65.85	0.0260028	0.0196368	0.0220977	0.0294125
										65.9	0.0168028	0.0119367	0.0250977	0.0365125
										65.95	0.00800275	0.0238368	0.0260977	0.0273125
										66	0.00830275	0.0272368	0.0189978	0.0215125
										66.05	0.00580275	0.0379367	0.0263978	0.0276125
										66.1	0.00950275	0.0293368	0.0379977	0.0471125
										66.15	0.0232028	0.0345367	0.0299978	0.0298125
										66.2	0.0162027	0.0217367	0.0290977	0.0362125
										66.25	0.0141028	0.0141368	0.0360977	0.0432125
										66.3	0.0199028	0.0324368	0.0275978	0.0236125
										66.35	0.0180028	0.0315368	0.0241978	0.0264125
										66.4	0.0168028	0.0275367	0.0324977	0.0273125
										66.45	0.0135028	0.0257367	0.0296977	0.0291125
										66.5	0.0144028	0.0183367	0.0311977	0.0270125
										66.55	0.0238028	0.0223367	0.0351977	0.0258125
										66.6	0.0278028	0.0299368	0.0290977	0.0316125
										66.65	0.0144028	0.0159367	0.0315978	0.0249125
										66.7	0.00490275	0.0159367	0.0400978	0.0246125
										66.75	0.00550275	0.0217367	0.0293978	0.0410125
										66.8	0.00460275	0.0318367	0.0281978	0.0413125
										66.85	0.00250275	0.0321367	0.0144978	0.0346125
										66.9	0.0104028	0.0278368	0.0241978	0.0200125
										66.95	0.0180028	0.0183367	0.0363977	0.0212125
										67	0.0238028	0.0183367	0.0348977	0.0334125
										67.05	0.0272028	0.0354368	0.0351977	0.0243125
										67.1	0.0333027	0.0434368	0.0308978	0.0298125
										67.15	0.0241027	0.0418367	0.0195978	0.0383125
										67.2	0.00920275	0.0278368	0.0351977	0.0432125
										67.25	0.0135028	0.0263367	0.0287978	0.0374125
										67.3	0.00920275	0.0278368	0.0211978	0.0557125
										67.35	0.0211027	0.0260368	0.0269978	0.0569125
										67.4	0.0156028	0.0321367	0.0180977	0.0423125
										67.45	0.0138028	0.0464367	0.0217978	0.0322125
										67.5	0.0165028	0.0403367	0.0275978	0.0243125
										67.55	0.0153028	0.0397368	0.0357978	0.0331125
										67.6	0.0180028	0.0428367	0.0409977	0.0517125
										67.65	0.00520275	0.0418367	0.0205978	0.0331125
										67.7	0.00860275	0.0397368	0.0315978	0.0267125
										67.75	0.0177027	0.0284368	0.0199978	0.0386125
										67.8	0.0116028	0.0202368	0.0376978	0.0346125
										67.85	0.00550275	0.0193367	0.0400978	0.0389125
										67.9	0.0174028	0.0324368	0.0327978	0.0322125
										67.95	0.0318027	0.0190368	0.0366978	0.0270125
										68	0.0159028	0.0251367	0.0360977	0.0301125
										68.05	0.0187028	0.0342368	0.0409977	0.0322125
										68.1	0.0220028	0.0205367	0.0406977	0.0465125
										68.15	0.0202027	0.0217367	0.0385978	0.0301125
										68.2	0.0238028	0.0220368	0.0372977	0.0240125
										68.25	0.00770275	0.0110367	0.0244977	0.0325125
										68.3	0.0217027	0.0220368	0.0250977	0.0279125
										68.35	0.0223027	0.0281367	0.0351977	0.0172125
										68.4	0.0162027	0.0254368	0.0263978	0.0224125
										68.45	0.0245028	0.0281367	0.0226977	0.0298125
										68.5	0.00740275	0.0327368	0.0360977	0.0328125
										68.55	0.0168028	0.0153367	0.0180977	0.0435125
										68.6	0.0122028	0.0132368	0.0336977	0.0417125
										68.65	0.00310275	0.0245367	0.0369978	0.0410125
										68.7	0.0138028	0.0196368	0.0363977	0.0258125
										68.75	0.0141028	0.0138368	0.0296977	0.0246125
										68.8	0.0245028	0.0138368	0.0311977	0.0139125
										68.85	0.0113028	0.0193367	0.0257978	0.0157125
										68.9	0.0183027	0.0180368	0.0296977	0.0160125
										68.95	0.0119028	0.00553675	0.0260977	0.0194125
										69	0.0171027	0.00683675	0.0272977	0.0304125
										69.05	0.0171027	0.0214368	0.0241978	0.0346125
										69.1	0.0269027	0.0199367	0.0336977	0.0294125
										69.15	0.0229027	0.0107367	0.0214977	0.0346125
										69.2	0.0211027	0.00743675	0.0372977	0.0410125
										69.25	0.0177027	0.0193367	0.0281978	0.0389125
										69.3	0.0193028	0.0263367	0.0287978	0.0383125
										69.35	0.0196027	0.0202368	0.0333977	0.0285125
										69.4	0.0168028	0.0238368	0.0260977	0.0413125
										69.45	0.0168028	0.0211367	0.0226977	0.0304125
										69.5	0.0162027	0.0156368	0.0302977	0.0130125
										69.55	0.0132027	0.0180368	0.0369978	0.0072125
										69.6	0.0202027	0.0129368	0.0287978	0.0328125
										69.65	0.0214028	0.00033675	0.0339978	0.0215125
										69.7	0.0147028	0.0187367	0.0397977	0.0291125
										69.75	0.0174028	0.00983675	0.0391978	0.0484125
										69.8	0.0241027	0.0235367	0.0427978	0.0417125
										69.85	0.0220028	0.0287367	0.0369978	0.0374125
										69.9	0.0168028	0.0385368	0.0589978	0.0255125
										69.95	0.0165028	0.0245367	0.0372977	0.0236125
										70	-0.0124972	-0.00516325	0.0266977	0.0233125
										70.05	-0.0124972	-0.00516325	0.0266977	0.0233125
										70.1	-0.0124972	-0.00516325	0.0266977	0.0233125
										70.15	-0.0124972	-0.00516325	0.0266977	0.0233125
										70.2	-0.0124972	-0.00516325	0.0266977	0.0233125
										70.25	-0.0124972	-0.00516325	0.0266977	0.0233125
										70.3	-0.0124972	-0.00516325	0.0266977	0.0233125
										70.35	-0.0124972	-0.00516325	0.0266977	0.0233125
										70.4	-0.0124972	-0.00516325	0.0266977	0.0233125
										70.45	-0.0124972	-0.00516325	0.0266977	0.0233125
										70.5	-0.0124972	-0.00516325	0.0266977	0.0233125
										70.55	-0.0124972	-0.00516325	0.0266977	0.0233125
										70.6	-0.0124972	-0.00516325	0.0266977	0.0233125
										70.65	-0.0124972	-0.00516325	0.0266977	0.0233125
										70.7	-0.0124972	-0.00516325	0.0266977	0.0233125
										70.75	-0.0124972	-0.00516325	0.0266977	0.0233125
										70.8	-0.0124972	-0.00516325	0.0266977	0.0233125
										70.85	-0.0124972	-0.00516325	0.0266977	0.0233125
										70.9	-0.0124972	-0.00516325	0.0266977	0.0233125
										70.95	-0.0124972	-0.00516325	0.0266977	0.0233125
										71	-0.0124972	-0.00516325	0.0266977	0.0233125
										71.05	-0.0124972	-0.00516325	0.0266977	0.0233125
										71.1	-0.0124972	-0.00516325	0.0266977	0.0233125
										71.15	-0.0124972	-0.00516325	0.0266977	0.0233125
										71.2	-0.0124972	-0.00516325	0.0266977	0.0233125
										71.25	-0.0124972	-0.00516325	0.0266977	0.0233125
										71.3	-0.0124972	-0.00516325	0.0266977	0.0233125
										71.35	-0.0124972	-0.00516325	0.0266977	0.0233125
										71.4	-0.0124972	-0.00516325	0.0266977	0.0233125
										71.45	-0.0124972	-0.00516325	0.0266977	0.0233125
										71.5	-0.0124972	-0.00516325	0.0266977	0.0233125
										71.55	-0.0124972	-0.00516325	0.0266977	0.0233125
										71.6	-0.0124972	-0.00516325	0.0266977	0.0233125
										71.65	-0.0124972	-0.00516325	0.0266977	0.0233125
										71.7	-0.0124972	-0.00516325	0.0266977	0.0233125
										71.75	-0.0124972	-0.00516325	0.0266977	0.0233125
										71.8	-0.0124972	-0.00516325	0.0266977	0.0233125
										71.85	-0.0124972	-0.00516325	0.0266977	0.0233125
										71.9	-0.0417973	-0.0347633	0.0266977	0.0233125
										71.95	-0.0456973	-0.0353632	0.0266977	0.0233125
										72	-0.0368972	-0.0356633	0.0266977	0.0233125
										72.05	-0.0539972	-0.0377632	0.0266977	0.0233125
										72.1	-0.0588972	-0.0267632	0.0266977	0.0233125
										72.15	-0.0643973	-0.0243632	0.0266977	0.0233125
										72.2	-0.0621973	-0.0441633	0.0266977	0.0233125
										72.25	-0.0795972	-0.0499633	0.0266977	0.0233125
										72.3	-0.0887972	-0.0514633	0.0156977	0.0227125
										72.35	-0.112297	-0.0585632	0.00809775	0.0221125
										72.4	-0.136097	-0.0749632	0.00289775	0.0081125
										72.45	-0.134897	-0.0868633	-0.00320225	-0.0129875
										72.5	-0.147997	-0.124463	-0.0167022	-0.0431875
										72.55	-0.176697	-0.137863	-0.0331022	-0.0739875
										72.6	-0.183397	-0.161363	-0.0371023	-0.100288
										72.65	-0.200197	-0.169863	-0.0679022	-0.120087
										72.7	-0.215697	-0.185763	-0.0902022	-0.144187
										72.75	-0.240097	-0.208063	-0.0939023	-0.176487
										72.8	-0.260897	-0.219663	-0.129302	-0.201588
										72.85	-0.280697	-0.242863	-0.152502	-0.231488
										72.9	-0.315797	-0.265463	-0.191202	-0.282388
										72.95	-0.314297	-0.280963	-0.212602	-0.315987
										73	-0.347897	-0.301763	-0.227802	-0.356888
										73.05	-0.368897	-0.319163	-0.253802	-0.396888
										73.1	-0.379597	-0.339563	-0.279702	-0.425887
										73.15	-0.410097	-0.362163	-0.300802	-0.466487
										73.2	-0.417697	-0.376463	-0.330402	-0.514387
										73.25	-0.445197	-0.405163	-0.362702	-0.549488
										73.3	-0.457997	-0.429563	-0.380402	-0.594588
										73.35	-0.484297	-0.452763	-0.408802	-0.628788
										73.4	-0.498297	-0.487863	-0.436302	-0.680987
										73.45	-0.506597	-0.484863	-0.451202	-0.713387
										73.5	-0.539497	-0.499163	-0.476302	-0.734088
										73.55	-0.567597	-0.525463	-0.507402	-0.780188
										73.6	-0.588997	-0.540963	-0.530002	-0.818887
										73.65	-0.600197	-0.557163	-0.546502	-0.864088
										73.7	-0.621897	-0.579763	-0.559302	-0.898288
										73.75	-0.634997	-0.592563	-0.569302	-0.938887
										73.8	-0.656997	-0.594063	-0.602602	-0.964187
										73.85	-0.675297	-0.611163	-0.622402	-1.00049
										73.9	-0.681697	-0.638663	-0.633702	-1.03259
										73.95	-0.706697	-0.654863	-0.662702	-1.06129
										74	-0.710997	-0.652963	-0.678602	-1.09419
										74.05	-0.719597	-0.646563	-0.684402	-1.12109
										74.1	-0.744897	-0.660663	-0.706402	-1.15589
										74.15	-0.752797	-0.674063	-0.742402	-1.18299
										74.2	-0.760497	-0.680463	-0.755502	-1.21409
										74.25	-0.759197	-0.678363	-0.779602	-1.24859
										74.3	-0.755897	-0.688063	-0.798502	-1.26849
										74.35	-0.761997	-0.707363	-0.819002	-1.28919
										74.4	-0.755297	-0.727163	-0.830902	-1.32549
										74.45	-0.759897	-0.740863	-0.847402	-1.34109
										74.5	-0.768397	-0.737563	-0.862902	-1.35639
										74.55	-0.782697	-0.758263	-0.867202	-1.38049
										74.6	-0.781497	-0.775963	-0.887302	-1.39909
										74.65	-0.786697	-0.790363	-0.907202	-1.40789
										74.7	-0.796797	-0.808363	-0.914802	-1.44329
										74.75	-0.815997	-0.814163	-0.919402	-1.47289
										74.8	-0.826697	-0.837963	-0.927002	-1.47839
										74.85	-0.843497	-0.858663	-0.941702	-1.48479
										74.9	-0.845597	-0.892263	-0.955702	-1.49799
										74.95	-0.856297	-0.922163	-0.971602	-1.51569
										75	-0.870297	-0.931963	-0.982502	-1.51689
										75.05	-0.876397	-0.938063	-0.987402	-1.51499
										75.1	-0.894997	-0.965163	-0.989302	-1.52149
										75.15	-0.893797	-0.983763	-1.0027	-1.54159
										75.2	-0.910597	-1.00636	-1.0146	-1.56389
										75.25	-0.922497	-1.01186	-1.036	-1.58549
										75.3	-0.937497	-1.03816	-1.0286	-1.60869
										75.35	-0.955497	-1.04666	-1.0369	-1.59649
										75.4	-0.956097	-1.08696	-1.0457	-1.60019
										75.45	-0.961597	-1.08786	-1.0591	-1.60449
										75.5	-0.989997	-1.09216	-1.0424	-1.60999
										75.55	-0.988697	-1.11226	-1.0662	-1.61299
										75.6	-0.997897	-1.12386	-1.0714	-1.59989
										75.65	-0.998197	-1.14316	-1.0625	-1.62279
										75.7	-1.0043	-1.14036	-1.0738	-1.60659
										75.75	-1.022	-1.15076	-1.0927	-1.60259
										75.8	-1.0214	-1.16086	-1.0845	-1.61209
										75.85	-1.0022	-1.17786	-1.0787	-1.61639
										75.9	-1.0281	-1.19436	-1.0915	-1.60079
										75.95	-1.0369	-1.19626	-1.0729	-1.61269
										76	-1.0421	-1.20716	-1.086	-1.59739
										76.05	-1.0391	-1.21936	-1.0839	-1.59289
										76.1	-1.0464	-1.22426	-1.0863	-1.59989
										76.15	-1.047	-1.21636	-1.0958	-1.59199
										76.2	-1.0501	-1.24136	-1.0921	-1.57609
										76.25	-1.058	-1.25026	-1.0884	-1.56509
										76.3	-1.047	-1.25786	-1.0942	-1.55079
										76.35	-1.0736	-1.25636	-1.0964	-1.54919
										76.4	-1.0611	-1.26246	-1.0836	-1.54589
										76.45	-1.0608	-1.27066	-1.0826	-1.53089
										76.5	-1.0617	-1.26606	-1.0759	-1.52629
										76.55	-1.0623	-1.27096	-1.0909	-1.52569
										76.6	-1.0659	-1.27216	-1.0909	-1.50679
										76.65	-1.0635	-1.27406	-1.0759	-1.50309
										76.7	-1.0632	-1.25786	-1.0848	-1.49219
										76.75	-1.0647	-1.26636	-1.0768	-1.48089
										76.8	-1.0598	-1.25666	-1.068	-1.47809
										76.85	-1.0662	-1.25996	-1.0604	-1.46899
										76.9	-1.0681	-1.25176	-1.0601	-1.47419
										76.95	-1.0595	-1.26056	-1.0527	-1.47539
										77	-1.0467	-1.25116	-1.0451	-1.48209
										77.05	-1.0592	-1.25026	-1.0387	-1.48999
										77.1	-1.0611	-1.24966	-1.0402	-1.49249
										77.15	-1.0479	-1.23806	-1.036	-1.47719
										77.2	-1.0379	-1.24196	-1.0405	-1.45649
										77.25	-1.0321	-1.22946	-1.0317	-1.45039
										77.3	-1.0202	-1.20326	-1.0207	-1.45709
										77.35	-1.022	-1.20746	-1.0085	-1.45429
										77.4	-1.0077	-1.20416	-1.0067	-1.46349
										77.45	-1.0019	-1.19196	-1.0042	-1.46189
										77.5	-1.0067	-1.18736	-1.0155	-1.46469
										77.55	-0.995097	-1.16656	-1.0064	-1.46809
										77.6	-0.979897	-1.15716	-0.999002	-1.47389
										77.65	-0.975597	-1.14826	-0.997802	-1.46469
										77.7	-0.968597	-1.14436	-0.988002	-1.45829
										77.75	-0.945697	-1.14346	-0.994102	-1.48059
										77.8	-0.947497	-1.13026	-0.993202	-1.48449
										77.85	-0.933197	-1.12206	-0.997202	-1.46259
										77.9	-0.930097	-1.10736	-0.981602	-1.47139
										77.95	-0.936897	-1.11106	-0.974302	-1.47599
										78	-0.916997	-1.10066	-0.960602	-1.48419
										78.05	-0.916097	-1.08816	-0.979202	-1.48969
										78.1	-0.905097	-1.08756	-0.974602	-1.49089
										78.15	-0.888597	-1.08546	-0.957202	-1.48999
										78.2	-0.883397	-1.07686	-0.976402	-1.48579
										78.25	-0.878897	-1.06926	-0.947502	-1.49829
										78.3	-0.869397	-1.05216	-0.947802	-1.48539
										78.35	-0.868197	-1.03296	-0.949002	-1.47539
										78.4	-0.852297	-1.02016	-0.942302	-1.46709
										78.45	-0.857797	-1.00886	-0.939802	-1.46769
										78.5	-0.841297	-1.01246	-0.949302	-1.47019
										78.55	-0.833397	-0.998463	-0.919402	-1.45649
										78.6	-0.812297	-0.984163	-0.921802	-1.45799
										78.65	-0.800997	-0.976163	-0.917502	-1.44269
										78.7	-0.797697	-0.976463	-0.930402	-1.43909
										78.75	-0.777197	-0.973763	-0.905002	-1.41459
										78.8	-0.786397	-0.942263	-0.905602	-1.40059
										78.85	-0.772697	-0.934363	-0.899502	-1.40029
										78.9	-0.764997	-0.931063	-0.897102	-1.39239
										78.95	-0.760797	-0.918163	-0.887902	-1.37889
										79	-0.735997	-0.907163	-0.882802	-1.36029
										79.05	-0.739397	-0.897763	-0.865402	-1.34019
										79.1	-0.744897	-0.882763	-0.862602	-1.33039
										79.15	-0.732997	-0.871163	-0.855902	-1.32739
										79.2	-0.714397	-0.861463	-0.854702	-1.31149
										79.25	-0.716797	-0.868163	-0.838502	-1.29229
										79.3	-0.697897	-0.853463	-0.826602	-1.26939
										79.35	-0.698497	-0.857763	-0.823602	-1.26719
										79.4	-0.687797	-0.839763	-0.815602	-1.25259
										79.45	-0.678697	-0.828463	-0.807402	-1.23029
										79.5	-0.669197	-0.814463	-0.801602	-1.21689
										79.55	-0.656397	-0.798863	-0.796702	-1.19429
										79.6	-0.653997	-0.790063	-0.783602	-1.18089
										79.65	-0.647497	-0.789463	-0.772002	-1.16349
										79.7	-0.630197	-0.770163	-0.761302	-1.15009
										79.75	-0.614897	-0.760463	-0.754302	-1.13209
										79.8	-0.614897	-0.751563	-0.757902	-1.12869
										79.85	-0.603897	-0.754063	-0.744502	-1.11399
										79.9	-0.608797	-0.739663	-0.745702	-1.10059
										79.95	-0.588997	-0.732963	-0.734702	-1.06429
										80	-0.580697	-0.725063	-0.721002	-1.05179
										80.05	-0.579197	-0.715563	-0.716102	-1.04019
										80.1	-0.566997	-0.695763	-0.709702	-1.03409
										80.15	-0.572797	-0.696363	-0.691102	-1.01879
										80.2	-0.567897	-0.672563	-0.691102	-0.998088
										80.25	-0.550497	-0.656363	-0.687702	-0.989788
										80.3	-0.548697	-0.651163	-0.675502	-0.964488
										80.35	-0.544997	-0.651163	-0.673102	-0.937987
										80.4	-0.525197	-0.638063	-0.664902	-0.922987
										80.45	-0.524597	-0.633163	-0.658102	-0.909587
										80.5	-0.525497	-0.622163	-0.648702	-0.899787
										80.55	-0.508997	-0.616663	-0.631002	-0.878487
										80.6	-0.496197	-0.598363	-0.624602	-0.861988
										80.65	-0.498297	-0.601163	-0.619402	-0.848888
										80.7	-0.465397	-0.595363	-0.611802	-0.823187
										80.75	-0.489497	-0.585263	-0.609002	-0.802787
										80.8	-0.474797	-0.580063	-0.591602	-0.789288
										80.85	-0.470797	-0.570563	-0.588302	-0.786587
										80.9	-0.463197	-0.559663	-0.584902	-0.768288
										80.95	-0.457997	-0.543163	-0.569602	-0.761288
										81	-0.450697	-0.526963	-0.564802	-0.744188
										81.05	-0.443697	-0.537663	-0.561402	-0.733788
										81.1	-0.443997	-0.523563	-0.561402	-0.732287
										81.15	-0.430297	-0.525163	-0.543402	-0.726187
										81.2	-0.433297	-0.516563	-0.530302	-0.727988
										81.25	-0.421697	-0.506863	-0.530302	-0.706287
										81.3	-0.408597	-0.494663	-0.525702	-0.705987
										81.35	-0.403397	-0.495263	-0.516902	-0.680087
										81.4	-0.389097	-0.475963	-0.522302	-0.667288
										81.45	-0.390897	-0.463763	-0.515302	-0.669388
										81.5	-0.382697	-0.459263	-0.507402	-0.656587
										81.55	-0.389397	-0.441863	-0.491802	-0.646787
										81.6	-0.375297	-0.435763	-0.475002	-0.635487
										81.65	-0.371397	-0.443963	-0.479002	-0.625788
										81.7	-0.366797	-0.440863	-0.479002	-0.615088
										81.75	-0.356697	-0.428363	-0.465902	-0.611387
										81.8	-0.353097	-0.416763	-0.467702	-0.605888
										81.85	-0.355797	-0.416763	-0.454002	-0.596788
										81.9	-0.349697	-0.423163	-0.454902	-0.603788
										81.95	-0.340197	-0.408863	-0.436002	-0.586087
										82	-0.335697	-0.395163	-0.434502	-0.574788
										82.05	-0.326197	-0.411563	-0.428702	-0.559787
										82.1	-0.320697	-0.395163	-0.426202	-0.548288
										82.15	-0.322797	-0.387463	-0.431102	-0.532987
										82.2	-0.313097	-0.379263	-0.404202	-0.514687
										82.25	-0.302697	-0.377163	-0.400302	-0.511587
										82.3	-0.303297	-0.365563	-0.398702	-0.506088
										82.35	-0.289297	-0.364963	-0.389902	-0.502487
										82.4	-0.283197	-0.361263	-0.383202	-0.475287
										82.45	-0.284097	-0.360363	-0.384702	-0.467988
										82.5	-0.300597	-0.338963	-0.390502	-0.452688
										82.55	-0.284397	-0.329863	-0.381702	-0.462487
										82.6	-0.273097	-0.342963	-0.374302	-0.444788
										82.65	-0.262097	-0.327963	-0.351802	-0.432287
										82.7	-0.257797	-0.320963	-0.359102	-0.426488
										82.75	-0.262097	-0.324663	-0.333102	-0.410288
										82.8	-0.263597	-0.308763	-0.333102	-0.407587
										82.85	-0.251397	-0.292863	-0.344102	-0.392288
										82.9	-0.244697	-0.295963	-0.333102	-0.377688
										82.95	-0.232497	-0.309663	-0.326102	-0.358687
										83	-0.241097	-0.300863	-0.329802	-0.362088
										83.05	-0.235897	-0.290763	-0.320602	-0.354787
										83.1	-0.229097	-0.284063	-0.306302	-0.351388
										83.15	-0.234597	-0.278863	-0.303202	-0.333987
										83.2	-0.223397	-0.280963	-0.298302	-0.331888
										83.25	-0.224897	-0.276463	-0.299002	-0.315688
										83.3	-0.236197	-0.257163	-0.294402	-0.304688
										83.35	-0.213297	-0.260263	-0.291302	-0.304688
										83.4	-0.209597	-0.269963	-0.284002	-0.290687
										83.45	-0.212397	-0.250163	-0.279102	-0.275987
										83.5	-0.207197	-0.255363	-0.278202	-0.266587
										83.55	-0.201997	-0.248063	-0.272402	-0.272087
										83.6	-0.200797	-0.250763	-0.260502	-0.262587
										83.65	-0.187597	-0.244363	-0.260502	-0.253088
										83.7	-0.199197	-0.228463	-0.257802	-0.233588
										83.75	-0.204997	-0.236763	-0.245902	-0.214688
										83.8	-0.175697	-0.230363	-0.240102	-0.226587
										83.85	-0.180597	-0.222063	-0.258402	-0.217087
										83.9	-0.176997	-0.227263	-0.235502	-0.200988
										83.95	-0.172997	-0.205963	-0.226302	-0.185688
										84	-0.174197	-0.217863	-0.211102	-0.166488
										84.05	-0.172697	-0.220263	-0.229702	-0.172887
										84.1	-0.170597	-0.212363	-0.231202	-0.177187
										84.15	-0.176997	-0.206263	-0.224502	-0.173187
										84.2	-0.171497	-0.195263	-0.215002	-0.176487
										84.25	-0.162897	-0.181163	-0.217802	-0.166788
										84.3	-0.152597	-0.182163	-0.209202	-0.136887
										84.35	-0.160197	-0.185163	-0.214102	-0.141487
										84.4	-0.150097	-0.186963	-0.208602	-0.124688
										84.45	-0.148597	-0.186663	-0.187602	-0.118887
										84.5	-0.133597	-0.186363	-0.196102	-0.120987
										84.55	-0.145497	-0.182163	-0.199502	-0.120087
										84.6	-0.156497	-0.180263	-0.186302	-0.120087
										84.65	-0.153197	-0.182463	-0.187302	-0.108188
										84.7	-0.119897	-0.187963	-0.191502	-0.102388
										84.75	-0.123897	-0.184863	-0.185402	-0.103587
										84.8	-0.121697	-0.165663	-0.181802	-0.112187
										84.85	-0.131497	-0.165963	-0.169602	-0.0986875
										84.9	-0.113797	-0.165663	-0.168002	-0.0916875
										84.95	-0.125397	-0.145763	-0.166202	-0.0831875
										85	-0.122897	-0.145163	-0.166202	-0.0782875
										85.05	-0.114097	-0.137263	-0.156702	-0.0831875
										85.1	-0.111397	-0.136063	-0.161002	-0.0733875
										85.15	-0.107997	-0.133863	-0.150302	-0.0751875
										85.2	-0.114697	-0.134163	-0.150602	-0.0693875
										85.25	-0.115597	-0.146763	-0.150902	-0.0583875
										85.3	-0.100397	-0.150963	-0.147002	-0.0483875
										85.35	-0.108597	-0.146763	-0.136002	-0.0541875
										85.4	-0.0997973	-0.144263	-0.149102	-0.0498875
										85.45	-0.0954973	-0.135463	-0.136902	-0.0397875
										85.5	-0.0887972	-0.129663	-0.143602	-0.0471875
										85.55	-0.0960972	-0.136063	-0.131402	-0.0382875
										85.6	-0.0923973	-0.133263	-0.125002	-0.0474875
										85.65	-0.0975972	-0.140563	-0.119202	-0.0382875
										85.7	-0.0920973	-0.120163	-0.131102	-0.0135875
										85.75	-0.0920973	-0.110963	-0.137802	-0.0150875
										85.8	-0.0816972	-0.115563	-0.123202	-0.0153875
										85.85	-0.0905973	-0.119563	-0.116802	-0.0260875
										85.9	-0.0896973	-0.107963	-0.107902	-0.0239875
										85.95	-0.0838973	-0.109163	-0.104902	-0.0059875
										86	-0.0929973	-0.113463	-0.109402	0.0005125
										86.05	-0.0807973	-0.103363	-0.105502	0.0026125
										86.1	-0.0691973	-0.105863	-0.0966023	0.0099125
										86.15	-0.0707973	-0.110063	-0.101502	0.0169125
										86.2	-0.0789973	-0.112263	-0.0981023	-0.0092875
										86.25	-0.0722972	-0.104863	-0.103302	0.0056125
										86.3	-0.0780973	-0.110063	-0.110702	0.0133125
										86.35	-0.0783973	-0.100363	-0.100602	0.0166125
										86.4	-0.0804973	-0.0865632	-0.101502	0.0044125
										86.45	-0.0755973	-0.0914632	-0.0899023	0.0059125
										86.5	-0.0722972	-0.0887633	-0.0838022	0.0212125
										86.55	-0.0734973	-0.0884632	-0.0759023	0.0255125
										86.6	-0.0685972	-0.0804633	-0.0856023	0.0294125
										86.65	-0.0557972	-0.0780633	-0.0853022	0.0407125
										86.7	-0.0588972	-0.0823632	-0.0795022	0.0282125
										86.75	-0.0627972	-0.0920632	-0.0789022	0.0371125
										86.8	-0.0456973	-0.0838633	-0.0673022	0.0316125
										86.85	-0.0514973	-0.0829633	-0.0734023	0.0218125
										86.9	-0.0527972	-0.0820633	-0.0759023	0.0301125
										86.95	-0.0551973	-0.0765632	-0.0679022	0.0441125
										87	-0.0530972	-0.0639632	-0.0725023	0.0426125
										87.05	-0.0478973	-0.0707632	-0.0698022	0.0481125
										87.1	-0.0578972	-0.0701632	-0.0582022	0.0523125
										87.15	-0.0405973	-0.0688633	-0.0591023	0.0554125
										87.2	-0.0575973	-0.0774632	-0.0640022	0.0615125
										87.25	-0.0466973	-0.0722633	-0.0719023	0.0532125
										87.3	-0.0435972	-0.0731632	-0.0701023	0.0520125
										87.35	-0.0469972	-0.0673632	-0.0658023	0.0557125
										87.4	-0.0514973	-0.0643632	-0.0527022	0.0517125
										87.45	-0.0426972	-0.0591633	-0.0515022	0.0517125
										87.5	-0.0405973	-0.0514633	-0.0615023	0.0557125
										87.55	-0.0533973	-0.0688633	-0.0502022	0.0575125
										87.6	-0.0417973	-0.0630633	-0.0664022	0.0456125
										87.65	-0.0362973	-0.0585632	-0.0631022	0.0594125
										87.7	-0.0423972	-0.0594633	-0.0508023	0.0691125
										87.75	-0.0240973	-0.0524633	-0.0414023	0.0716125
										87.8	-0.0350973	-0.0658632	-0.0411022	0.0688125
										87.85	-0.0328973	-0.0554632	-0.0487023	0.0597125
										87.9	-0.0276972	-0.0386633	-0.0341023	0.0594125
										87.95	-0.0285973	-0.0554632	-0.0472023	0.0734125
										88	-0.0295972	-0.0539632	-0.0527022	0.0734125
										88.05	-0.0176973	-0.0588632	-0.0496023	0.0642125
										88.1	-0.0334972	-0.0438632	-0.0356023	0.0825125
										88.15	-0.0246973	-0.0380632	-0.0176022	0.0896125
										88.2	-0.0301972	-0.0368633	-0.0359022	0.0764125
										88.25	-0.0295972	-0.0481632	-0.0310022	0.0786125
										88.3	-0.0295972	-0.0548633	-0.0322023	0.0896125
										88.35	-0.0322972	-0.0499633	-0.0472023	0.0990125
										88.4	-0.0279973	-0.0401632	-0.0353023	0.104813
										88.45	-0.0237972	-0.0484632	-0.0411022	0.0902125
										88.5	-0.0319972	-0.0487633	-0.0310022	0.0896125
										88.55	-0.0249972	-0.0398633	-0.0307023	0.0798125
										88.6	-0.0157972	-0.0429633	-0.0359022	0.0621125
										88.65	-0.00849725	-0.0389632	-0.0237023	0.0859125
										88.7	-0.0194973	-0.0334632	-0.0286022	0.0804125
										88.75	-0.0112973	-0.0478633	-0.0154022	0.0890125
										88.8	-0.0157972	-0.0331632	-0.0112023	0.0923125
										88.85	-0.00059725	-0.0292633	-0.0298022	0.0978125
										88.9	-0.0173972	-0.0231632	-0.0267023	0.100612
										88.95	-0.0121972	-0.0264633	-0.0154022	0.0999125
										89	-0.0118972	-0.0334632	-0.0261023	0.0896125
										89.05	-0.0145973	-0.0340633	-0.0231023	0.0932125
										89.1	-0.00729725	-0.0322633	-0.0191023	0.107912
										89.15	-0.00729725	-0.0261632	-0.0103023	0.0981125
										89.2	-0.00789725	-0.0295632	-0.0270022	0.0914125
										89.25	-0.00969725	-0.0197632	-0.0179023	0.0914125
										89.3	-0.0212973	-0.0115633	-0.00260225	0.0941125
										89.35	-0.00759725	-0.0157632	-0.0124023	0.0838125
										89.4	0.00220275	-0.0115633	-0.0112023	0.0819125
										89.45	-0.00149725	-0.0112633	-0.00900225	0.0926125
										89.5	0.00370275	-0.0215632	-0.00350225	0.0868125
										89.55	-0.00849725	-0.0163632	-0.00720225	0.119813
										89.6	0.00710275	-0.0108632	-0.00570225	0.113712
										89.65	0.00800275	-0.0154632	-0.00450225	0.110312
										89.7	-0.00149725	-0.00846325	-0.00570225	0.103612
										89.75	0.00130275	-0.0179633	-0.00050225	0.0938125
										89.8	-0.00819725	-0.00996325	-0.0106023	0.0987125
										89.85	0.00460275	-0.0170632	-0.00630225	0.102413
										89.9	-0.00089725	-0.00966325	-0.00930225	0.106012
										89.95	0.00030275	-0.00816325	0.00099775	0.100913
										90	-0.00089725	-0.0108632	-0.0100023	0.114913
										90.05	-0.0102973	-0.0136633	-0.00170225	0.102413
										90.1	0.00060275	-0.0151632	0.00899775	0.0920125
										90.15	-0.00119725	-0.0136633	0.00039775	0.0981125
										90.2	-0.00119725	-0.0124633	0.0128977	0.117612
										90.25	-0.00449725	-0.0124633	0.00989775	0.101513
										90.3	0.00680275	0.00343675	-0.00810225	0.0990125
										90.35	0.00460275	-0.00296325	0.0101978	0.114613
										90.4	0.00680275	0.00433675	0.00099775	0.105713
										90.45	-0.00819725	-0.00906325	0.00809775	0.107612
										90.5	0.00980275	0.00313675	0.00039775	0.105413
										90.55	0.00250275	-0.00576325	-0.00080225	0.0987125
										90.6	-0.00789725	-0.00416325	0.00959775	0.0917125
										90.65	0.00580275	-0.00146325	0.00259775	0.100212
										90.7	0.0174028	0.0107367	0.00409775	0.110613
										90.75	0.0122028	-0.00726325	0.0220977	0.104212
										90.8	0.00980275	-0.0115633	0.0202977	0.0957125
										90.85	-0.00149725	-0.0105632	0.00809775	0.106012
										90.9	0.00460275	-0.0121633	0.00959775	0.0914125
										90.95	0.00800275	-0.00236325	0.0119977	0.0844125
										91	0.00950275	-0.00576325	0.0159978	0.0954125
										91.05	0.0214028	-0.00026325	0.00559775	0.0926125
										91.1	0.00920275	-0.00326325	-0.00170225	0.0844125
										91.15	0.0138028	0.00343675	0.0235978	0.0990125
										91.2	0.0135028	0.0116367	0.0186977	0.107313
										91.25	0.00680275	0.00033675	0.00989775	0.108813
										91.3	0.0147028	0.00193675	0.00439775	0.103313
										91.35	0.0174028	0.00773675	0.00379775	0.106313
										91.4	0.0138028	0.00523675	0.00469775	0.108213
										91.45	0.0187028	0.0147367	0.00559775	0.102112
										91.5	0.0174028	0.0141368	0.0101978	0.0969125
										91.55	0.0263027	0.00553675	0.00379775	0.0990125
										91.6	0.0138028	0.00063675	0.00989775	0.105713
										91.65	0.00580275	-0.00356325	0.0168977	0.105713
										91.7	0.0122028	0.00493675	0.0220977	0.108512
										91.75	0.0122028	0.0101367	0.0186977	0.100612
										91.8	0.0180028	0.0168368	0.0241978	0.101813
										91.85	0.0168028	0.00983675	0.0180977	0.107313
										91.9	0.0217027	0.0113367	0.0183978	0.102112
										91.95	0.0232028	0.0168368	0.0110977	0.110012
										92	0.0202027	0.0101367	0.0199978	0.0978125
										92.05	0.0205028	0.00063675	0.0293978	0.0969125
										92.1	0.0147028	0.00643675	0.0226977	0.0957125
										92.15	0.0113028	0.0113367	0.0342978	0.0975125
										92.2	0.0232028	0.0116367	0.0238977	0.102112
										92.25	0.0257027	0.0129368	0.0128977	0.101813
										92.3	0.0199028	0.0147367	0.0266977	0.101513
										92.35	0.0135028	0.00493675	0.0199978	0.0725125
										92.4	0.0223027	0.00833675	0.0208977	0.0935125
										92.45	0.0351028	0.0177367	0.0177978	0.107612
										92.5	0.0321027	0.0238368	0.00559775	0.103612
										92.55	0.0241027	0.00253675	0.0141978	0.112513
										92.6	0.0153028	0.0162368	0.0290977	0.0871125
										92.65	0.0116028	0.00433675	0.0232977	0.0841125
										92.7	0.00890275	0.00773675	0.0232977	0.0917125
										92.75	0.0278028	0.0125367	0.0208977	0.0993125
										92.8	0.0238028	0.0330367	0.0241978	0.0981125
										92.85	0.0251028	0.0235367	0.0226977	0.104512
										92.9	0.0281027	0.0385368	0.0266977	0.105713
										92.95	0.0296028	0.0199367	0.0284977	0.0957125
										93	0.0321027	0.00833675	0.0369978	0.0902125
										93.05	0.0220028	0.0229367	0.0327978	0.0920125
										93.1	0.0223027	0.0147367	0.0281978	0.0932125
										93.15	0.0132027	0.0116367	0.0357978	0.0990125
										93.2	0.0217027	0.0226368	0.0357978	0.0963125
										93.25	0.0302028	0.0229367	0.0220977	0.0975125
										93.3	0.0238028	0.0113367	0.0308978	0.0932125
										93.35	0.0345027	0.0180368	0.0272977	0.0908125
										93.4	0.0245028	0.0309367	0.0134977	0.0795125
										93.45	0.0223027	0.0299368	0.0241978	0.0871125
										93.5	0.0275027	0.0187367	0.0247978	0.0902125
										93.55	0.0367027	0.0278368	0.0302977	0.0908125
										93.6	0.0351028	0.0202368	0.0180977	0.104813
										93.65	0.0327028	0.0306368	0.0220977	0.0981125
										93.7	0.0205028	0.0254368	0.0391978	0.0886125
										93.75	0.0238028	0.0254368	0.0336977	0.0807125
										93.8	0.0495027	0.0116367	0.0330978	0.0908125
										93.85	0.0266028	0.0275367	0.0348977	0.0825125
										93.9	0.0220028	0.0364367	0.0379977	0.0929125
										93.95	0.0245028	0.0388368	0.0421977	0.0935125
										94	0.0260028	0.0452367	0.0241978	0.0902125
										94.05	0.0284028	0.0275367	0.0232977	0.0886125
										94.1	0.0315028	0.0223367	0.0278977	0.0825125
										94.15	0.0290028	0.0333367	0.0327978	0.0841125
										94.2	0.0312028	0.0315368	0.0333977	0.0829125
										94.25	0.0223027	0.0342368	0.0308978	0.0886125
										94.3	0.0281027	0.0385368	0.0424978	0.0914125
										94.35	0.0168028	0.0379367	0.0318978	0.0886125
										94.4	0.0281027	0.0281367	0.0229978	0.0966125
										94.45	0.0339028	0.0382367	0.0116977	0.0795125
										94.5	0.0284028	0.0431368	0.0131977	0.0722125
										94.55	0.0263027	0.0354368	0.0229978	0.0941125
										94.6	0.0290028	0.0241367	0.0174977	0.0856125
										94.65	0.0357027	0.0290368	0.0330978	0.0764125
										94.7	0.0324028	0.0315368	0.0342978	0.0832125
										94.75	0.0208027	0.0245367	0.0208977	0.0822125
										94.8	0.0202027	0.0235367	0.0217978	0.0801125
										94.85	0.0248027	0.0342368	0.00899775	0.0755125
										94.9	0.0257027	0.0360367	0.0153977	0.0810125
										94.95	0.0397028	0.0272368	0.0308978	0.0819125
										95	0.0257027	0.0312368	0.0336977	0.0838125
										95.05	0.0217027	0.0296367	0.0263978	0.0777125
										95.1	0.0183027	0.0345367	0.0235978	0.0706125
										95.15	0.0241027	0.0238368	0.0226977	0.0719125
										95.2	0.0196027	0.0299368	0.0311977	0.0734125
										95.25	0.0318027	0.0345367	0.0296977	0.0761125
										95.3	0.0324028	0.0388368	0.0327978	0.0883125
										95.35	0.0290028	0.0385368	0.0333977	0.0679125
										95.4	0.0235027	0.0379367	0.0315978	0.0810125
										95.45	0.00770275	0.0321367	0.0290977	0.0777125
										95.5	0.0141028	0.0272368	0.0223978	0.0694125
										95.55	0.0278028	0.0428367	0.0351977	0.0740125
										95.6	0.0232028	0.0388368	0.0369978	0.0703125
										95.65	0.0394028	0.0431368	0.0290977	0.0682125
										95.7	0.0226028	0.0455368	0.0311977	0.0590125
										95.75	0.0272028	0.0370368	0.0342978	0.0697125
										95.8	0.0223027	0.0455368	0.0391978	0.0734125
										95.85	0.0125027	0.0434368	0.0437978	0.0709125
										95.9	0.0217027	0.0370368	0.0263978	0.0822125
										95.95	0.0214028	0.0315368	0.0247978	0.0774125
										96	0.0254028	0.0321367	0.0281978	0.0728125
										96.05	0.0229027	0.0373368	0.0141978	0.0706125
										96.1	0.0364027	0.0400368	0.0168977	0.0829125
										96.15	0.0293027	0.0364367	0.0156977	0.0764125
										96.2	0.0272028	0.0345367	0.0186977	0.0761125
										96.25	0.0354027	0.0364367	0.0321977	0.0722125
										96.3	0.0202027	0.0336367	0.0269978	0.0774125
										96.35	0.0156028	0.0290368	0.0253978	0.0676125
										96.4	0.0321027	0.0257367	0.0278977	0.0703125
										96.45	0.0180028	0.0299368	0.0153977	0.0667125
										96.5	0.0269027	0.0266368	0.0205978	0.0471125
										96.55	0.0238028	0.0360367	0.0272977	0.0566125
										96.6	0.0177027	0.0394367	0.0247978	0.0520125
										96.65	0.0190027	0.0483367	0.0208977	0.0661125
										96.7	0.0339028	0.0422368	0.0156977	0.0639125
										96.75	0.0284028	0.0376367	0.0183978	0.0600125
										96.8	0.0229027	0.0348367	0.0208977	0.0597125
										96.85	0.0248027	0.0385368	0.0339978	0.0642125
										96.9	0.0425027	0.0364367	0.0354978	0.0691125
										96.95	0.0382028	0.0397368	0.0357978	0.0691125
										97	0.0199028	0.0385368	0.0400978	0.0783125
										97.05	0.0290028	0.0391367	0.0263978	0.0758125
										97.1	0.0254028	0.0525368	0.0345977	0.0706125
										97.15	0.0257027	0.0351368	0.0290977	0.0688125
										97.2	0.0229027	0.0333367	0.0247978	0.0700125
										97.25	0.0190027	0.0431368	0.0223978	0.0679125
										97.3	0.0296028	0.0376367	0.00469775	0.0551125
										97.35	0.0202027	0.0434368	0.0144978	0.0520125
										97.4	0.0193028	0.0415367	0.0345977	0.0545125
										97.45	0.0177027	0.0458368	0.0229978	0.0548125
										97.5	0.0150028	0.0565367	0.0257978	0.0529125
										97.55	0.0144028	0.0553367	0.0128977	0.0719125
										97.6	0.0119028	0.0571368	0.0296977	0.0612125
										97.65	0.0229027	0.0464367	0.0195978	0.0532125
										97.7	0.0257027	0.0443368	0.0134977	0.0459125
										97.75	0.0171027	0.0446368	0.0110977	0.0514125
										97.8	0.0168028	0.0455368	0.0150978	0.0563125
										97.85	0.0147028	0.0364367	0.0144978	0.0597125
										97.9	0.0315028	0.0382367	0.0189978	0.0502125
										97.95	0.0202027	0.0406367	0.0195978	0.0572125
										98	0.0156028	0.0351368	0.0202977	0.0508125
										98.05	0.0174028	0.0333367	0.0202977	0.0545125
										98.1	0.0263027	0.0489368	0.0202977	0.0603125
										98.15	0.0208027	0.0254368	0.0229978	0.0578125
										98.2	0.0190027	0.0312368	0.0250977	0.0578125
										98.25	0.0229027	0.0409368	0.0229978	0.0633125
										98.3	0.0217027	0.0507367	0.0263978	0.0633125
										98.35	0.0183027	0.0580367	0.0260977	0.0526125
										98.4	-0.00729725	0.0595367	0.0345977	0.0548125
										98.45	-0.00549725	0.0290368	0.0293978	0.0612125
										98.5	0.0412028	0.0333367	0.0208977	0.0456125
										98.55	0.0299027	0.0397368	0.0253978	0.0526125
										98.6	0.0177027	0.0379367	0.0336977	0.0575125
										98.65	0.0183027	0.0321367	0.0141978	0.0590125
										98.7	0.0245028	0.0321367	0.0153977	0.0652125
										98.75	0.0260028	0.0272368	0.0226977	0.0697125
										98.8	0.0339028	0.0455368	0.0199978	0.0505125
										98.85	0.0229027	0.0296367	0.0192977	0.0536125
										98.9	0.0138028	0.0299368	0.0244977	0.0505125
										98.95	0.0104028	0.0321367	0.0235978	0.0560125
										99	0.0171027	0.0303367	0.0281978	0.0465125
										99.05	0.0122028	0.0190368	0.0208977	0.0496125
										99.1	0.0125027	0.0351368	0.0348977	0.0456125
										99.15	0.0122028	0.0385368	0.0342978	0.0502125
										99.2	0.0156028	0.0336367	0.0287978	0.0447125
										99.25	0.0150028	0.0241367	0.0257978	0.0465125
										99.3	0.0144028	0.0211367	0.0208977	0.0536125
										99.35	0.0144028	0.0296367	0.0217978	0.0542125
										99.4	0.0235027	0.0293368	0.0220977	0.0542125
										99.45	0.0226028	0.0446368	0.0269978	0.0740125
										99.5	0.0101028	0.0415367	0.0269978	0.0514125
										99.55	0.0125027	0.0547368	0.0327978	0.0429125
										99.6	0.00830275	0.0360367	0.0253978	0.0572125
										99.65	0.00740275	0.0324368	0.0150978	0.0432125
										99.7	0.0110028	0.0339368	0.0241978	0.0532125
										99.75	0.0211027	0.0388368	0.0296977	0.0560125
										99.8	0.0229027	0.0299368	0.0220977	0.0484125
										99.85	0.0129027	0.0266368	0.0202977	0.0459125
										99.9	0.00890275	0.0342368	0.0321977	0.0420125
[truncated: 1,001 more rows]

## Sheet: flx
time	A	mean	lb %	ub %	*CI bootstrap	A			single egs	time	A1B1	A1B2	A2B1	A2B2
0.25	1	0.97665	0.890336	1.06023		1	ctrl			0	0.009434	0.003836	0.00504625	0.00231525
0.75	1	1.00232	0.940312	1.0647		2	test			0.05	0.003034	-0.005564	-0.00715375	-0.00108475
1.25	1	1.00107	0.951996	1.05016						0.1	0.007034	0.004836	-0.00745375	-0.0101847
1.75	1	0.990011	0.908278	1.0827						0.15	0.010434	0.011236	-0.00845375	-0.00288475
2.25	1	1.02342	0.945108	1.131		B				0.2	-0.004266	0.005436	-0.0135537	0.00781525
2.75	1	0.979268	0.898677	1.0554		1	i/iii			0.25	0.008534	-0.002564	0.00284625	0.00081525
3.25	1	0.990092	0.880797	1.0825		2	ii/iv			0.3	0.000334	-0.001264	-0.0102538	-0.00288475
3.75	1	0.912936	0.845994	0.979419						0.35	-0.008866	-0.000664	-0.00205375	-0.00258475
4.25	1	0.963463	0.904417	1.02138						0.4	0.003034	0.009036	-0.00045375	-0.00378475
4.75	1	0.954018	0.869642	1.0388						0.45	-0.001866	0.002336	0.00044625	0.00081525
5.25	1	0.992636	0.931107	1.05969						0.5	0.001534	0.002636	-0.0117538	0.00231525
5.75	1	0.988955	0.908373	1.06123						0.55	0.007034	0.002636	-0.0117538	-0.00288475
6.25	1	0.977775	0.901172	1.05005						0.6	-0.004866	-0.001964	0.00134625	-0.00568475
6.75	1	1.05484	0.986136	1.13755						0.65	0.001534	-0.007064	0.00224625	-0.00318475
7.25	1	1.01009	0.939528	1.07183						0.7	0.000634	0.002636	-0.00415375	-0.00108475
7.75	1	0.971877	0.892597	1.05249						0.75	0.004234	0.002336	-0.0102538	-0.00528475
8.25	1	0.971182	0.905622	1.039						0.8	0.008234	-0.007364	-0.00745375	-0.00748475
8.75	1	0.966941	0.897726	1.02904						0.85	-0.011266	0.001436	-0.0151538	-0.00138475
9.25	1	1.04279	0.965983	1.12497						0.9	0.013734	0.008136	0.00254625	0.00081525
9.75	1	1.04477	0.98057	1.10889						0.95	-0.008866	0.001736	0.00044625	-0.0110848
10.25	1	1.00292	0.965844	1.04152						1	-0.010666	-0.002264	0.00314625	-0.00898475
10.75	1	1.01864	0.979654	1.05647						1.05	0.000334	0.002936	0.00074625	-0.00228475
11.25	1	1.02939	0.963218	1.10195						1.1	-0.005766	0.007836	-0.0114538	0.00291525
11.75	1	0.978098	0.927038	1.02725						1.15	0.000334	0.005436	0.00564625	-0.0120848
12.25	1	1.00047	0.952035	1.05559						1.2	0.009434	-0.009864	-0.00565375	-0.00658475
12.75	1	1.00364	0.951414	1.05432						1.25	0.002434	0.002336	-0.00505375	-0.00318475
13.25	1	0.9432	0.880486	1.00754						1.3	0.002434	0.005136	0.00314625	0.00261525
13.75	1	0.998202	0.948473	1.04699						1.35	0.001534	-0.003464	-0.00745375	-0.00718475
14.25	1	0.951891	0.870779	1.02607						1.4	0.009434	0.008436	-0.00385375	-0.00168475
14.75	1	1.03326	0.986121	1.07792						1.45	0.014034	0.010936	-0.0135537	-0.00078475
15.25	1	1.01307	0.957551	1.05983						1.5	-0.002166	0.004536	0.00104625	-0.0126847
15.75	1	1.03264	0.961718	1.11693						1.55	0.017434	0.000236	0.0105463	0.00661525
16.25	1	1.01295	0.971997	1.05545						1.6	-0.014066	-0.001964	-0.00505375	0.00751525
16.75	1	1.01333	0.944781	1.07808						1.65	0.003934	-0.008664	0.00804625	0.00261525
17.25	1	0.961026	0.897999	1.0223						1.7	0.010734	-0.003764	0.00374625	-0.00318475
17.75	1	1.02286	0.987274	1.06028						1.75	0.002734	0.001736	-0.00475375	-0.00438475
18.25	1	1.01067	0.958989	1.06165						1.8	0.008834	-6.4e-05	0.00044625	-0.00528475
18.75	1	0.97808	0.927519	1.02819						1.85	0.000634	-0.004364	-0.00265375	0.00411525
19.25	1	1.04009	0.98223	1.09429						1.9	-0.014066	-0.00286	-0.00785375	-0.00898475
19.75	1	1.00751	0.929875	1.06524						1.95	0.009734	-0.000964	0.00624625	-0.00018475
20.25	1	1.07346	0.976907	1.17841						2	0.003334	0.006336	-0.00415	0.0124152
20.75	1	1.01468	0.972035	1.05571						2.05	0.00883	0.000536	-0.00295375	0.00441525
21.25	1	0.994809	0.961767	1.02335						2.1	0.003934	0.006936	-0.00445375	-0.00168475
21.75	1	1.04124	1.0048	1.08375						2.15	0.005834	-0.000964	-0.0102538	-0.00528475
22.25	1	0.980245	0.934077	1.02448						2.2	0.012534	-0.003764	-0.00475375	0.00721525
22.75	1	0.999865	0.924756	1.08687						2.25	0.002134	-0.005564	-0.0117538	0.00591525
23.25	1	0.898446	0.806275	0.978576						2.3	0.010034	0.006036	-0.00475375	0.00051525
23.75	1	0.972	0.920119	1.02172						2.35	0.006134	0.006036	0.00714625	-0.00198475
24.25	1	1.0032	0.930269	1.08217						2.4	0.004634	-0.000964	-0.00685375	0.00261525
24.75	1	1.00894	0.929614	1.11068						2.45	0.016534	-0.003764	-0.00845375	-0.00318475
25.25	1	1.0102	0.925891	1.09071						2.5	-0.002466	0.004836	-0.00535375	0.00381525
25.75	1	1.03267	0.936073	1.13733						2.55	0.006734	0.009636	0.00474625	-0.0117848
26.25	1	0.963566	0.876269	1.05559						2.6	0.002734	-0.001964	0.00074625	-0.00378475
26.75	1	1.02505	0.911445	1.13491						2.65	-0.009466	0.001736	-0.00685375	-0.00198475
27.25	1	1.0582	0.979973	1.15451						2.7	0.014634	0.009936	-0.00715375	0.00111525
27.75	1	1.03681	0.950184	1.11532						2.75	0.006734	0.002636	-0.00785375	-0.00868475
28.25	1	1.00835	0.934197	1.07905						2.8	0.012534	0.002936	0.00534625	0.00411525
28.75	1	1.01951	0.93893	1.10755						2.85	0.011634	-0.001964	0.00444625	0.00111525
29.25	1	0.976958	0.879803	1.06063						2.9	0.003334	0.009936	-0.00905375	-0.00408475
29.75	1	0.987792	0.92505	1.04752						2.95	0.018034	-0.004064	0.00104625	0.00141525
30.25	1	1.0299	0.969179	1.11073						3	-0.006066	0.003836	-0.00475375	-0.00378475
30.75	1	1.01181	0.96507	1.05424						3.05	0.004234	0.001736	0.00374625	0.0203152
31.25	1	0.996656	0.947358	1.04545						3.1	0.021034	-0.004064	-0.00595375	-0.00048475
31.75	1	0.974435	0.932117	1.02261						3.15	0.010034	0.011536	-0.0135537	0.00321525
32.25	1	1.01594	0.950116	1.09138						3.2	0.006734	0.005136	-0.00265375	0.00661525
32.75	1	0.949057	0.881717	1.01643						3.25	-0.001866	0.005136	-0.00475375	0.00081525
33.25	1	1.00041	0.937573	1.07376						3.3	-0.009466	0.002636	-0.00595375	-0.00078475
33.75	1	0.950324	0.898526	1.0053						3.35	0.009134	-0.003164	0.00714625	0.00171525
34.25	1	1.02657	0.954555	1.09962						3.4	-0.001166	-0.007364	0.00074625	-0.00378475
34.75	1	1.00359	0.913281	1.09592						3.45	0.004934	0.003836	0.0163462	0.00321525
35.25	1	0.98628	0.933749	1.04391						3.5	0.003334	0.013936	-0.00535375	-0.00168475
35.75	1	0.9479	0.865172	1.02274						3.55	-0.000866	0.000236	0.00654625	0.00351525
36.25	1	0.994821	0.91511	1.08182						3.6	0.009734	0.001736	-0.00135375	-0.00568475
36.75	1	0.99009	0.907233	1.07435						3.65	0.000334	0.003536	-0.00355375	-0.00408475
37.25	1	1.0495	0.984047	1.12104						3.7	0.008234	0.003236	0.00444625	-0.00228475
37.75	1	1.00341	0.956769	1.04926						3.75	0.018034	-0.005564	0.0108462	0.00201525
38.25	1	1.00964	0.935893	1.07961						3.8	0.005234	0.000536	0.00014625	-0.00078475
38.75	1	1.02933	0.924466	1.15054						3.85	0.009134	0.002036	0.0132462	-0.00778475
39.25	1	1.05377	0.980537	1.12175						3.9	0.001534	-0.005564	0.0129462	-0.00018475
39.75	1	1.05041	0.970934	1.13336						3.95	0.003034	0.002036	0.00374625	-0.00688475
40.25	1	1.00915	0.947556	1.08411						4	0.013734	0.002936	0.00684625	-0.00018475
40.75	1	0.985364	0.894664	1.08144						4.05	0.002734	-0.003164	0.00164625	0.00931525
41.25	1	0.978324	0.890412	1.06646						4.1	0.010434	-0.001264	0.00534625	0.0117152
41.75	1	1.04798	0.960855	1.13641						4.15	0.004934	-6.4e-05	0.0111462	-0.00348475
42.25	1	1.04478	0.951683	1.1446						4.2	0.010034	0.000836	0.00714625	0.0114153
42.75	1	1.01286	0.922403	1.11176						4.25	0.009734	-0.001964	0.00654625	0.00291525
43.25	1	1.08298	0.980172	1.2103						4.3	-0.004266	-0.005564	0.00104625	-0.00108475
43.75	1	1.05292	0.975744	1.13824						4.35	0.008834	0.000236	0.0126462	0.00441525
44.25	1	1.021	0.916239	1.13519						4.4	-0.000266	0.003836	0.00894625	0.0108153
44.75	1	1.06711	0.957699	1.19079						4.45	-0.000866	-0.001564	0.00924625	-0.00168475
45.25	1	1.05439	0.959613	1.16198						4.5	0.008234	-0.004364	0.0102463	0.0194152
45.75	1	1.05588	0.946672	1.17537						4.55	-0.015266	0.001436	0.00834625	0.0114153
46.25	1	1.04348	0.926398	1.16699						4.6	-0.004566	0.006336	0.00774625	-0.00228475
46.75	1	1.04065	0.953035	1.13123						4.65	0.012234	0.000836	0.00774625	0.00261525
47.25	1	1.02997	0.972947	1.08507						4.7	-0.009166	-0.004364	0.00164625	-0.00108475
47.75	1	1.02754	0.92303	1.13626						4.75	0.006434	0.002036	0.00104625	-0.00108475
48.25	1	1.03887	0.972594	1.10594						4.8	-0.009466	0.014236	-0.00015375	-0.00078475
48.75	1	1.03567	0.929089	1.15285						4.85	0.004934	0.004536	0.00284625	0.00411525
49.25	1	1.04752	0.934046	1.16668						4.9	-0.000866	-0.005264	0.00164625	-0.00018475
49.75	1	1.07307	1.01907	1.1293						4.95	0.008234	0.004536	-0.00205375	0.00231525
50.25	1	1.10266	1.03546	1.18352						5	0.004934	0.000536	0.0144463	0.00231525
50.75	1	1.03836	0.930506	1.14772						5.05	0.012534	0.010936	0.00474625	0.00111525
51.25	1	1.08506	1.00258	1.17356						5.1	0.003634	-0.008364	0.0105463	-0.00258475
51.75	1	1.12756	1.01879	1.25723						5.15	0.013734	-0.003464	0.00624625	-0.00108475
52.25	1	1.07438	1.02019	1.12758						5.2	0.003634	0.006036	0.00254625	0.00441525
52.75	1	1.07282	0.980435	1.16244						5.25	0.011634	0.004536	0.00224625	0.00871525
53.25	1	1.02	0.906285	1.15333						5.3	0.010434	-6.4e-05	-0.00205375	0.00111525
53.75	1	1.08344	0.998363	1.17828						5.35	0.000334	-0.000964	-0.0126538	0.00111525
54.25	1	1.02534	0.944015	1.10622						5.4	0.011034	-6.4e-05	0.00594625	-0.0110848
54.75	1	0.964784	0.881621	1.05209						5.45	0.009734	0.007236	-0.00505375	-0.00288475
55.25	1	1.01375	0.937183	1.08792						5.5	0.0146	0.002636	0.00474625	-0.00018475
55.75	1	1.04475	0.970827	1.11222						5.55	0.013434	0.000836	0.00224625	0.00631525
56.25	1	0.994867	0.908447	1.08215						5.6	0.003934	-0.014464	0.00254625	-0.00198475
56.75	1	0.997698	0.902728	1.08937						5.65	0.004934	0.013036	0.0129462	-0.00108475
57.25	1	1.00884	0.906818	1.1109						5.7	0.002734	0.003836	0.00504625	0.00171525
57.75	1	0.947963	0.870148	1.02555						5.75	-0.00667	-0.003164	0.00504625	-0.00048475
58.25	1	0.960736	0.895918	1.02536						5.8	0.009134	-0.013864	-0.00165	0.00501525
58.75	1	0.983999	0.897014	1.07742						5.85	-0.003066	-0.00156	0.00044625	0.00011525
59.25	1	0.936904	0.854245	1.0244						5.9	-0.004566	0.002936	0.00164625	0.00231525
59.75	1	0.966927	0.87264	1.04514						5.95	-0.001466	0.002036	-0.00445375	0.00561525
60.253	1	0.970146	0.909899	1.03379						6	0.000634	-6.4e-05	0.00504625	-0.00228475
60.75	1	1.02749	0.913876	1.13705						6.05	0.011334	0.003536	0.00474625	-0.00078475
61.25	1	1.04418	0.930152	1.15091						6.1	-0.008866	0.006036	0.00014625	-0.00168475
61.75	1	1.05072	0.920935	1.17325						6.15	0.010734	-0.001964	0.00654625	-0.00078475
62.25	1	1.04106	0.940311	1.14891						6.2	0.012534	0.003536	0.00834625	-0.00288475
62.75	1	1.00983	0.959971	1.05766						6.25	0.004934	0.004836	0.00564625	0.00231525
63.25	1	1.04527	0.940702	1.14304						6.3	0.014034	0.002036	0.0153463	0.00261525
63.75	1	1.01924	0.927229	1.11508						6.35	0.000634	-0.014464	-0.00935375	-0.00078475
64.25	1	0.999641	0.927032	1.08502						6.4	0.003934	-0.002864	0.00834625	0.00411525
64.75	1	1.01454	0.909402	1.12286						6.45	0.014634	0.001736	0.00104625	0.00811525
65.253	1	1.03752	0.956797	1.11572						6.5	0.003334	-0.004664	-0.00165375	-0.00048475
65.75	1	1.01734	0.909635	1.12579						6.55	0.006734	-0.000364	0.0156463	0.00531525
66.25	1	1.05524	0.940006	1.15052						6.6	0.002434	0.001736	0.0141463	-0.00108475
66.75	1	1.05639	0.970917	1.15141						6.65	-0.000866	-0.006764	0.00564625	-0.00808475
67.25	1	1.06207	0.958193	1.17535						6.7	0.006434	0.006036	-0.00535375	0.00661525
67.75	1	0.960751	0.89997	1.03064						6.75	-0.005166	0.004836	-0.00445375	0.00691525
68.25	1	0.946482	0.883118	1.02034						6.8	0.001234	-0.006464	0.00894625	0.00351525
68.75	1	0.933371	0.851874	1.00501						6.85	0.003034	0.006636	-0.00355375	0.00751525
69.25	1	0.930674	0.864684	1.00715						6.9	0.002734	-0.002864	0.00474625	-0.00048475
69.75	1	0.942195	0.861962	1.02144						6.95	0.016834	-0.003764	0.0120462	0.00321525
70.253	1	0.940014	0.871521	1.00461						7	0.002434	0.002336	-0.0111538	-0.00568475
70.75	1	0.961535	0.894115	1.02913						7.05	-0.002766	-0.003764	0.0105463	-0.00018475
71.25	1	0.942293	0.867484	1.00887						7.1	0.006734	-0.000364	0.0187462	0.00561525
71.75	1	1.01399	0.925078	1.09757						7.15	-0.007966	-0.000964	0.00804625	-0.0138847
72.25	1	0.964097	0.86234	1.06728						7.2	0.002134	-0.011664	0.0111462	0.00591525
72.75	1	0.970678	0.87056	1.06703						7.25	-0.003066	0.003836	-0.00295	0.00631525
73.25	1	1.02375	0.892826	1.15967						7.3	-0.007666	-0.003764	0.0120462	0.00991525
73.75	1	0.974203	0.877967	1.0729						7.35	0.002434	-0.003764	0.00654625	0.00351525
74.25	1	1.00164	0.913566	1.09755						7.4	-0.006366	0.008436	-0.00475375	-0.00348475
74.75	1	0.993116	0.889072	1.09431						7.45	-0.004566	0.000236	0.00684625	0.00081525
75.25	1	0.988354	0.893413	1.08644						7.5	-0.003666	-0.001264	-0.00595375	-0.00288475
75.75	1	0.97651	0.887477	1.04816						7.55	-0.011566	-0.000664	0.00074625	0.00591525
76.25	1	0.988416	0.881876	1.09405						7.6	-0.001866	-0.004664	0.0172463	0.00051525
76.75	1	0.972529	0.897054	1.04449						7.65	0.003334	-0.008664	-0.00165375	-0.00348475
77.25	1	0.995069	0.919425	1.05836						7.7	-0.005766	-0.002864	0.0175462	0.00231525
77.75	1	0.972602	0.893404	1.04248						7.75	-0.009766	0.003236	-0.00135375	0.00201525
78.25	1	0.978926	0.904302	1.036						7.8	-0.008866	-0.007064	0.00714625	-0.00318475
78.75	1	1.06101	0.979324	1.14509						7.85	-0.002466	-0.010464	0.00744625	-0.00258475
79.25	1	1.02056	0.938289	1.10054						7.9	-0.002166	0.002336	0.00254625	-0.00078475
79.75	1	0.96829	0.890454	1.03576						7.95	0.000634	-0.006464	0.0169462	-0.00198475
80.25	1	0.995315	0.936864	1.05297						8	0.001834	-0.006764	0.00984625	0.0139153
80.75	1	1.05057	0.983604	1.10693						8.05	-0.003666	0.002336	0.00014625	0.00751525
81.25	1	1.01301	0.956126	1.06784						8.1	0.005534	0.001136	0.0102463	0.00321525
81.75	1	1.03755	0.968174	1.11024						8.15	-0.003366	-0.003164	0.00314625	0.00901525
82.25	1	1.00552	0.945585	1.06511						8.2	-0.001466	-6.4e-05	0.00374625	0.00901525
82.75	1	1.0671	0.990313	1.14042						8.25	0.003934	-0.000364	0.00344625	0.00171525
83.25	1	1.00693	0.940193	1.07372						8.3	-0.006966	-0.003764	0.00044625	-0.00288475
83.75	1	1.0443	0.942484	1.15582						8.35	0.007934	-0.006464	0.0114462	-0.00468475
84.25	1	1.01714	0.950354	1.08814						8.4	0.001834	-0.004064	-0.00075375	0.00721525
84.75	1	0.992496	0.924649	1.06306						8.45	-0.009466	-0.003764	0.00014625	-0.00048475
85.25	1	1.00456	0.918074	1.10451						8.5	0.004634	0.001436	0.00594625	-0.00468475
85.75	1	0.990516	0.927762	1.05567						8.55	-0.020766	-0.006164	0.00134625	0.00111525
86.25	1	1.03058	0.965311	1.1008						8.6	0.007334	0.004536	0.00314625	0.00501525
86.75	1	0.975956	0.885379	1.08015						8.65	-0.001466	-0.007064	0.00774625	-0.00408475
87.25	1	1.04205	0.968577	1.11378						8.7	-0.007966	0.012136	0.00314625	0.00591525
87.75	1	1.0386	0.972471	1.11513						8.75	0.003634	-0.012564	-0.00655375	0.00141525
88.25	1	1.06227	0.994877	1.13294						8.8	-0.014966	-0.001264	-0.00235375	-0.00228475
88.75	1	1.02487	0.966498	1.08258						8.85	0.002134	-0.002264	0.00194625	-0.00258475
89.25	1	1.04634	0.961963	1.12824						8.9	-0.002466	-0.008964	0.0105463	-0.00778475
89.75	1	1.01717	0.945066	1.08935						8.95	-0.009166	-0.006164	0.00164625	0.00231525
90.25	1	1.06854	0.991702	1.14794						9	-0.001866	0.003836	0.00984625	-0.00108475
90.75	1	1.03151	0.963351	1.10097						9.05	-0.002166	0.000836	0.00954625	0.00591525
91.25	1	0.993558	0.867749	1.11117						9.1	0.001234	-0.005564	0.00774625	-0.00048475
91.75	1	1.03222	0.927216	1.14652						9.15	-0.012166	-0.001264	0.00654625	-0.00168475
92.25	1	1.03773	0.96457	1.11527						9.2	-0.012166	-0.013164	0.00374625	-0.00718475
92.75	1	1.09485	1.00533	1.19518						9.25	-0.005766	-0.002564	0.0117462	0.00351525
93.25	1	1.06873	0.956434	1.19053						9.3	-0.006366	-0.003164	0.00984625	0.00781525
93.75	1	1.08044	0.967787	1.19772						9.35	-0.003966	-0.004664	0.00164625	0.00111525
94.25	1	1.04405	0.950323	1.13715						9.4	0.001234	-6.4e-05	0.0108462	-0.00498475
94.75	1	1.13012	0.998998	1.27394						9.45	-0.006366	-0.005564	-0.00165375	-0.00048475
95.25	1	0.996642	0.889551	1.10587						9.5	0.006134	0.006336	0.00504625	-0.00018475
95.75	1	1.00104	0.892012	1.11096						9.55	-0.004266	0.007236	0.0114462	0.00531525
96.25	1	1.05573	0.91745	1.20293						9.6	-0.010666	-0.007364	0.00134625	0.00471525
96.75	1	1.05197	0.956807	1.14284						9.65	0.001534	-0.006164	-0.00205375	0.00051525
97.25	1	1.02498	0.915076	1.1405						9.7	-0.017366	-0.010764	-0.00475375	-0.00528475
97.75	1	1.04429	0.95368	1.14031						9.75	-0.007966	-0.008664	-0.00165375	0.00141525
98.25	1	0.994652	0.91548	1.0765						9.8	0.005834	0.002636	0.00474625	0.00201525
98.75	1	1.06033	0.963563	1.14285						9.85	-0.007666	-0.000964	0.00044625	-0.00778475
99.25	1	1.062	0.976802	1.14811						9.9	0.007334	0.005436	0.00534625	-0.00108475
99.75	1	1.10045	0.97675	1.21866						9.95	-0.006666	0.006336	0.0153463	-0.00138475
100.25	1	1.02076	0.923984	1.10078						10	-0.006666	-0.005564	0.0102463	-0.00048475
100.75	1	1.01937	0.916954	1.12714						10.05	-0.009766	0.004236	0.00314625	0.00201525
101.25	1	1.05596	0.967573	1.13795						10.1	-0.012166	-0.003164	0.00254625	0.00411525
101.75	1	1.04231	0.940505	1.15135						10.15	0.001534	-0.006164	0.0117462	0.00751525
102.25	1	0.993756	0.925621	1.05357						10.2	-0.010966	-0.005864	-0.00325375	-0.00078475
102.75	1	1.07719	0.964094	1.18106						10.25	0.005234	-0.005864	0.00194625	-0.0110848
103.25	1	1.05023	0.953946	1.14241						10.3	-0.010366	-0.000364	0.00924625	-0.0107847
103.75	1	1.05319	0.959691	1.13768						10.35	-0.009166	-0.000664	-0.00135375	-0.00228475
104.25	1	1.05955	0.977181	1.1321						10.4	0.000634	-0.001264	0.00714625	0.00441525
104.75	1	1.03523	0.946181	1.12126						10.45	-0.007966	0.000536	0.00135	0.00011525
105.25	1	1.01427	0.901545	1.1314						10.5	-0.004566	-0.008064	0.00834625	0.00171525
105.75	1	1.03368	0.933912	1.12269						10.55	0.000334	-0.008964	0.00414625	-0.00438475
106.25	1	0.985083	0.860857	1.10522						10.6	-0.003366	-0.006464	-0.00295375	-0.00348475
106.75	1	1.0484	0.94671	1.13675						10.65	0.003334	0.001736	0.0117462	0.00531525
107.25	1	1.00365	0.895337	1.10448						10.7	-0.010666	-0.013164	-0.00075375	-0.00048475
107.75	1	1.02295	0.902928	1.13162						10.75	-0.006966	-6.4e-05	0.00194625	0.0114153
108.25	1	1.08725	0.97544	1.17964						10.8	-0.017066	0.002936	0.00564625	0.00661525
108.75	1	1.08367	0.952182	1.19487						10.85	-0.008866	-0.013164	0.00414625	0.00051525
109.25	1	1.06354	0.943581	1.1644						10.9	-0.002466	-0.010164	0.00414625	0.00591525
109.75	1	1.02688	0.905933	1.14485						10.95	0.003334	0.000536	-0.00535375	0.00261525
110.25	1	1.05787	0.922017	1.19074						11	-0.009166	-0.008364	-0.00165375	0.00561525
110.75	1	1.16917	0.953544	1.45395						11.05	-0.005166	0.002636	0.0117462	0.00591525
111.25	1	1.06451	0.934093	1.18708						11.1	-0.017966	-0.006164	0.00624625	0.00201525
111.75	1	1.05526	0.934244	1.16755						11.15	-0.001866	-0.004964	0.00344625	-0.00168475
112.25	1	1.02476	0.898493	1.15002						11.2	0.000334	-6.4e-05	-0.00265375	0.00291525
112.75	1	1.02282	0.920987	1.11548						11.25	-0.017366	-0.006164	-0.00355375	0.00231525
113.25	1	0.950779	0.83863	1.0635						11.3	-0.003666	-0.001564	0.00774625	0.00351525
113.75	1	0.970796	0.863737	1.07066						11.35	-0.004566	0.000236	-0.00105375	-0.0126847
114.25	1	0.987558	0.839352	1.14805						11.4	-0.010666	0.002336	0.00044625	0.00561525
114.75	1	0.969311	0.863582	1.06939						11.45	-0.000266	-0.003164	0.00865	-0.00258475
115.25	1	1.01234	0.933114	1.08873						11.5	-0.013766	-0.006764	0.0111462	0.00561525
115.75	1	0.97093	0.879574	1.06082						11.55	-0.000566	0.001736	0.00954625	-0.00108475
116.25	1	0.997485	0.902822	1.09829						11.6	-0.012166	-0.003164	0.00074625	0.0114153
116.75	1	1.02003	0.89261	1.15601						11.65	-0.017966	-0.003164	0.00014625	0.00721525
117.25	1	1.00626	0.877766	1.14641						11.7	-0.004266	-0.007364	0.00564625	0.00081525
117.75	1	1.03848	0.927532	1.16461						11.75	-0.017966	0.000536	-0.00935375	-0.00078475
118.25	1	0.941183	0.788439	1.08639						11.8	-0.003066	-0.002564	0.00164625	-0.0110848
118.75	1	0.984328	0.850251	1.11712						11.85	-0.003966	-0.008364	0.00044625	0.00011525
119.25	1	1.0591	0.87575	1.25812						11.9	-0.010966	-0.010164	-0.0111538	0.00081525
119.75	1	0.953944	0.817993	1.08717						11.95	0.006434	0.010936	0.00474625	-0.00108475
120.25	1	0.970784	0.866758	1.06816						12	-0.005766	-0.000964	0.00504625	0.00141525
120.75	1	0.921391	0.807198	1.02907						12.05	-0.004866	-0.008364	0.00284625	0.00721525
121.25	1	1.00755	0.915923	1.09977						12.1	-0.005166	-0.000364	-0.00625375	0.00351525
121.75	1	0.996657	0.893573	1.09348						12.15	-0.013066	-0.000964	0.00044625	-0.00378475
122.25	1	1.03747	0.930208	1.16543						12.2	-0.003066	-0.003164	0.00014625	-0.00078475
122.75	1	1.02676	0.92105	1.13998						12.25	-0.004566	-0.002564	0.00504625	0.00171525
123.25	1	0.969629	0.86074	1.0834						12.3	-0.005766	-0.001964	0.00344625	-0.00108475
123.75	1	0.989824	0.86415	1.11901						12.35	-0.003666	-0.004064	0.00744625	0.00321525
124.25	1	1.00099	0.852453	1.15364						12.4	-0.009766	-0.005264	-0.0108538	-0.00598475
124.75	1	1.03994	0.919322	1.16842						12.45	0.008234	-0.007764	0.00194625	-0.00258475
125.25	1	1.02183	0.860123	1.19631						12.5	-0.009466	-0.004964	-0.00295375	0.00081525
125.75	1	1.04226	0.90576	1.1754						12.55	-0.006966	0.007836	0.00374625	-0.00988475
126.25	1	1.05432	0.948915	1.15815						12.6	0.007634	-6.4e-05	-0.00505375	-0.00568475
126.75	1	1.03815	0.911312	1.16667						12.65	-0.019566	0.002036	-0.0108538	-0.00108475
127.25	1	1.05606	0.9526	1.17934						12.7	-0.00187	-0.000664	-0.00295375	-0.00258475
127.75	1	1.09735	0.992176	1.2053						12.75	0.000934	0.000236	-0.00785375	-0.00598475
128.25	1	1.04699	0.954228	1.15238						12.8	-0.005466	-0.003764	-0.00745375	-0.0132847
128.75	1	0.999188	0.900373	1.09836						12.85	0.009134	-0.002264	0.000446	-0.00958475
129.25	1	1.04649	0.950711	1.13618						12.9	-0.015266	0.002936	0.00654625	0.0102153
129.75	1	1.05767	0.957866	1.14709						12.95	-0.012166	-0.000664	0.00344625	-0.00258475
130.25	1	1.10849	0.993116	1.23525						13	-0.009766	0.001736	0.00164625	-0.00628475
130.75	1	1.01159	0.901159	1.11929						13.05	-0.012466	-0.007064	0.00254625	-0.00838475
131.25	1	1.01022	0.894387	1.14145						13.1	0.004634	0.000236	0.00444625	-0.00378475
131.75	1	1.06412	0.942119	1.19839						13.15	-0.013466	-0.006164	-0.00355375	0.00231525
132.25	1	1.00964	0.896606	1.14098						13.2	0.006734	-0.005264	0.00044625	0.00471525
132.75	1	0.962619	0.859664	1.06016						13.25	0.001234	-0.003464	0.00074625	-0.00568475
133.25	1	0.994969	0.914768	1.0699						13.3	-0.010666	0.002036	-0.00075375	-0.00598475
133.75	1	1.03412	0.919262	1.14812						13.35	-0.005466	-0.00956	0.00134625	0.00141525
134.25	1	1.05498	0.93746	1.18809						13.4	-0.015566	0.004536	-0.00165375	-0.00378475
134.75	1	1.0123	0.912263	1.11086						13.45	-0.004566	-0.003764	-0.00445375	0.00141525
135.25	1	1.00464	0.878813	1.15412						13.5	0.006134	0.002336	-0.00165375	-0.00108475
135.75	1	1.00958	0.879811	1.15805						13.55	-0.007966	0.001136	-0.00385375	-0.00468475
136.25	1	0.990767	0.89497	1.09421						13.6	-0.008866	-0.005864	0.00714625	-0.00498475
136.75	1	1.04818	0.934857	1.17361						13.65	-0.004566	-0.001564	0.00654625	-0.00958475
137.25	1	0.969482	0.882597	1.06377						13.7	-0.010366	0.001436	-0.00505375	-0.00628475
137.75	1	1.03975	0.902374	1.18863						13.75	-0.002766	-0.003464	-0.00105375	0.00721525
138.25	1	0.996687	0.900649	1.10526						13.8	-0.008866	-0.008064	-0.00325375	0.00261525
138.75	1	0.9845	0.870169	1.10556						13.85	-0.024366	-0.009564	0.0135462	-0.00498475
139.25	1	0.998246	0.886474	1.11642						13.9	0.007034	0.001736	0.00894625	0.00291525
139.75	1	0.946452	0.833289	1.07928						13.95	-0.013766	-0.006164	0.00534625	0.00591525
140.25	1	0.97515	0.876036	1.08121						14	-0.001166	-0.000964	-0.00205375	0.00781525
140.75	1	0.989912	0.88156	1.10656						14.05	-0.012466	-0.002864	-0.0163538	-0.00108475
141.25	1	0.968792	0.866689	1.06604						14.1	-0.000266	-0.002564	-0.00845375	0.00141525
141.75	1	1.00462	0.894817	1.10307						14.15	-0.003666	0.009336	0.00044625	-0.00348475
142.25	1	0.947685	0.821487	1.08662						14.2	-0.017366	-0.008064	0.00284625	-0.0162848
142.75	1	0.93545	0.845653	1.03141						14.25	-0.004266	0.001736	-0.00135375	-0.00628475
143.25	1	0.964565	0.874606	1.0587						14.3	-0.005166	-0.007364	0.00224625	0.00141525
143.75	1	0.972124	0.869516	1.08122						14.35	-0.020466	-0.005864	-0.00905375	0.00201525
144.25	1	1.01707	0.883554	1.19575						14.4	-0.003066	-0.001264	-0.00565375	-0.00078475
144.75	1	0.934486	0.869025	0.998056						14.45	-0.011266	0.008736	-0.0111538	-0.00568475
145.25	1	0.902948	0.826083	0.984499						14.5	-0.002466	-0.001564	-0.00075375	0.00231525
145.75	1	0.961657	0.865285	1.06455						14.55	-0.008566	0.004836	-0.0139537	0.00631525
146.25	1	0.951506	0.848732	1.07973						14.6	-0.018266	-0.006164	0.00414625	0.00231525
146.75	1	1.00966	0.908423	1.13099						14.65	0.005534	-0.005564	-0.00385375	-0.00348475
147.25	1	0.964301	0.857665	1.08099						14.7	-0.00517	0.005136	-0.00905375	-0.00288475
147.75	1	0.939948	0.840948	1.03905						14.75	-0.006366	-0.002864	-0.0111538	-0.0175847
148.25	1	1.03538	0.924921	1.14762						14.8	-0.003366	-0.002264	0.00104625	-0.00778475
148.75	1	0.945246	0.864695	1.02383						14.85	-0.015266	-0.001564	0.00344625	0.00661525
149.25	1	1.004	0.890026	1.12292						14.9	0.007934	-0.009564	-0.00355375	0.00141525
149.75	1	0.971964	0.888636	1.05285						14.95	-0.000566	-0.004364	-0.00505375	-0.00228475
150.25	1	0.973076	0.874113	1.07288						15	-0.008266	-0.009264	0.00714625	-0.00228475
150.75	1	0.952721	0.865003	1.04299						15.05	0.000334	0.000536	0.00314625	-0.00138475
151.25	1	1.01946	0.898447	1.1406						15.1	0.000934	0.001136	-0.0111538	-0.00808475
151.75	1	0.961063	0.840828	1.08267						15.15	-0.001866	-0.004664	-0.00385375	0.00471525
152.25	1	1.00828	0.88402	1.13821						15.2	0.000334	0.000836	-0.00875375	-0.00928475
152.75	1	0.993503	0.865858	1.13267						15.25	-0.004266	-0.001964	-0.0129537	-0.0104847
153.25	1	0.973171	0.876043	1.06594						15.3	0.002734	0.004236	-0.00875375	0.00171525
153.75	1	1.0386	0.92492	1.14108						15.35	-0.003966	0.003836	-0.00535375	-0.00108475
154.25	1	0.998762	0.873018	1.12437						15.4	0.000634	0.004236	-0.00815375	-0.00318475
154.75	1	0.974806	0.883337	1.0634						15.45	-0.004266	0.003236	-0.0142538	-0.00198475
155.25	1	0.993223	0.888167	1.09606						15.5	-0.002466	-0.004964	-0.00715375	0.0172153
155.75	1	0.9593	0.846538	1.07824						15.55	0.002734	0.005436	-0.0102538	-0.00778475
156.25	1	1.01673	0.898626	1.12604						15.6	-0.014066	-0.002864	-0.0108538	-0.0107847
156.75	1	0.994613	0.876449	1.11034						15.65	0.012534	0.000236	-0.00745375	0.0117152
157.25	1	0.955155	0.866106	1.03713						15.7	0.002734	0.001136	-0.00845375	-0.00958475
157.75	1	0.94754	0.840538	1.0571						15.75	-0.005766	0.003536	-0.0197538	0.0124152
158.25	1	0.93509	0.827225	1.04441						15.8	0.006434	-0.000364	0.00344625	0.00321525
158.75	1	0.956611	0.833807	1.08455						15.85	-0.002166	0.011836	-0.00265375	0.00291525
159.25	1	0.949235	0.816549	1.08648						15.9	-0.000266	0.010636	-0.0117538	-0.00468475
159.75	1	0.978566	0.843848	1.12108						15.95	0.008534	0.005436	-0.00995375	0.00471525
160.25	1	0.971775	0.832179	1.10864						16	-0.019866	0.003536	-0.00205375	-0.00168475
160.75	1	0.955261	0.837163	1.07326						16.05	0.006134	-0.000364	0.00285	-0.00108475
161.25	1	0.964714	0.817372	1.12113						16.1	0.006434	0.001436	-0.00595375	-0.00438475
161.75	1	0.941073	0.803199	1.09286						16.15	-0.002466	0.000236	-0.0123538	-0.00568475
162.25	1	0.894168	0.801668	0.990786						16.2	0.010034	0.000536	-0.0117538	0.00011525
162.75	1	0.975657	0.855371	1.10171						16.25	-0.008866	0.010636	-0.0200537	-0.00318475
163.25	1	0.898812	0.75181	1.04359						16.3	0.007934	0.001136	-0.0139537	-0.00438475
163.75	1	0.989916	0.852421	1.12703						16.35	0.008534	-0.001264	-0.0114538	-0.00568475
164.25	1	0.937214	0.804089	1.0808						16.4	-0.002766	0.000236	-0.00355375	0.00051525
164.75	1	0.949321	0.823737	1.08144						16.45	-0.003066	0.001436	0.00344625	-0.00628475
165.25	1	0.974139	0.854381	1.10301						16.5	-0.002766	0.001436	-0.00505375	0.00011525
165.75	1	1.00779	0.883713	1.12377						16.55	-0.007966	0.009636	-0.0117538	-0.00688475
166.25	1	1.0321	0.883609	1.17917						16.6	0.009134	0.003536	0.00474625	-0.00528475
166.75	1	1.06792	0.885454	1.30276						16.65	0.000934	-0.005864	-0.00105375	-0.00138475
167.25	1	0.977988	0.849601	1.10779						16.7	0.012534	0.002336	0.00194625	-0.00138475
167.75	1	0.953922	0.829552	1.0782						16.75	0.003634	0.010636	-0.0117538	-0.00438475
168.25	1	1.02317	0.879963	1.15035						16.8	0.004234	0.001736	-0.00165375	-0.00138475
168.75	1	0.98185	0.851622	1.11696						16.85	0.002134	0.002036	-0.00685375	0.00141525
169.25	1	0.974999	0.868846	1.06267						16.9	-0.002766	0.003236	-0.00355375	-0.00598475
169.75	1	0.99356	0.85609	1.11939						16.95	-0.000566	0.000836	-0.00015375	0.00111525
170.25	1	1.00333	0.858774	1.13308						17	0.005234	-0.004064	-0.00415375	0.00631525
0	2	0.999637	0.926214	1.08148						17.05	-0.000866	0.002936	-0.00815375	0.00631525
0.5	2	0.935908	0.878941	0.993319						17.1	0.007034	0.008136	0.00864625	-0.00498475
1	2	1.02004	0.925719	1.1278						17.15	0.004934	0.001436	-0.00655375	-0.00378475
1.5	2	0.97128	0.935971	1.00746						17.2	-0.001166	0.004836	0.00074625	0.00231525
2	2	1.01186	0.96196	1.07601						17.25	0.004634	0.001736	-0.00565375	0.00351525
2.5	2	0.987103	0.936426	1.04874						17.3	0.005234	-0.000364	-0.00415375	-0.00568475
3	2	0.986269	0.905789	1.08903						17.35	0.005834	0.010336	-0.00045375	0.00631525
3.5	2	0.98138	0.908343	1.07646						17.4	-0.003966	0.005136	-0.00715375	0.00171525
4	2	0.975839	0.918883	1.0393						17.45	0.001534	0.008136	-0.00445375	0.00471525
4.5	2	1.02206	0.953662	1.08921						17.5	0.001234	-0.001564	-0.0126538	0.00141525
5	2	0.957426	0.916637	0.995833						17.55	-0.008266	0.002936	-0.0111538	0.00441525
5.5	2	0.968715	0.912132	1.02652						17.6	0.013134	0.002336	-0.00655375	0.00201525
6	2	0.991945	0.924951	1.06739						17.65	-0.014366	0.001436	-0.00075375	-0.00438475
6.5	2	0.983565	0.943528	1.02572						17.7	0.012834	0.009036	0.00224625	0.00111525
7	2	1.01129	0.973084	1.05188						17.75	0.015534	0.012136	-0.00135375	-0.00348475
7.5	2	1.01877	0.967952	1.08851						17.8	-0.008266	0.009636	-0.00265375	-0.00438475
8	2	1.00629	0.960832	1.05689						17.85	0.003934	-0.004364	0.00534625	0.00381525
8.5	2	1.03206	0.987755	1.07516						17.9	-0.004866	0.003236	-0.00295375	-0.0113848
9	2	1.04253	0.962806	1.14432						17.95	-0.006666	0.014236	-0.00135375	0.00381525
9.5	2	1.04829	1.00103	1.09718						18	0.019834	0.005436	-0.00505375	-0.00198475
10	2	1.02297	0.964115	1.07727						18.05	-0.008266	0.000536	-0.00745375	-0.00498475
10.5	2	0.965762	0.90689	1.025						18.1	0.004934	-0.001964	0.00594625	-0.00378475
11	2	1.05957	0.958367	1.22233						18.15	0.002134	0.001136	0.00014625	0.00381525
11.5	2	1.02543	0.994855	1.05844						18.2	-0.002466	-0.000964	0.00924625	0.00661525
12	2	0.995903	0.927269	1.05711						18.25	0.010034	0.007236	-0.00205375	0.00351525
12.5	2	1.0305	0.918775	1.1568						18.3	-0.000266	-6.4e-05	0.00044625	0.00441525
13	2	1.04616	0.941649	1.12768						18.35	0.002734	0.006336	-0.00445375	0.00441525
13.5	2	1.0034	0.936777	1.06823						18.4	0.009734	0.011236	-0.0102538	0.00501525
14	2	0.999201	0.955902	1.03991						18.45	0.004234	-0.000364	-0.00625375	0.00171525
14.5	2	1.02771	0.989709	1.05726						18.5	0.003934	0.004236	-0.00045375	-0.00018475
15	2	0.997246	0.944859	1.04417						18.55	0.008234	-0.003164	-0.00815375	0.00591525
15.5	2	0.986548	0.943651	1.02492						18.6	-0.009466	-0.004664	-0.00905375	0.00631525
16	2	1.00579	0.969352	1.03696						18.65	0.005234	0.006336	-0.00205375	-0.00258475
16.5	2	1.05366	1.01353	1.09729						18.7	0.004934	-0.001264	0.00134625	0.0102153
17	2	1.11839	1.00359	1.27122						18.75	0.012234	0.004836	-0.00685375	0.00661525
17.5	2	0.959775	0.879606	1.03282						18.8	-0.005166	-0.001264	-0.00715375	-0.0117848
18	2	0.989481	0.928193	1.06969						18.85	-0.000866	0.008736	-0.00015375	-0.00048475
18.5	2	1.00043	0.952563	1.04781						18.9	0.005534	0.000236	0.00504625	-0.00688475
19	2	1.00067	0.962761	1.0376						18.95	-0.006366	-0.003464	-0.0160537	-0.00318475
19.5	2	0.973253	0.907527	1.03493						19	0.011934	0.005736	-0.0139537	-0.00138475
20	2	0.990185	0.93611	1.04794						19.05	0.019534	0.001436	-0.00715375	-0.00528475
20.5	2	0.941664	0.884969	0.999729						19.1	0.018334	0.002636	-0.00995375	0.00471525
21	2	0.901476	0.843192	0.960317						19.15	0.000334	0.007536	0.00774625	0.00501525
21.5	2	0.928384	0.880501	0.982068						19.2	0.005534	0.017936	0.00074625	-0.00108475
22	2	0.961508	0.920751	1.00099						19.25	0.011334	0.000236	-0.00075375	-0.00528475
22.5	2	0.978089	0.912698	1.04943						19.3	-0.001466	0.008736	-0.00075375	-0.00928475
23	2	0.94744	0.880934	1.02561						19.35	0.004234	0.006336	-0.00205375	-0.00528475
23.5	2	0.979425	0.933091	1.02598						19.4	0.004934	-0.005564	-0.0108538	0.00501525
24	2	0.963381	0.905533	1.0231						19.45	0.004934	0.007236	-0.00015375	-0.00228475
24.5	2	1.01174	0.972156	1.05066						19.5	-0.006966	-0.001564	-0.00415375	-0.00408475
25	2	0.99332	0.917096	1.06751						19.55	0.002434	-0.001964	0.00474625	0.00661525
25.5	2	0.998076	0.956479	1.04013						19.6	0.002134	-0.003764	0.00744625	0.00901525
26	2	1.03069	0.98594	1.07189						19.65	0.009434	-0.003464	0.00714625	0.00351525
26.5	2	1.07207	1.02068	1.13061						19.7	0.002434	0.001736	-0.00075375	0.0151153
27	2	0.988446	0.92234	1.05368						19.75	0.003934	-0.006164	-0.00015375	-0.00168475
27.5	2	1.05991	0.964375	1.19332						19.8	0.005834	-0.000664	-0.00325375	0.00011525
28	2	1.00129	0.957219	1.04844						19.85	-0.005466	0.003236	-0.0108538	0.00111525
28.5	2	1.01546	0.975954	1.04994						19.9	0.002734	-0.000964	-0.00295375	0.00231525
29	2	0.986931	0.92938	1.04009						19.95	0.002734	0.002636	-0.00685375	0.00781525
29.5	2	1.0119	0.94248	1.08317						20	-0.013066	-0.014164	0.00654625	-0.00498475	stim blanked
30	2	1.0245	0.953716	1.10904						20.05	-0.013066	-0.014164	0.00654625	-0.00498475
30.5	2	1.95355	1.67309	2.25498						20.1	-0.013066	-0.014164	0.00654625	-0.00498475
31	2	1.9688	1.71447	2.22027						20.15	-0.013066	-0.014164	0.00654625	-0.00498475
31.5	2	2.0161	1.87239	2.15469						20.2	-0.013066	-0.014164	0.00654625	-0.00498475
32	2	1.8079	1.61136	1.99571						20.25	-0.013066	-0.014164	0.00654625	-0.00498475
32.5	2	1.78313	1.60496	1.96385						20.3	-0.013066	-0.014164	0.00654625	-0.00498475
33	2	1.8158	1.62859	1.99839						20.35	-0.013066	-0.014164	0.00654625	-0.00498475
33.5	2	1.86974	1.6587	2.08253						20.4	-0.013066	-0.014164	0.00654625	-0.00498475
34	2	1.83033	1.62311	2.06028						20.45	-0.013066	-0.014164	0.00654625	-0.00498475
34.5	2	1.86923	1.68102	2.06262						20.5	-0.013066	-0.014164	0.00654625	-0.00498475
35	2	1.89631	1.69542	2.11575						20.55	-0.013066	-0.014164	0.00654625	-0.00498475
35.5	2	2.35073	1.77585	2.8586						20.6	-0.013066	-0.014164	0.00654625	-0.00498475
36	2	2.46156	2.18855	2.72124						20.65	-0.013066	-0.014164	0.00654625	-0.00498475
36.5	2	2.48508	2.17223	2.78705						20.7	-0.013066	-0.014164	0.00654625	-0.00498475
37	2	2.38751	2.14118	2.63438						20.75	-0.013066	-0.014164	0.00654625	-0.00498475
37.5	2	2.37016	2.04673	2.72071						20.8	-0.013066	-0.014164	0.00654625	-0.00498475
38	2	2.32665	2.06236	2.62682						20.85	-0.013066	-0.014164	0.00654625	-0.00498475
38.5	2	2.26423	1.97521	2.58646						20.9	-0.013066	-0.014164	0.00654625	-0.00498475
39	2	2.23808	1.9784	2.54131						20.95	-0.013066	-0.014164	0.00654625	-0.00498475
39.5	2	2.19551	1.92423	2.49144						21	-0.013066	-0.014164	0.00654625	-0.00498475
40	2	2.1313	1.8584	2.41847						21.05	-0.013066	-0.014164	0.00654625	-0.00498475
40.5	2	2.862	2.45354	3.25247						21.1	-0.013066	-0.014164	0.00654625	-0.00498475
41	2	2.74062	2.39241	3.08979						21.15	-0.013066	-0.014164	0.00654625	-0.00498475
41.5	2	2.59372	2.259	2.93936						21.2	-0.013066	-0.014164	0.00654625	-0.00498475
42	2	2.5634	2.24041	2.8854						21.25	-0.013066	-0.014164	0.00654625	-0.00498475
42.5	2	2.55566	2.22513	2.87341						21.3	-0.013066	-0.014164	0.00654625	-0.00498475
43	2	2.55541	2.20431	2.89635						21.35	-0.013066	-0.014164	0.00654625	-0.00498475
43.5	2	2.48742	2.17051	2.78514						21.4	-0.013066	-0.014164	0.00654625	-0.00498475
44	2	2.547	2.20279	2.88694						21.45	-0.013066	-0.014164	0.00654625	-0.00498475
44.5	2	2.50462	2.15643	2.83779						21.5	-0.013066	-0.014164	0.00654625	-0.00498475
45	2	2.54124	2.17078	2.92605						21.55	-0.013066	-0.014164	0.00654625	-0.00498475
45.5	2	2.48502	2.15764	2.80824						21.6	-0.013066	-0.014164	0.00654625	-0.00498475
46	2	2.35051	2.07136	2.61594						21.65	-0.013066	-0.014164	0.00654625	-0.00498475
46.5	2	2.32296	2.09393	2.54455						21.7	-0.013066	-0.014164	0.0196463	-0.0181847
47	2	2.47487	2.16296	2.80167						21.75	-0.013066	-0.014164	0.0150463	-0.0342848
47.5	2	2.5272	2.16314	2.88729						21.8	-0.013066	-0.014164	0.0120462	-0.0287848
48	2	2.41477	2.13401	2.68743						21.85	-0.013066	-0.014164	0.00834625	-0.0519848
48.5	2	2.52921	2.18024	2.92509						21.9	-0.013066	-0.014164	0.00344625	-0.0660847
49	2	2.41653	2.04408	2.79868						21.95	-0.013066	-0.014164	0.00044625	-0.0867847
49.5	2	2.3529	2.02604	2.70235						22	-0.029266	-0.031564	-0.0337537	-0.100285
50	2	2.41704	2.06565	2.7826						22.05	-0.035066	-0.037964	-0.0218538	-0.143885
50.5	2	2.33837	2.00164	2.6928						22.1	-0.023466	-0.041564	-0.0270538	-0.157585
51	2	2.3538	1.97793	2.78286						22.15	-0.034766	-0.040664	-0.0389538	-0.173485
51.5	2	2.27498	2.00273	2.55957						22.2	-0.023166	-0.038564	-0.0587538	-0.214685
52	2	2.36988	2.00416	2.77851						22.25	-0.036866	-0.055964	-0.0734537	-0.240885
52.5	2	2.3558	2.02037	2.71363						22.3	-0.043366	-0.046164	-0.0773537	-0.279385
53	2	2.36752	2.01211	2.73957						22.35	-0.045166	-0.055964	-0.0807537	-0.303785
53.5	2	2.31151	1.96707	2.68334						22.4	-0.069866	-0.069364	-0.100554	-0.333085
54	2	2.35316	2.02366	2.69225						22.45	-0.077466	-0.082464	-0.111854	-0.361785
54.5	2	2.35546	2.01831	2.71126						22.5	-0.083266	-0.090464	-0.124654	-0.402085
55	2	2.44386	2.03563	2.91133						22.55	-0.102566	-0.107164	-0.141754	-0.413385
55.5	2	2.36362	1.9815	2.76756						22.6	-0.096766	-0.110864	-0.149054	-0.452385
56	2	2.34167	1.9432	2.79339						22.65	-0.109866	-0.120064	-0.168954	-0.484485
56.5	2	2.33479	1.99254	2.70091						22.7	-0.133066	-0.133464	-0.177154	-0.510685
57	2	2.30796	1.96271	2.66931						22.75	-0.122966	-0.143864	-0.187254	-0.541185
57.5	2	2.28793	1.93797	2.70453						22.8	-0.143166	-0.159664	-0.201554	-0.568985
58	2	2.24487	1.88422	2.68315						22.85	-0.152266	-0.163364	-0.216854	-0.592785
58.5	2	2.35627	1.96768	2.79952						22.9	-0.165666	-0.160564	-0.233654	-0.619985
59	2	2.43344	1.98688	2.96513						22.95	-0.185566	-0.182864	-0.239454	-0.653485
59.5	2	2.3435	1.94883	2.76254						23	-0.190466	-0.190864	-0.242754	-0.672185
60.003	2	2.30206	1.94451	2.68128						23.05	-0.204766	-0.203664	-0.253154	-0.691385
60.5	2	2.34214	1.92032	2.80269						23.1	-0.204766	-0.216464	-0.256554	-0.718185
61	2	2.32843	1.95378	2.72947						23.15	-0.213266	-0.220764	-0.280954	-0.735285
61.5	2	2.23056	1.85378	2.64711						23.2	-0.234366	-0.239964	-0.279154	-0.767085
62	2	2.28165	1.88425	2.73513						23.25	-0.232866	-0.244864	-0.288554	-0.784185
62.5	2	2.23456	1.83911	2.67922						23.3	-0.240166	-0.250664	-0.305654	-0.796685
63	2	2.30032	1.90024	2.77041						23.35	-0.255466	-0.259164	-0.315154	-0.819285
63.5	2	2.30179	1.91632	2.73922						23.4	-0.256066	-0.266764	-0.323954	-0.832085
64	2	2.40938	1.97087	2.90429						23.45	-0.279866	-0.285764	-0.342854	-0.849785
64.5	2	2.40232	1.99349	2.85672						23.5	-0.287166	-0.287564	-0.330354	-0.875985
65.003	2	2.30392	1.84587	2.80422						23.55	-0.307866	-0.296064	-0.344454	-0.892485
65.5	2	2.37731	1.94085	2.87442						23.6	-0.320766	-0.309864	-0.354154	-0.897085
66	2	2.35696	1.90515	2.86333						23.65	-0.314666	-0.314464	-0.370354	-0.920885
66.5	2	2.36083	1.87922	2.91369						23.7	-0.325966	-0.314464	-0.377654	-0.942185
67	2	2.28315	1.84582	2.77141						23.75	-0.328666	-0.327864	-0.371554	-0.954685
67.5	2	2.23997	1.82231	2.69632						23.8	-0.331066	-0.338264	-0.391154	-0.960185
68	2	2.20506	1.78897	2.65496						23.85	-0.340266	-0.341564	-0.396554	-0.959585
68.5	2	2.28005	1.8793	2.71785						23.9	-0.346666	-0.359264	-0.395054	-0.981585
69	2	2.20194	1.83158	2.6113						23.95	-0.368066	-0.359264	-0.410054	-0.985285
69.5	2	2.21538	1.86552	2.571						24	-0.378666	-0.374864	-0.404254	-1.00168
70.003	2	2.1781	1.85845	2.50545						24.05	-0.385766	-0.369664	-0.410654	-1.00478
70.5	2	2.29905	1.87978	2.76044						24.1	-0.393666	-0.383364	-0.411554	-1.02008
71	2	2.36362	1.98885	2.76182						24.15	-0.394266	-0.391664	-0.408154	-1.01878
71.5	2	2.32914	1.94238	2.76794						24.2	-0.390266	-0.403264	-0.423454	-1.03288
72	2	2.30657	1.89076	2.81954						24.25	-0.400366	-0.406864	-0.414654	-1.03648
72.5	2	2.28158	1.89412	2.72506						24.3	-0.388466	-0.402264	-0.425254	-1.04938
73	2	2.26747	1.92068	2.65763						24.35	-0.412866	-0.416364	-0.439654	-1.04938
73.5	2	2.23067	1.89482	2.61104						24.4	-0.414066	-0.426764	-0.441454	-1.04718
74	2	2.34329	1.94219	2.78235						24.45	-0.423266	-0.426764	-0.446954	-1.06278
74.5	2	2.33094	1.90035	2.80149						24.5	-0.417466	-0.425764	-0.445154	-1.05388
75	2	2.28474	1.83054	2.80275						24.55	-0.425966	-0.440464	-0.449054	-1.06338
75.5	2	2.24816	1.89654	2.62373						24.6	-0.443666	-0.431264	-0.452154	-1.06058
76	2	2.2686	1.91073	2.6581						24.65	-0.444066	-0.450564	-0.451254	-1.05238
76.5	2	2.28943	1.93147	2.68525						24.7	-0.447666	-0.456664	-0.458854	-1.06058
77	2	2.32102	1.94476	2.73919						24.75	-0.447966	-0.444164	-0.463454	-1.06338
77.5	2	2.26133	1.91578	2.6327						24.8	-0.450466	-0.456664	-0.460954	-1.06488
78	2	2.4294	2.00886	2.89058						24.85	-0.460466	-0.467264	-0.464654	-1.05968
78.5	2	2.31238	1.90494	2.79591						24.9	-0.464766	-0.462464	-0.457654	-1.06028
79	2	2.27692	1.8913	2.70512						24.95	-0.459566	-0.470664	-0.462554	-1.05058
79.5	2	2.32366	1.91702	2.77249						25	-0.479466	-0.470064	-0.469254	-1.06218
80	2	2.42295	1.95254	2.9202						25.05	-0.482766	-0.470664	-0.458254	-1.04748
80.5	2	2.3666	1.97003	2.79799						25.1	-0.483966	-0.482264	-0.470454	-1.04538
81	2	2.47046	2.00356	2.9834						25.15	-0.482766	-0.491764	-0.466454	-1.04198
81.5	2	2.45587	2.00169	2.95556						25.2	-0.484866	-0.499664	-0.471654	-1.04448
82	2	2.38088	1.93332	2.86779						25.25	-0.504766	-0.491464	-0.479954	-1.04388
82.5	2	2.42244	1.98928	2.89212						25.3	-0.501966	-0.498764	-0.465854	-1.03558
83	2	2.2945	1.84718	2.78713						25.35	-0.495266	-0.491764	-0.478054	-1.02978
83.5	2	2.44983	1.98503	2.9493						25.4	-0.505366	-0.517964	-0.477754	-1.02518
84	2	2.36571	1.91536	2.84848						25.45	-0.501066	-0.515564	-0.490854	-1.02858
84.5	2	2.41084	1.95243	2.922						25.5	-0.506266	-0.510964	-0.476854	-1.02368
85	2	2.29066	1.76527	2.86611						25.55	-0.503866	-0.508164	-0.479254	-1.02428
85.5	2	2.35677	1.8402	2.96181						25.6	-0.504166	-0.510664	-0.477754	-1.01458
86	2	2.48502	1.89839	3.14904						25.65	-0.504466	-0.511564	-0.479654	-1.00628
86.5	2	2.38121	1.8977	2.9265						25.7	-0.505966	-0.510664	-0.464054	-1.00018
87	2	2.47125	1.96793	3.0259						25.75	-0.505666	-0.519164	-0.480554	-1.00268
87.5	2	2.4755	2.01414	2.9876						25.8	-0.511766	-0.518864	-0.461954	-0.994985
88	2	2.46759	1.96855	2.98531						25.85	-0.509966	-0.521064	-0.460654	-1.00138
88.5	2	2.45097	1.94033	3.00295						25.9	-0.519666	-0.528664	-0.479254	-1.00138
89	2	2.45851	1.94909	2.99868						25.95	-0.514866	-0.529564	-0.467054	-0.998985
89.5	2	2.43798	1.93234	2.97941						26	-0.517866	-0.528364	-0.473154	-0.987385
90	2	2.45002	1.90014	3.04247						26.05	-0.526466	-0.532264	-0.463754	-0.984985
90.5	2	2.45486	1.96187	2.99359						26.1	-0.514866	-0.527764	-0.456754	-0.977285
91	2	2.4715	1.98197	3.00222						26.15	-0.522766	-0.535364	-0.464054	-0.983085
91.5	2	2.42061	1.95113	2.92938						26.2	-0.521566	-0.507264	-0.463454	-0.973085
92	2	2.40134	1.95854	2.87405						26.25	-0.525766	-0.525264	-0.457954	-0.965385
92.5	2	2.39637	1.95374	2.8678						26.3	-0.526066	-0.540864	-0.455754	-0.963285
93	2	2.38498	1.94443	2.84795						26.35	-0.526766	-0.538464	-0.450954	-0.960485
93.5	2	2.41458	1.9599	2.90588						26.4	-0.524266	-0.543264	-0.458554	-0.957785
94	2	2.36275	1.90007	2.84377						26.45	-0.525466	-0.536264	-0.453954	-0.951085
94.5	2	2.35992	1.91529	2.84483						26.5	-0.524266	-0.535964	-0.451554	-0.940685
95	2	2.39551	1.92416	2.91488						26.55	-0.534066	-0.533564	-0.461954	-0.936085
95.5	2	2.30498	1.8846	2.78212						26.6	-0.518766	-0.539364	-0.452754	-0.928485
96	2	2.33331	1.9057	2.81169						26.65	-0.522466	-0.529564	-0.452754	-0.930285
96.5	2	2.38274	1.93913	2.89063						26.7	-0.516966	-0.530764	-0.453654	-0.926685
97	2	2.34188	1.93692	2.7958						26.75	-0.524566	-0.525564	-0.446954	-0.914785
97.5	2	2.28849	1.85696	2.7754						26.8	-0.531266	-0.535664	-0.445154	-0.911385
98	2	2.28657	1.87597	2.76259						26.85	-0.512966	-0.527164	-0.436554	-0.908385
98.5	2	2.15709	1.80397	2.54793						26.9	-0.507766	-0.542964	-0.448754	-0.904985
99	2	2.24537	1.86251	2.67307						26.95	-0.530966	-0.532664	-0.438454	-0.898285
99.5	2	2.30042	1.91525	2.72198						27	-0.516066	-0.529864	-0.438454	-0.904085
100	2	2.36188	1.94827	2.79703						27.05	-0.531866	-0.534764	-0.432954	-0.893985
100.5	2	2.27668	1.87589	2.75235						27.1	-0.512966	-0.535964	-0.433854	-0.894585
101	2	2.23486	1.8807	2.6452						27.15	-0.512666	-0.531064	-0.435054	-0.890085
101.5	2	2.31316	1.90509	2.79263						27.2	-0.519666	-0.534464	-0.433254	-0.875985
102	2	2.28431	1.90029	2.7246						27.25	-0.508366	-0.529264	-0.430154	-0.861985
102.5	2	2.30359	1.8963	2.7501						27.3	-0.515166	-0.533564	-0.427154	-0.860385
103	2	2.22871	1.84058	2.67116						27.35	-0.511166	-0.528364	-0.436254	-0.857385
103.5	2	2.36143	1.98424	2.79525						27.4	-0.521266	-0.528664	-0.431654	-0.850385
104	2	2.27483	1.9035	2.70968						27.45	-0.525166	-0.516764	-0.431354	-0.843685
104.5	2	2.24619	1.88169	2.6583						27.5	-0.503866	-0.519764	-0.426854	-0.828085
105	2	2.25542	1.87943	2.70085						27.55	-0.504466	-0.534464	-0.421354	-0.820485
105.5	2	2.22798	1.81416	2.74936						27.6	-0.497166	-0.522864	-0.423154	-0.809185
106	2	2.25538	1.86896	2.71117						27.65	-0.499266	-0.512764	-0.421654	-0.807285
106.5	2	2.31961	1.86551	2.90987						27.7	-0.505966	-0.513364	-0.421954	-0.793585
107	2	2.32596	1.90459	2.84097						27.75	-0.504166	-0.516164	-0.395054	-0.790285
107.5	2	2.30489	1.90737	2.79429						27.8	-0.504466	-0.510064	-0.410654	-0.771585
108	2	2.32793	1.91611	2.83107						27.85	-0.494666	-0.505164	-0.406054	-0.750585
108.5	2	2.37223	1.89059	2.96804						27.9	-0.493766	-0.506064	-0.410954	-0.746585
109	2	2.31122	1.85114	2.90903						27.95	-0.493766	-0.516464	-0.405454	-0.731985
109.5	2	2.28782	1.80947	2.91244						28	-0.482466	-0.503964	-0.393254	-0.722485
110	2	2.24299	1.84415	2.73423						28.05	-0.483366	-0.497564	-0.400254	-0.719785
110.5	2	2.2423	1.81653	2.77608						28.1	-0.497466	-0.491464	-0.399354	-0.698385
111	2	2.33152	1.9257	2.86275						28.15	-0.482166	-0.496264	-0.385654	-0.684385
111.5	2	2.23579	1.83758	2.76073						28.2	-0.490666	-0.497264	-0.406654	-0.678285
112	2	2.35344	1.8968	2.92025						28.25	-0.477566	-0.496264	-0.402054	-0.663585
112.5	2	2.22471	1.80533	2.77018						28.3	-0.464766	-0.491764	-0.397254	-0.637085
113	2	2.29635	1.87345	2.85309						28.35	-0.465366	-0.491764	-0.393554	-0.633085
113.5	2	2.25986	1.87989	2.7485						28.4	-0.472066	-0.493864	-0.385654	-0.618385
114	2	2.09304	1.78176	2.47214						28.45	-0.464766	-0.485964	-0.389854	-0.600685
114.5	2	2.14489	1.78326	2.57237						28.5	-0.453766	-0.482564	-0.389254	-0.585785
115	2	2.25092	1.8477	2.73363						28.55	-0.456866	-0.479164	-0.383454	-0.574785
115.5	2	2.33641	1.87448	2.94923						28.6	-0.458066	-0.478864	-0.378854	-0.559885
116	2	2.3428	1.92305	2.85799						28.65	-0.450166	-0.469764	-0.377054	-0.538785
116.5	2	2.28985	1.8658	2.81586						28.7	-0.458666	-0.465164	-0.384054	-0.529885
117	2	2.31403	1.93773	2.74458						28.75	-0.432766	-0.466064	-0.381954	-0.519285
117.5	2	2.26857	1.84894	2.81231						28.8	-0.442466	-0.466364	-0.366954	-0.501585
118	2	2.35801	1.85386	3.01055						28.85	-0.435766	-0.466364	-0.360854	-0.483285
118.5	2	2.28674	1.79755	2.92014						28.9	-0.435766	-0.456664	-0.362454	-0.464585
119	2	2.33676	1.84568	2.99024						28.95	-0.434266	-0.451164	-0.372454	-0.452985
119.5	2	2.28743	1.81799	2.90085						29	-0.412566	-0.449264	-0.362754	-0.431985
120	2	2.32361	1.8716	2.90352						29.05	-0.423266	-0.451764	-0.353554	-0.419185
120.5	2	2.29806	1.8583	2.85994						29.1	-0.428766	-0.452664	-0.371554	-0.396285
121	2	2.30003	1.86166	2.85883						29.15	-0.413766	-0.441964	-0.359654	-0.381585
121.5	2	2.26339	1.86948	2.80773						29.2	-0.411666	-0.445064	-0.358454	-0.371585
122	2	2.27732	1.86389	2.81829						29.25	-0.409566	-0.438964	-0.360254	-0.349285
122.5	2	2.31001	1.88577	2.88653						29.3	-0.399166	-0.434964	-0.347454	-0.337985
123	2	2.30661	1.91827	2.81673						29.35	-0.407366	-0.431864	-0.355054	-0.327885
123.5	2	2.29756	1.86722	2.86077						29.4	-0.395766	-0.423664	-0.347154	-0.313285
124	2	2.33486	1.93214	2.88974						29.45	-0.401866	-0.421264	-0.348954	-0.304385
124.5	2	2.37656	1.94388	2.96083						29.5	-0.384166	-0.421264	-0.342554	-0.310785
125	2	2.41468	1.96986	3.01499						29.55	-0.385166	-0.418764	-0.343454	-0.291285
125.5	2	2.41623	1.95003	3.04944						29.6	-0.383866	-0.418464	-0.344154	-0.270185
126	2	2.49	2.04628	3.08487						29.65	-0.379066	-0.417264	-0.339854	-0.272985
126.5	2	2.44658	1.98947	3.09882						29.7	-0.368966	-0.401664	-0.331554	-0.271485
127	2	2.44827	1.96696	3.08162						29.75	-0.366166	-0.408064	-0.332254	-0.267785
127.5	2	2.42403	1.9477	3.08086						29.8	-0.360366	-0.406264	-0.330654	-0.256785
128	2	2.45317	1.98785	3.05595						29.85	-0.371666	-0.404464	-0.332254	-0.253085
128.5	2	2.46124	1.97867	3.09044						29.9	-0.342366	-0.409064	-0.311154	-0.251585
129	2	2.40138	1.91946	3.04833						29.95	-0.361966	-0.393464	-0.307154	-0.266585
129.5	2	2.46962	1.93352	3.17097						30	-0.354566	-0.390064	-0.320654	-0.262585
130	2	2.43607	1.93279	3.14056						30.05	-0.348466	-0.380964	-0.316654	-0.265685
130.5	2	2.44725	1.91148	3.15605						30.1	-0.346366	-0.382164	-0.321554	-0.265385
131	2	2.45163	1.91275	3.2064						30.15	-0.341466	-0.390064	-0.313554	-0.256485
131.5	2	2.41463	1.91001	3.11126						30.2	-0.325966	-0.373664	-0.301054	-0.268085
132	2	2.40422	1.88358	3.1355						30.25	-0.341466	-0.367564	-0.310554	-0.288885
132.5	2	2.41593	1.88462	3.17472						30.3	-0.327166	-0.365964	-0.293754	-0.283985
133	2	2.4777	1.98756	3.15279						30.35	-0.329566	-0.361064	-0.294954	-0.290985
133.5	2	2.41396	1.91484	3.06661						30.4	-0.321666	-0.359864	-0.300454	-0.290385
134	2	2.36371	1.8674	3.01884						30.45	-0.306966	-0.355664	-0.291654	-0.310485
134.5	2	2.4595	1.95514	3.14413						30.5	-0.306366	-0.351364	-0.303254	-0.304085
135	2	2.36202	1.89865	2.94496						30.55	-0.299966	-0.342164	-0.282454	-0.305885
135.5	2	2.45557	1.94144	3.11696						30.6	-0.297866	-0.343364	-0.284554	-0.322385
136	2	2.50178	1.96725	3.20846						30.65	-0.302466	-0.333364	-0.296454	-0.319685
136.5	2	2.38246	1.8948	3.02999						30.7	-0.293566	-0.336964	-0.284954	-0.326385
137	2	2.43841	1.92332	3.1056						30.75	-0.292966	-0.339464	-0.284254	-0.343185
137.5	2	2.4033	1.90741	3.08066						30.8	-0.281966	-0.320564	-0.286154	-0.351685
138	2	2.35806	1.85585	3.00024						30.85	-0.282866	-0.324464	-0.279154	-0.356885
138.5	2	2.37297	1.88501	3.00952						30.9	-0.288066	-0.318964	-0.277554	-0.370285
139	2	2.32788	1.79779	2.99281						30.95	-0.279866	-0.322664	-0.250454	-0.373385
139.5	2	2.45614	1.92241	3.12593						31	-0.280466	-0.315964	-0.261754	-0.369985
140	2	2.37543	1.90706	2.98953						31.05	-0.275266	-0.317764	-0.260454	-0.360885
140.5	2	2.41152	1.92633	3.04434						31.1	-0.276166	-0.299164	-0.261754	-0.375485
141	2	2.38325	1.87969	3.05094						31.15	-0.259666	-0.301564	-0.258654	-0.381885
141.5	2	2.3757	1.8488	3.05148						31.2	-0.262766	-0.309264	-0.251954	-0.394385
142	2	2.43707	1.90867	3.08393						31.25	-0.265766	-0.297964	-0.262054	-0.391385
142.5	2	2.37479	1.88943	3.02181						31.3	-0.264866	-0.282664	-0.258654	-0.395685
143	2	2.38344	1.90384	2.99916						31.35	-0.242866	-0.281164	-0.244054	-0.387385
143.5	2	2.34043	1.82088	3.03103						31.4	-0.246566	-0.278364	-0.247354	-0.394785
144	2	2.3715	1.89047	3.02212						31.45	-0.239566	-0.279364	-0.239454	-0.395085
144.5	2	2.41426	1.89545	3.10386						31.5	-0.226466	-0.273864	-0.237554	-0.373385
145	2	2.43829	1.94391	3.09336						31.55	-0.239266	-0.271064	-0.232154	-0.375785
145.5	2	2.33546	1.95424	2.82049						31.6	-0.217866	-0.269864	-0.243054	-0.375185
146	2	2.38899	1.91096	3.01334						31.65	-0.228866	-0.264364	-0.239754	-0.385885
146.5	2	2.37583	1.8924	2.97177						31.7	-0.229766	-0.269264	-0.230254	-0.381285
147	2	2.4002	1.93623	3.00189						31.75	-0.216966	-0.254264	-0.225354	-0.366685
147.5	2	2.36545	1.8947	2.96147						31.8	-0.220066	-0.257664	-0.231454	-0.372485
148	2	2.3484	1.86913	2.96151						31.85	-0.211766	-0.255164	-0.211354	-0.374885
148.5	2	2.38334	1.87449	3.04105						31.9	-0.209666	-0.247564	-0.221454	-0.364785
149	2	2.37073	1.89828	2.96999						31.95	-0.209066	-0.239064	-0.221154	-0.351085
149.5	2	2.38806	1.91125	3.00482						32	-0.202966	-0.237164	-0.195154	-0.343785
150	2	2.40539	1.93028	3.00503						32.05	-0.199866	-0.241764	-0.215054	-0.333085
150.5	2	2.45578	1.97239	3.08981						32.1	-0.191066	-0.229564	-0.206754	-0.323285
151	2	2.39881	1.91616	2.99616						32.15	-0.183066	-0.228364	-0.203754	-0.302285
151.5	2	2.36293	1.90178	2.94042						32.2	-0.189466	-0.223464	-0.207354	-0.301385
152	2	2.41248	1.95191	2.97514						32.25	-0.175766	-0.212464	-0.202554	-0.300785
152.5	2	2.35091	1.87531	2.94825						32.3	-0.184966	-0.210964	-0.201854	-0.300085
153	2	2.38465	1.92207	2.945						32.35	-0.174866	-0.210064	-0.188754	-0.269285
153.5	2	2.36592	1.89535	2.95962						32.4	-0.165966	-0.206664	-0.194254	-0.256785
154	2	2.39863	1.89675	3.00531						32.45	-0.159566	-0.201764	-0.193354	-0.242185
154.5	2	2.36118	1.89611	2.91287						32.5	-0.159866	-0.195664	-0.185754	-0.240885
155	2	2.31185	1.84474	2.8558						32.55	-0.156566	-0.188364	-0.200654	-0.228685
155.5	2	2.31842	1.85887	2.85276						32.6	-0.156266	-0.194164	-0.195154	-0.210985
156	2	2.35201	1.94037	2.80286						32.65	-0.163266	-0.188364	-0.175654	-0.193285
156.5	2	2.29704	1.90472	2.74605						32.7	-0.159266	-0.175864	-0.171654	-0.180485
157	2	2.37002	1.97373	2.82212						32.75	-0.133066	-0.178664	-0.173554	-0.169485
157.5	2	2.29579	1.94983	2.68925						32.8	-0.147966	-0.182864	-0.175054	-0.150885
158	2	2.26809	1.89876	2.68404						32.85	-0.147966	-0.173764	-0.177754	-0.132885
158.5	2	2.28594	1.93545	2.6755						32.9	-0.135166	-0.163664	-0.168054	-0.129585
159	2	2.21073	1.84655	2.63081						32.95	-0.140366	-0.176164	-0.161354	-0.121285
159.5	2	2.22391	1.83842	2.6673						33	-0.133366	-0.165164	-0.157354	-0.118285
160	2	2.31289	1.89301	2.78217						33.05	-0.130566	-0.166364	-0.165854	-0.0876848
160.5	2	2.28799	1.82908	2.82199						33.1	-0.140966	-0.155464	-0.165854	-0.0779848
161	2	2.27174	1.85836	2.76549						33.15	-0.120566	-0.159064	-0.147254	-0.0605847
161.5	2	2.27695	1.84695	2.81266						33.2	-0.122966	-0.157264	-0.157354	-0.0574848
162	2	2.27838	1.84742	2.79595						33.25	-0.128466	-0.145964	-0.153354	-0.0413847
162.5	2	2.21973	1.87734	2.61345						33.3	-0.119666	-0.148964	-0.152454	-0.0248848
163	2	2.26281	1.88343	2.70505						33.35	-0.117166	-0.145064	-0.154254	-0.00718475
163.5	2	2.31168	1.91313	2.78521						33.4	-0.117466	-0.148064	-0.142654	0.00381525
164	2	2.26833	1.83727	2.78425						33.45	-0.111366	-0.144164	-0.137854	0.0111153
164.5	2	2.4023	1.96601	2.92825						33.5	-0.113166	-0.135264	-0.145754	0.0355152
165	2	2.37601	1.94176	2.91255						33.55	-0.099166	-0.134964	-0.128954	0.0407153
165.5	2	2.34219	1.94247	2.85091						33.6	-0.107066	-0.132864	-0.138154	0.0511153
166	2	2.30699	1.90036	2.77366						33.65	-0.097666	-0.123664	-0.132354	0.0618153
166.5	2	2.33565	1.94685	2.79329						33.7	-0.098866	-0.132864	-0.139654	0.0630152
167	2	2.34201	1.92346	2.84414						33.75	-0.094566	-0.106564	-0.137554	0.0743152
167.5	2	2.29311	1.98333	2.64227						33.8	-0.086966	-0.139864	-0.120454	0.0896152
168	2	2.27057	1.87705	2.74318						33.85	-0.091266	-0.121864	-0.122854	0.0990152
168.5	2	2.3259	1.86564	2.89947						33.9	-0.078066	-0.119764	-0.125954	0.100515
169	2	2.36691	1.96337	2.85028						33.95	-0.081166	-0.115164	-0.120754	0.110915
169.5	2	2.38584	1.91571	2.96627						34	-0.090666	-0.106264	-0.117354	0.124015
170	2	2.30745	1.88478	2.80585						34.05	-0.071966	-0.107464	-0.109754	0.125615
										34.1	-0.080866	-0.112064	-0.126254	0.143315
										34.15	-0.076266	-0.113564	-0.117354	0.143915
										34.2	-0.069566	-0.101364	-0.123154	0.148215
										34.25	-0.068066	-0.092564	-0.114954	0.153315
										34.3	-0.070166	-0.097764	-0.121654	0.158515
										34.35	-0.074766	-0.098964	-0.125254	0.166815
										34.4	-0.063166	-0.096864	-0.111854	0.178715
										34.45	-0.050966	-0.098364	-0.109154	0.184215
										34.5	-0.069866	-0.081864	-0.107854	0.178715
										34.55	-0.039666	-0.114264	-0.109754	0.189415
										34.6	-0.050966	-0.094064	-0.107854	0.192715
										34.65	-0.052766	-0.090464	-0.0923537	0.194215
										34.7	-0.035066	-0.080664	-0.0892538	0.199115
										34.75	-0.049166	-0.079164	-0.0981537	0.192115
										34.8	-0.035666	-0.078164	-0.0935538	0.198215
										34.85	-0.045166	-0.078864	-0.0972537	0.194515
										34.9	-0.043666	-0.073664	-0.0853538	0.196115
										34.95	-0.035066	-0.072364	-0.0850537	0.193615
										35	-0.036866	-0.073664	-0.0905538	0.189115
										35.05	-0.039066	-0.069964	-0.0923537	0.192715
										35.1	-0.033266	-0.069064	-0.0865537	0.200315
										35.15	-0.039066	-0.065064	-0.0926538	0.215315
										35.2	-0.009166	-0.068764	-0.0889537	0.209515
										35.25	-0.037866	-0.063564	-0.0923537	0.201315
										35.3	-0.015866	-0.053464	-0.0807537	0.194815
										35.35	-0.005166	-0.054064	-0.0758537	0.196115
										35.4	-0.011266	-0.057764	-0.0865537	0.203115
										35.45	-0.010666	-0.051964	-0.0746538	0.208915
										35.5	-0.015266	-0.046764	-0.0798538	0.206115
										35.55	-0.010066	-0.048964	-0.0758537	0.205215
										35.6	-0.006066	-0.050164	-0.0724537	0.200015
										35.65	-0.009166	-0.046164	-0.0807537	0.192115
										35.7	-0.003066	-0.046164	-0.0532538	0.193315
										35.75	0.001834	-0.043764	-0.0694537	0.201915
										35.8	0.009734	-0.042464	-0.0663538	0.197915
										35.85	0.000634	-0.029964	-0.0670537	0.194215
										35.9	0.004234	-0.034864	-0.0755538	0.191515
										35.95	0.007334	-0.035464	-0.0584537	0.198815
										36	0.001834	-0.038564	-0.0618537	0.194215
										36.05	0.004234	-0.038564	-0.0563538	0.190915
										36.1	0.017434	-0.032164	-0.0767537	0.192415
										36.15	0.011034	-0.026664	-0.0596537	0.183915
										36.2	0.014934	-0.024464	-0.0569537	0.182315
										36.25	0.025034	-0.032164	-0.0572537	0.194515
										36.3	0.027434	-0.025764	-0.0615537	0.178415
										36.35	0.023234	-0.028764	-0.0557537	0.178415
										36.4	0.010434	-0.034264	-0.0554538	0.178715
										36.45	0.025034	-0.019964	-0.0551538	0.173215
										36.5	0.025934	-0.025764	-0.0599538	0.176515
										36.55	0.012234	-0.020264	-0.0395537	0.175315
										36.6	0.026234	-0.029364	-0.0401538	0.172915
										36.65	0.019834	-0.014764	-0.0435538	0.170415
										36.7	0.023834	-0.020264	-0.0432538	0.170415
										36.75	0.035134	-0.015964	-0.0419537	0.171715
										36.8	0.023534	-0.015364	-0.0425538	0.170415
										36.85	0.030834	-0.004964	-0.0364538	0.169815
										36.9	0.025934	-0.016864	-0.0398538	0.173815
										36.95	0.030834	-0.012864	-0.0331538	0.170415
										37	0.039634	-0.008364	-0.0285537	0.175015
										37.05	0.028434	-0.009564	-0.0413538	0.177515
										37.1	0.035734	-0.000964	-0.0285537	0.182615
										37.15	0.035134	0.000836	-0.0340538	0.191815
										37.2	0.035734	-0.008064	-0.0300538	0.189715
										37.25	0.046734	-0.008964	-0.0322537	0.184215
										37.3	0.037834	-0.004664	-0.0432538	0.186015
										37.35	0.036634	-0.009564	-0.0328538	0.199115
										37.4	0.043634	-0.002864	-0.0306538	0.189715
										37.45	0.047934	0.003836	-0.0251537	0.193915
										37.5	0.043634	-0.014464	-0.0175537	0.201915
										37.55	0.043634	-0.003764	-0.0316538	0.217715
										37.6	0.042434	-0.004664	-0.0270538	0.208315
										37.65	0.051934	-0.004364	-0.0245537	0.210715
										37.7	0.041534	-0.006464	-0.0355538	0.214715
										37.75	0.047634	0.000536	-0.0364538	0.222615
										37.8	0.047934	0.001136	-0.0224538	0.226015
										37.85	0.040634	0.003536	-0.0193537	0.234215
										37.9	0.057734	0.009936	-0.00745	0.222915
										37.95	0.055534	0.015136	-0.0123538	0.250115
										38	0.062834	0.000236	-0.0154538	0.252215
										38.05	0.071134	-0.007364	-0.0224538	0.254115
										38.1	0.048834	0.008136	-0.0129537	0.258615
										38.15	0.058634	0.001736	-0.00815375	0.278215
										38.2	0.041834	0.008136	-0.0129537	0.275715
										38.25	0.0628	0.008736	-0.0145538	0.274215
										38.3	0.065934	0.007836	-0.0123538	0.277215
										38.35	0.061334	0.017336	-0.0178538	0.273915
										38.4	0.069634	0.000836	-0.0111538	0.290415
										38.45	0.058634	0.008436	-0.0108538	0.284915
										38.5	0.061934	0.015436	-0.00295375	0.301415
										38.55	0.062834	0.015436	-0.00415375	0.300415
										38.6	0.064734	0.015736	-0.00935375	0.306815
										38.65	0.077534	0.005436	-0.00015375	0.304415
										38.7	0.072334	0.004236	-0.00355375	0.299815
										38.75	0.077534	0.011836	-0.00075375	0.307815
										38.8	0.076634	0.016436	-0.00875375	0.315115
										38.85	0.083334	0.013036	-0.00715375	0.312015
										38.9	0.073234	0.014836	-0.0154538	0.312015
										38.95	0.087034	0.005436	-0.0172538	0.320015
										39	0.069934	0.010936	-0.00135375	0.318415
										39.05	0.083634	0.020036	-0.00415375	0.315415
										39.1	0.076934	0.006936	-0.00535375	0.316915
										39.15	0.066534	0.013036	0.00164625	0.331915
										39.2	0.078134	0.015436	-0.00815375	0.327915
										39.25	0.069934	0.013636	-0.00165375	0.327015
										39.3	0.083034	0.022236	0.00074625	0.329715
										39.35	0.080234	0.015436	0.00254625	0.331015
										39.4	0.084234	0.020636	0.00954625	0.333415
										39.45	0.087034	0.018536	0.00044625	0.329715
										39.5	0.072334	0.011536	-0.00565375	0.340115
										39.55	0.088534	0.020336	0.00804625	0.348415
										39.6	0.092834	0.021236	-0.00905375	0.343215
										39.65	0.074734	0.025236	0.00314625	0.346515
										39.7	0.090034	0.023436	0.0117462	0.358115
										39.75	0.072634	0.017336	0.00104625	0.357815
										39.8	0.085134	0.017336	0.00374625	0.358715
										39.85	0.095834	0.024036	0.00714625	0.351715
										39.9	0.081534	0.018236	-0.00015375	0.345915
										39.95	0.085734	0.031936	0.0138462	0.360315
										40	0.087634	0.024936	0.00744625	0.367015
										40.05	0.084834	0.026136	0.0108462	0.373115
										40.1	0.089734	0.028336	0.0193462	0.372515
										40.15	0.079634	0.021236	0.00164625	0.377015
										40.2	0.090334	0.014836	0.0178463	0.372515
										40.25	0.085734	0.024336	0.00134625	0.381315
										40.3	0.081234	0.013336	0.0132462	0.382815
										40.35	0.084234	0.021236	-0.00265375	0.376115
										40.4	0.078734	0.026436	0.00564625	0.368815
										40.45	0.086334	0.023136	0.0147463	0.374315
										40.5	0.095234	0.021536	0.00444625	0.361215
										40.55	0.091234	0.009336	0.0102463	0.372815
										40.6	0.095234	0.019136	0.0102463	0.391715
										40.65	0.093134	0.031936	0.0108462	0.373115
										40.7	0.083934	0.020036	0.00924625	0.380715
										40.75	0.081534	0.027036	0.0202463	0.376115
										40.8	0.086634	0.025536	0.0202463	0.387115
										40.85	0.095834	0.024936	0.0242463	0.382215
										40.9	0.094634	0.031036	0.0178463	0.392315
										40.95	0.104334	0.026136	0.0337462	0.387715
										41	0.110534	0.030136	0.0248463	0.384115
										41.05	0.081834	0.017336	0.0193462	0.393815
										41.1	0.087034	0.018536	0.0245462	0.397815
										41.15	0.089434	0.021936	0.0187462	0.411215
										41.2	0.097934	0.032236	0.0224463	0.409115
										41.25	0.097034	0.027336	0.0193462	0.403615
										41.3	0.094634	0.021936	0.0166463	0.413015
										41.35	0.094034	0.025236	0.0153463	0.418815
										41.4	0.098234	0.029536	0.0193462	0.412415
										41.45	0.089434	0.018836	0.0309463	0.409715
										41.5	0.095234	0.025836	0.0266462	0.409115
										41.55	0.085434	0.025836	0.0175462	0.418215
										41.6	0.085434	0.027336	0.0272462	0.419815
										41.65	0.087634	0.037436	0.0248463	0.420415
										41.7	0.083934	0.030436	0.0178463	0.417015
										41.75	0.094934	0.021236	0.0315462	0.428315
										41.8	0.090034	0.017936	0.0236463	0.421315
										41.85	0.090934	0.026736	0.0187462	0.412115
										41.9	0.094034	0.035336	0.0257462	0.415215
										41.95	0.081234	0.031636	0.0144463	0.414315
										42	0.084534	0.030436	0.0233462	0.419815
										42.05	0.080834	0.010336	0.0153463	0.423115
										42.1	0.091834	0.026736	0.00894625	0.428015
										42.15	0.103434	0.022236	0.0172463	0.430715
										42.2	0.092434	0.020036	0.00444625	0.424615
										42.25	0.095534	0.009636	0.0230463	0.427415
										42.3	0.092134	0.017936	0.0172463	0.437515
										42.35	0.095234	0.021936	0.0257462	0.432615
										42.4	0.103434	0.023436	0.0315462	0.438415
										42.45	0.096734	0.030736	0.0272462	0.441415
										42.5	0.101634	0.028336	0.0373462	0.433515
										42.55	0.096734	0.017336	0.0144463	0.439315
										42.6	0.099534	0.025836	0.0156463	0.445115
										42.65	0.118134	0.023736	0.0355463	0.451515
										42.7	0.105034	0.013336	0.0117462	0.450615
										42.75	0.096134	0.021236	0.0196463	0.449115
										42.8	0.104034	0.019436	0.0251462	0.446915
										42.85	0.105634	0.026736	0.0205462	0.446315
										42.9	0.114734	0.018536	0.0263463	0.447815
										42.95	0.103434	0.020336	0.0181462	0.449715
										43	0.100434	0.027036	0.0251462	0.455215
										43.05	0.104734	0.018236	0.0245462	0.453915
										43.1	0.098234	0.023436	0.0181462	0.457615
										43.15	0.111434	0.030136	0.0263463	0.460015
										43.2	0.107134	0.014536	0.0230463	0.453615
										43.25	0.095534	0.017936	0.0160463	0.466215
										43.3	0.110534	0.017936	0.0221462	0.454915
										43.35	0.100734	0.021536	0.0205462	0.451515
										43.4	0.109234	0.020636	0.0218463	0.465515
										43.45	0.104334	0.024636	0.0208463	0.463715
										43.5	0.100434	0.021236	0.0279462	0.471915
										43.55	0.108934	0.021236	0.0288463	0.470115
										43.6	0.118734	0.018836	0.0208463	0.478115
										43.65	0.108034	0.023736	0.0227462	0.483915
										43.7	0.105634	0.022236	0.0260462	0.482615
										43.75	0.095834	0.019436	0.0303463	0.479915
										43.8	0.106534	0.026136	0.0355463	0.484215
										43.85	0.094034	0.026736	0.0245462	0.478415
										43.9	0.107434	0.017036	0.0324463	0.499715
										43.95	0.116234	0.030136	0.0343463	0.500315
										44	0.108034	0.026436	0.0245462	0.487215
										44.05	0.117534	0.021936	0.0196463	0.490615
										44.1	0.113234	0.021236	0.0333463	0.484515
										44.15	0.097034	0.031036	0.0199462	0.485115
										44.2	0.111134	0.017036	0.0477462	0.493915
										44.25	0.094334	0.010636	0.0315462	0.488715
										44.3	0.117834	0.018836	0.0361462	0.490315
										44.35	0.122434	0.020936	0.0327462	0.492415
										44.4	0.113234	0.018836	0.0428463	0.492715
										44.45	0.115634	0.025836	0.0324463	0.500015
										44.5	0.109534	0.026136	0.0300463	0.501215
										44.55	0.114734	0.024036	0.0266462	0.493015
										44.6	0.111134	0.011836	0.0275463	0.488115
										44.65	0.102534	0.013036	0.0318462	0.498815
										44.7	0.113234	0.013636	0.0303463	0.488715
										44.75	0.113234	0.030736	0.0196463	0.505215
										44.8	0.105334	0.024336	0.0388462	0.495115
										44.85	0.108634	0.021936	0.0398462	0.494515
										44.9	0.106234	0.012736	0.0254463	0.495815
										44.95	0.113834	0.008436	0.0291462	0.491215
										45	0.113534	0.014236	0.0230463	0.486315
										45.05	0.112034	0.016136	0.0205462	0.491815
										45.1	0.120234	0.003836	0.0245462	0.493915
										45.15	0.114434	0.020936	0.0178463	0.496415
										45.2	0.116234	0.014836	0.0309463	0.491815
										45.25	0.115034	0.016136	0.0153463	0.490915
										45.3	0.115034	0.019436	0.0245462	0.495115
										45.35	0.125734	0.014536	0.0184463	0.498515
										45.4	0.119634	0.009036	0.0245462	0.484815
										45.45	0.113534	0.013636	0.0318462	0.484815
										45.5	0.121734	0.014236	0.0211462	0.486615
										45.55	0.118134	0.014836	0.0224463	0.490315
										45.6	0.136734	0.015136	0.0214463	0.490615
										45.65	0.115634	0.021536	0.0245462	0.486315
										45.7	0.120834	0.014236	0.0272462	0.489615
										45.75	0.129734	0.022236	0.0202463	0.489315
										45.8	0.121434	0.022536	0.0251462	0.496715
										45.85	0.126934	0.012436	0.0312462	0.495415
										45.9	0.119934	0.017936	0.0266462	0.483915
										45.95	0.124234	0.019436	0.0224463	0.486015
										46	0.126034	0.006336	0.0236463	0.488715
										46.05	0.120834	0.017336	0.0227462	0.489615
										46.1	0.128534	0.010636	0.0233462	0.491515
										46.15	0.119334	0.003536	0.0184463	0.488415
										46.2	0.125434	0.009336	0.0398462	0.487215
										46.25	0.126334	0.021936	0.0401463	0.504915
										46.3	0.122734	0.018236	0.0156463	0.486915
										46.35	0.119334	0.024636	0.0324463	0.485715
										46.4	0.111134	0.016436	0.0266462	0.489615
										46.45	0.115634	0.020036	0.0160463	0.480215
										46.5	0.120834	0.013936	0.0175462	0.486915
										46.55	0.131534	0.011236	0.0205462	0.481715
										46.6	0.119334	0.006636	0.0257462	0.481415
										46.65	0.120534	0.008136	0.0214463	0.481415
										46.7	0.123334	0.006636	0.0239462	0.477715
										46.75	0.126634	0.013636	0.0291462	0.477415
										46.8	0.123934	0.007836	0.0218463	0.483215
										46.85	0.130334	0.010636	0.0294463	0.477115
										46.9	0.122434	0.009936	0.0272462	0.478415
										46.95	0.118434	0.017336	0.0236463	0.465515
										47	0.124534	0.014836	0.0330462	0.471915
										47.05	0.115934	0.008436	0.0257462	0.482615
										47.1	0.127234	0.021236	0.0218463	0.467715
										47.15	0.133334	0.017636	0.0236463	0.477415
										47.2	0.122034	0.007236	0.0126462	0.477415
										47.25	0.115334	0.015736	0.0343463	0.481415
										47.3	0.113534	0.012736	0.0132462	0.483515
										47.35	0.119334	0.018836	0.0227462	0.480515
										47.4	0.124234	0.014536	0.0312462	0.484815
										47.45	0.123934	0.019436	0.0214463	0.490615
										47.5	0.120834	0.006636	0.0340463	0.490615
										47.55	0.124234	0.013636	0.0166463	0.489015
										47.6	0.121734	0.012436	0.0263463	0.496715
										47.65	0.124234	0.017936	0.0343463	0.495115
										47.7	0.120534	0.015436	0.0248463	0.496415
										47.75	0.118734	0.009936	0.0263463	0.493015
										47.8	0.136434	0.012736	0.0254463	0.493915
										47.85	0.114134	0.019136	0.0211462	0.483915
										47.9	0.116234	0.019436	0.0303463	0.502515
										47.95	0.117834	0.012436	0.0144463	0.499115
										48	0.121434	0.009936	0.0248463	0.499715
										48.05	0.128534	0.009336	0.0208463	0.511015
										48.1	0.122434	0.015436	0.0163462	0.506715
										48.15	0.121734	0.014236	0.0349462	0.514415
										48.2	0.130334	0.009636	0.0288463	0.510115
										48.25	0.123334	0.005436	0.0172463	0.520515
										48.3	0.124834	0.010636	0.0330462	0.518315
										48.35	0.121134	0.016736	0.0208463	0.512515
										48.4	0.120234	0.008436	0.0239462	0.513515
										48.45	0.125434	0.010336	0.0309463	0.518315
										48.5	0.106234	0.016436	0.0245462	0.523215
										48.55	0.125134	0.007836	0.0211462	0.519615
										48.6	0.125434	0.014236	0.0254463	0.527815
										48.65	0.127834	0.018536	0.0370463	0.516215
										48.7	0.132734	0.017036	0.0211462	0.517715
										48.75	0.125134	0.006336	0.0156463	0.517715
										48.8	0.133034	0.011236	0.0205462	0.533615
										48.85	0.130034	0.010336	0.0211462	0.523815
										48.9	0.126334	0.021536	0.0266462	0.515015
										48.95	0.135534	0.016436	0.0318462	0.512215
										49	0.133934	0.019736	0.0221462	0.514115
										49.05	0.130034	0.017336	0.0318462	0.518615
										49.1	0.133034	0.017036	0.0279462	0.526915
										49.15	0.122434	0.009936	0.0224463	0.524415
										49.2	0.131234	0.012736	0.0272462	0.520815
										49.25	0.135234	0.009036	0.00104625	0.515915
										49.3	0.133034	0.009636	0.0358463	0.529915
										49.35	0.114134	0.010936	0.0269463	0.536315
										49.4	0.125734	0.009936	0.0221462	0.539415
										49.45	0.140134	0.011536	0.0315462	0.530815
										49.5	0.122734	0.011236	0.0184463	0.536615
										49.55	0.132434	0.011236	0.0224463	0.533615
										49.6	0.132434	0.013336	0.0300463	0.536015
										49.65	0.131234	0.016436	0.0233462	0.529915
										49.7	0.133334	0.006336	0.0288463	0.518915
										49.75	0.125734	0.009936	0.0282463	0.532715
										49.8	0.132434	0.010336	0.0245462	0.539115
										49.85	0.136134	0.008736	0.0239462	0.523215
										49.9	0.120534	0.014236	0.0230463	0.537615
										49.95	0.142534	0.012436	0.0254463	0.543115
										50	0.136434	0.010936	0.0211462	0.545215
										50.05	0.130034	0.022236	0.0239462	0.542415
										50.1	0.138234	0.014836	0.0254463	0.527515
										50.15	0.134934	0.011536	0.0218463	0.538815
										50.2	0.127534	0.012736	0.0340463	0.531515
										50.25	0.137334	0.016436	0.0245462	0.540315
										50.3	0.130634	0.009936	0.0205462	0.547315
										50.35	0.129734	0.009036	0.0169462	0.539715
										50.4	0.119934	0.035936	0.0196463	0.545815
										50.45	0.127534	0.010936	0.0382463	0.537615
										50.5	0.139134	0.016136	0.0208463	0.544315
										50.55	0.126934	0.013336	0.0239462	0.542715
										50.6	0.129434	0.017336	0.0218463	0.553715
										50.65	0.132734	0.017936	0.0321463	0.540615
										50.7	0.127234	0.015736	0.0297462	0.529315
										50.75	0.141634	0.021236	0.0285462	0.543115
										50.8	0.135234	0.010636	0.0202463	0.536315
										50.85	0.130934	0.008436	0.0184463	0.533915
										50.9	0.135834	0.011836	0.0275463	0.534215
										50.95	0.123934	0.014536	0.0214463	0.542415
										51	0.131834	0.009936	0.0245462	0.537615
										51.05	0.125134	0.015436	0.0111462	0.530815
										51.1	0.129734	0.008436	0.0224463	0.535715
										51.15	0.129734	0.011536	0.0275463	0.536315
										51.2	0.123034	0.000236	0.0214463	0.539115
										51.25	0.132734	0.007836	0.0239462	0.538215
										51.3	0.121734	0.001136	0.0224463	0.538815
										51.35	0.134634	0.019436	0.0279462	0.536615
										51.4	0.135234	0.014536	0.0285462	0.529315
										51.45	0.126334	0.010636	0.0178463	0.528115
										51.5	0.128534	0.015136	0.0242463	0.532115
										51.55	0.130934	0.011236	0.0434462	0.536015
										51.6	0.129434	0.010936	0.0248463	0.525415
										51.65	0.130934	0.009936	0.0193462	0.535115
										51.7	0.125734	0.008436	0.0230463	0.530515
										51.75	0.136434	0.013036	0.0242463	0.524715
										51.8	0.134634	0.012436	0.0199462	0.526915
										51.85	0.131534	0.007236	0.0150463	0.532115
										51.9	0.125134	0.014536	0.0214463	0.529615
										51.95	0.128234	0.009336	0.0300463	0.525015
										52	0.140734	0.009336	0.0208463	0.527515
										52.05	0.139134	0.012736	0.0230463	0.529315
										52.1	0.129734	0.013336	0.0196463	0.521715
										52.15	0.129734	0.023436	0.0245462	0.530515
										52.2	0.130634	0.009036	0.0242463	0.540915
										52.25	0.132734	0.009336	0.0291462	0.532715
										52.3	0.135534	0.008136	0.0300463	0.527815
										52.35	0.132734	0.008736	0.0333463	0.537915
										52.4	0.142834	0.007236	0.0199462	0.535115
										52.45	0.126034	0.009336	0.0245462	0.538515
										52.5	0.129434	0.011236	0.0303463	0.539715
										52.55	0.137934	0.016136	0.0385462	0.544015
										52.6	0.125734	0.009336	0.0263463	0.540915
										52.65	0.132734	0.003836	0.0242463	0.536315
										52.7	0.139734	0.006636	0.0275463	0.543415
										52.75	0.133934	0.023736	0.0175462	0.542415
										52.8	0.143434	0.015736	0.0263463	0.539415
										52.85	0.135834	0.010636	0.0205462	0.548215
										52.9	0.135534	0.007836	0.0245462	0.550715
										52.95	0.133934	0.013036	0.0291462	0.550715
										53	0.123634	0.010336	0.0333463	0.539715
										53.05	0.130934	0.006636	0.0333463	0.557115
										53.1	0.139734	-6.4e-05	0.0205462	0.542715
										53.15	0.127534	0.014236	0.0288463	0.541815
										53.2	0.145934	0.007836	0.0178463	0.544615
										53.25	0.132134	0.010636	0.0239462	0.542715
										53.3	0.138534	0.009936	0.0257462	0.545215
										53.35	0.134334	0.015136	0.0279462	0.550715
										53.4	0.140134	0.012736	0.0239462	0.544015
										53.45	0.137034	-0.001264	0.0346463	0.547915
										53.5	0.140734	0.012436	0.0266462	0.550415
										53.55	0.144334	0.009336	0.0361462	0.558315
										53.6	0.138834	0.006936	0.0321463	0.552515
										53.65	0.134934	0.013936	0.0413463	0.550715
										53.7	0.137034	0.001736	0.0257462	0.560815
										53.75	0.133934	0.013036	0.0242463	0.559215
										53.8	0.136434	0.012436	0.0285462	0.566215
										53.85	0.127534	0.003236	0.0428463	0.572015
										53.9	0.131234	0.014536	0.0352462	0.565915
										53.95	0.140434	0.007236	0.0355463	0.577815
										54	0.131234	0.008736	0.0279462	0.566615
										54.05	0.133634	0.009336	0.0425463	0.568415
										54.1	0.127234	0.006336	0.0327462	0.573015
										54.15	0.115634	0.005136	0.0324463	0.579715
										54.2	0.127234	0.009636	0.0242463	0.589115
										54.25	0.126934	0.006936	0.0248463	0.580915
										54.3	0.112034	0.005136	0.0330462	0.579415
										54.35	0.129734	0.007536	0.0193462	0.582115
										54.4	0.115634	0.013336	0.0315462	0.580915
										54.45	0.130634	0.016436	0.0327462	0.584915
										54.5	0.122434	0.006636	0.0312462	0.593715
										54.55	0.120534	0.005436	0.0254463	0.580315
										54.6	0.138534	0.015736	0.0196463	0.590715
										54.65	0.125434	0.010336	0.0272462	0.590115
										54.7	0.133934	0.004236	0.0303463	0.584615
										54.75	0.132434	0.001436	0.0263463	0.584615
										54.8	0.119334	0.014536	0.0263463	0.601615
										54.85	0.120834	0.012736	0.0288463	0.598315
										54.9	0.116634	0.009336	0.0181462	0.593115
										54.95	0.112634	0.004536	0.0275463	0.600415
										55	0.129434	0.015136	0.0239462	0.609315
										55.05	0.122434	0.000836	0.0263463	0.602015
										55.1	0.126934	0.003836	0.0236463	0.600115
										55.15	0.124834	0.006936	0.0260462	0.598615
										55.2	0.129734	0.010636	0.0321463	0.607415
										55.25	0.121734	0.009036	0.0218463	0.603815
										55.3	0.119634	0.012736	0.0312462	0.608415
										55.35	0.126334	0.007236	0.0208463	0.605015
										55.4	0.137034	0.008136	0.0242463	0.588215
										55.45	0.125134	0.009336	0.0236463	0.593115
										55.5	0.143434	0.016736	0.0199462	0.602915
										55.55	0.108034	0.011236	0.0257462	0.597715
										55.6	0.124534	-0.008064	0.0239462	0.594315
										55.65	0.119334	-0.002264	0.0263463	0.592215
										55.7	0.117234	0.003836	0.0275463	0.597115
										55.75	0.125734	-0.001264	0.0282463	0.588815
										55.8	0.119034	0.016736	0.0294463	0.589115
										55.85	0.122034	0.012436	0.0388462	0.584315
										55.9	0.134934	0.002036	0.0236463	0.579415
										55.95	0.125434	0.007536	0.0129462	0.575715
										56	0.123334	0.006936	0.0275463	0.580615
										56.05	0.121134	0.006036	0.0245462	0.589115
										56.1	0.120234	0.009636	0.0343463	0.583915
										56.15	0.126934	0.014836	0.0358463	0.583615
										56.2	0.131834	0.010636	0.0196463	0.583015
										56.25	0.130334	0.017336	0.0382463	0.587615
										56.3	0.122434	0.014836	0.0318462	0.581815
										56.35	0.121734	0.003836	0.0309463	0.582715
										56.4	0.136734	0.011236	0.0306462	0.583015
										56.45	0.127834	0.011536	0.0288463	0.583315
										56.5	0.123934	0.012736	0.0263463	0.573015
										56.55	0.130334	0.005136	0.0330462	0.594915
										56.6	0.126334	0.010936	0.0263463	0.578115
										56.65	0.130034	0.008736	0.0428463	0.591915
										56.7	0.119334	0.012136	0.0190463	0.587315
										56.75	0.126934	0.005136	0.0297462	0.583615
										56.8	0.133634	0.004236	0.0242463	0.570515
										56.85	0.115634	0.010936	0.0199462	0.576615
										56.9	0.113234	0.002336	0.0263463	0.578815
										56.95	0.122434	0.016436	0.0221462	0.578815
										57	0.123634	0.010336	0.0129462	0.576615
										57.05	0.127534	0.008436	0.0257462	0.577515
										57.1	0.121434	0.006936	0.0306462	0.578515
										57.15	0.124834	0.004536	0.0288463	0.570215
										57.2	0.124534	0.010336	0.0239462	0.575715
										57.25	0.106834	-0.007764	0.0230463	0.582415
										57.3	0.118134	0.017036	0.0352462	0.587915
										57.35	0.117234	0.013636	0.0245462	0.576315
										57.4	0.112034	0.009936	0.0349462	0.575115
										57.45	0.118734	-0.000664	0.0309463	0.574215
										57.5	0.116934	-0.000664	0.0199462	0.567215
										57.55	0.111734	0.001736	0.0175462	0.567815
										57.6	0.106534	-0.005864	0.0382463	0.571115
										57.65	0.132434	0.004836	0.0227462	0.573315
										57.7	0.117234	0.002636	0.0266462	0.565615
										57.75	0.109234	0.008136	0.0251462	0.579115
										57.8	0.112634	0.002936	0.0257462	0.574515
										57.85	0.111734	-0.000664	0.0282463	0.569015
										57.9	0.107134	0.002636	0.0355463	0.578515
										57.95	0.103434	0.007836	0.0269463	0.571715
										58	0.103134	0.009336	0.0263463	0.583615
										58.05	0.106234	0.006036	0.0355463	0.569915
										58.1	0.110534	-0.000364	0.0227462	0.568415
										58.15	0.102834	-0.004364	0.0282463	0.560815
										58.2	0.112334	0.001136	0.0309463	0.567215
										58.25	0.107734	-0.004664	0.0294463	0.564715
										58.3	0.111134	0.004536	0.0239462	0.571115
										58.35	0.117834	-6.4e-05	0.0257462	0.558915
										58.4	0.111134	0.001436	0.0233462	0.563815
										58.45	0.111734	0.009036	0.0312462	0.570815
										58.5	0.101634	0.005736	0.0193462	0.566615
										58.55	0.102234	0.004536	0.0257462	0.571715
										58.6	0.117834	0.008436	0.0166463	0.576315
										58.65	0.105034	0.001736	0.0193462	0.580915
										58.7	0.105634	0.018536	0.0385462	0.575715
										58.75	0.104734	-0.015364	0.0315462	0.573315
										58.8	0.111134	0.006936	0.0141463	0.571715
										58.85	0.108034	0.003536	0.0242463	0.576315
										58.9	0.107734	0.006036	0.0196463	0.580915
										58.95	0.109534	0.005136	0.0245462	0.581515
										59	0.109234	0.006936	0.0242463	0.584915
										59.05	0.096434	0.003836	0.0239462	0.588815
										59.1	0.098934	0.003536	0.0269463	0.587915
										59.15	0.102234	0.011536	0.0205462	0.578515
										59.2	0.101634	0.010336	0.0318462	0.574215
										59.25	0.103134	-0.002864	0.0260462	0.582715
										59.3	0.099534	-0.000664	0.0169462	0.583615
										59.35	0.125134	-0.001564	0.0199462	0.586715
										59.4	0.092834	-0.000364	0.0221462	0.578515
										59.45	0.107734	0.002936	0.0300463	0.591615
										59.5	0.119334	0.011836	0.0211462	0.589715
										59.55	0.104334	0.006936	0.0218463	0.596215
										59.6	0.114134	0.000236	0.0233462	0.590115
										59.65	0.099234	0.005736	0.0211462	0.584915
										59.7	0.108034	0.002636	0.0254463	0.590415
										59.75	0.105034	0.009336	0.0184463	0.602015
										59.8	0.097634	0.006336	0.00714625	0.589115
										59.85	0.107734	-6.4e-05	0.0184463	0.593415
										59.9	0.099834	-0.001564	0.00774625	0.592515
										59.95	0.104734	-0.002564	0.0242463	0.592815
										60	0.108634	0.009636	0.0242463	0.597715
										60.05	0.093734	0.007236	0.0187462	0.598315
										60.1	0.114434	0.007536	0.0233462	0.593715
										60.15	0.100734	0.002336	0.0205462	0.597715
										60.2	0.096434	0.008736	0.0199462	0.596815
										60.25	0.111134	0.003836	0.0330462	0.596515
										60.3	0.090634	-0.006764	0.0269463	0.608715
										60.35	0.097634	0.002036	0.0263463	0.596515
										60.4	0.097934	-0.000664	0.0199462	0.595215
										60.45	0.098934	0.004536	0.0181462	0.594315
										60.5	0.105334	0.004836	0.0239462	0.593115
										60.55	0.098534	0.002036	0.0126462	0.586415
										60.6	0.093134	-0.000664	0.00984625	0.597715
										60.65	0.106834	0.006336	0.0199462	0.610815
										60.7	0.087934	0.003836	0.00344625	0.607115
										60.75	0.098234	0.000236	0.0208463	0.600415
										60.8	0.080234	0.007836	0.0163462	0.604115
										60.85	0.087934	0.005736	0.0147463	0.597715
										60.9	0.097034	-0.004064	0.0288463	0.587315
										60.95	0.091534	0.016736	0.0218463	0.584615
										61	0.105934	0.003236	0.0224463	0.587315
										61.05	0.098534	-0.003464	0.0465462	0.592815
										61.1	0.087034	0.004236	0.0364462	0.597115
										61.15	0.103134	0.005136	0.0263463	0.594615
										61.2	0.092834	0.001436	0.0233462	0.594615
										61.25	0.096734	-0.002264	0.0211462	0.595215
										61.3	0.090034	0.003536	0.0288463	0.594315
										61.35	0.094034	0.001736	0.0163462	0.583615
										61.4	0.099234	0.009636	0.0236463	0.591315
										61.45	0.091234	0.009636	0.0266462	0.595215
										61.5	0.099234	0.002636	0.0379463	0.586115
										61.55	0.096434	-0.005864	0.00104625	0.591915
										61.6	0.091834	-0.004964	0.0111462	0.589415
										61.65	0.108634	0.002636	0.0111462	0.589715
										61.7	0.096734	0.002936	0.00654625	0.595515
										61.75	0.088234	0.000836	0.0147463	0.597115
										61.8	0.098234	0.004836	0.0211462	0.589415
										61.85	0.087334	0.003536	0.0178463	0.596815
										61.9	0.094634	-0.000964	0.0160463	0.591315
										61.95	0.090334	-0.008964	0.0166463	0.594015
										62	0.086634	-0.001564	0.0175462	0.602315
										62.05	0.095534	0.002936	0.0248463	0.597715
										62.1	0.088834	0.007536	0.0175462	0.590115
										62.15	0.088234	0.005736	0.0208463	0.583315
										62.2	0.097934	0.007836	0.0135462	0.580015
										62.25	0.086334	0.005136	0.0132462	0.587015
										62.3	0.097034	0.008736	0.0263463	0.587615
										62.35	0.090334	0.010336	0.0211462	0.576015
										62.4	0.103134	-0.000964	0.0126462	0.576615
										62.45	0.103734	0.007836	0.0172463	0.578815
										62.5	0.082134	0.008736	0.0172463	0.581815
										62.55	0.094934	0.006636	0.0163462	0.572715
										62.6	0.104334	-0.001564	0.0132462	0.578515
										62.65	0.088834	0.000536	0.0211462	0.576015
										62.7	0.093434	0.008436	0.0117462	0.579115
										62.75	0.090934	0.010336	0.0156463	0.582715
										62.8	0.088534	0.000836	0.0135462	0.582715
										62.85	0.092434	-0.000964	0.0178463	0.562615
										62.9	0.099834	0.005136	0.0190463	0.591615
										62.95	0.096134	0.006936	0.0138462	0.573015
										63	0.090934	0.007836	0.0169462	0.578115
										63.05	0.089134	0.002336	0.0156463	0.566915
										63.1	0.090934	0.004236	0.0141463	0.579115
										63.15	0.076934	-0.002564	0.0135462	0.574215
										63.2	0.109534	0.005736	0.00684625	0.579415
										63.25	0.084534	0.006336	0.0117462	0.569015
										63.3	0.090034	0.004536	0.0172463	0.565915
										63.35	0.088834	0.011536	0.0108462	0.563515
										63.4	0.082734	0.008736	0.0199462	0.570215
										63.45	0.093134	-6.4e-05	0.0218463	0.567215
										63.5	0.090334	0.002636	0.00074625	0.560815
										63.55	0.086034	0.005136	0.0166463	0.559515
										63.6	0.096434	0.004536	0.0178463	0.561115
										63.65	0.087634	0.006636	0.0208463	0.568415
										63.7	0.083334	-6.4e-05	0.0239462	0.570515
										63.75	0.087934	0.001436	0.00954625	0.574515
										63.8	0.077534	0.005436	0.0111462	0.551015
										63.85	0.085434	0.002036	0.0245462	0.558315
										63.9	0.071434	-0.000364	0.0260462	0.566915
										63.95	0.082434	0.025236	0.0193462	0.564415
										64	0.093734	0.002036	0.0218463	0.570215
										64.05	0.078134	0.008436	0.0184463	0.565315
										64.1	0.088234	0.006636	0.0257462	0.564415
										64.15	0.081234	-0.004964	0.0120462	0.565015
										64.2	0.081534	0.004836	0.0251462	0.564115
										64.25	0.079634	0.008136	0.0135462	0.576315
										64.3	0.072034	0.001136	0.0156463	0.554715
										64.35	0.085734	0.005136	0.0236463	0.560415
										64.4	0.083034	0.006036	0.0153463	0.567515
										64.45	0.082434	0.005136	0.0199462	0.560415
										64.5	0.089434	0.002936	0.0184463	0.557415
										64.55	0.089134	-0.004664	0.00984625	0.563215
										64.6	0.094634	-0.006164	0.0156463	0.563215
										64.65	0.086334	-6.4e-05	0.0126462	0.570515
										64.7	0.077834	0.002636	0.0141463	0.567215
										64.75	0.083634	0.012736	0.0178463	0.565915
										64.8	0.064134	0.002636	0.00714625	0.569315
										64.85	0.083934	0.002336	0.0196463	0.576615
										64.9	0.086634	0.008436	0.00894625	0.575415
										64.95	0.077834	-0.003764	0.00074625	0.560415
										65	0.079034	0.003236	0.0114462	0.564415
										65.05	0.085134	-0.011064	0.0114462	0.565015
										65.1	0.077834	0.008436	0.0105463	0.571415
										65.15	0.078134	0.007536	0.0190463	0.563815
										65.2	0.079934	0.001436	0.0129462	0.570215
										65.25	0.097634	0.001436	0.0205462	0.569315
										65.3	0.083034	0.009036	0.0117462	0.568415
										65.35	0.080234	0.009336	0.0114462	0.563515
										65.4	0.090634	-0.001264	0.00804625	0.564415
										65.45	0.085434	0.002336	0.00954625	0.565315
										65.5	0.088234	-0.000364	0.0120462	0.567215
										65.55	0.092834	0.017036	0.00804625	0.570215
										65.6	0.089134	0.009936	0.0120462	0.554315
										65.65	0.091234	-0.001564	0.0260462	0.568715
										65.7	0.074434	0.003536	0.00314625	0.568715
										65.75	0.078734	0.010936	0.00894625	0.565315
										65.8	0.079634	0.004536	0.0123462	0.560115
										65.85	0.086634	0.004536	0.00894625	0.561415
										65.9	0.097334	0.011836	0.00014625	0.562615
										65.95	0.094634	0.000836	-0.00205375	0.567815
										66	0.069934	0.003236	0.0153463	0.566215
										66.05	0.085134	0.002636	0.0193462	0.553415
										66.1	0.085434	0.004236	0.00074625	0.560815
										66.15	0.082734	0.005136	0.00594625	0.565615
										66.2	0.090934	0.001736	0.00224625	0.571715
										66.25	0.086334	0.008436	0.00194625	0.550715
										66.3	0.094034	0.007536	0.0178463	0.569015
										66.35	0.079934	0.010336	0.00684625	0.557115
										66.4	0.084834	0.002636	0.0135462	0.559215
										66.45	0.083934	0.008736	0.0108462	0.564115
										66.5	0.073534	0.001136	0.00414625	0.567215
										66.55	0.081234	0.001736	0.0150463	0.559515
										66.6	0.082134	0.008436	-0.00505375	0.565315
										66.65	0.089134	0.001736	0.00474625	0.558615
										66.7	0.087334	0.002936	0.0120462	0.562615
										66.75	0.069934	0.006336	0.00804625	0.554715
										66.8	0.086634	0.002036	0.00194625	0.562915
										66.85	0.074134	0.012136	0.0117462	0.560815
										66.9	0.076934	0.010936	0.00894625	0.549515
										66.95	0.075034	0.016736	0.0108462	0.551615
										67	0.073534	0.011236	-0.00015375	0.557715
										67.05	0.089734	0.015136	0.0147463	0.558315
										67.1	0.066534	0.005136	0.00594625	0.556515
										67.15	0.070534	0.004536	0.0230463	0.553115
										67.2	0.079034	0.004236	0.00924625	0.563515
										67.25	0.067134	0.003236	0.00314625	0.552815
										67.3	0.086334	0.005736	0.00744625	0.548215
										67.35	0.079034	-0.005264	0.0129462	0.557715
										67.4	0.073834	0.009636	0.0141463	0.561715
										67.45	0.080834	-0.002564	0.0227462	0.554715
										67.5	0.073234	0.003836	0.00374625	0.552215
										67.55	0.072934	0.003536	0.0132462	0.548915
										67.6	0.084534	0.009936	0.00414625	0.560415
										67.65	0.076934	0.007836	0.00504625	0.560415
										67.7	0.086034	0.010336	0.00414625	0.554715
										67.75	0.082734	-6.4e-05	0.0150463	0.561715
										67.8	0.075734	0.007836	0.00834625	0.548215
										67.85	0.074434	0.002336	0.0129462	0.546715
										67.9	0.076634	0.007836	0.00164625	0.551315
										67.95	0.083334	0.004236	0.00894625	0.546415
										68	0.079334	0.007536	0.0105463	0.550115
										68.05	0.087634	0.009036	0.00564625	0.552515
										68.1	0.081534	0.009036	0.0111462	0.556515
										68.15	0.069934	0.007236	0.00714625	0.546115
										68.2	0.081534	0.008436	0.0108462	0.550115
										68.25	0.066234	0.004236	0.0227462	0.547015
										68.3	0.064734	0.011536	0.0105463	0.550115
										68.35	0.074134	0.004836	0.0108462	0.553115
										68.4	0.068034	-0.003764	0.0150463	0.557415
										68.45	0.069934	0.004836	0.0147463	0.540015
										68.5	0.075034	0.008736	0.0218463	0.545815
										68.55	0.068634	0.006936	0.00984625	0.544315
										68.6	0.063534	0.006936	0.00924625	0.547315
										68.65	0.070234	0.002936	0.00804625	0.541515
										68.7	0.070834	0.001436	0.0160463	0.547015
										68.75	0.075734	0.004536	0.00684625	0.543115
										68.8	0.072934	0.000836	0.0132462	0.540015
										68.85	0.088234	-0.002864	0.0221462	0.536015
										68.9	0.073834	-0.003464	0.0199462	0.549815
										68.95	0.073834	0.005736	0.00504625	0.544915
										69	0.074434	0.005436	0.0221462	0.540915
										69.05	0.062534	0.005136	0.0117462	0.533615
										69.1	0.077534	-0.002264	0.00774625	0.540615
										69.15	0.089734	0.005136	0.00474625	0.536315
										69.2	0.076634	0.007236	0.0147463	0.533315
										69.25	0.084234	0.007536	0.0160463	0.548215
										69.3	0.064434	-0.001564	0.00344625	0.538515
										69.35	0.078734	0.011836	0.0160463	0.534215
										69.4	0.069634	0.001736	0.00224625	0.538815
										69.45	0.073234	-0.001264	0.0175462	0.547315
										69.5	0.084534	-0.003464	0.0111462	0.547615
										69.55	0.067134	0.009036	0.00834625	0.542415
										69.6	0.069334	0.005436	0.0111462	0.542715
										69.65	0.077534	0.017336	0.0193462	0.555915
										69.7	0.064134	0.010636	0.0160463	0.540015
										69.75	0.076334	-0.008664	0.0153463	0.537615
										69.8	0.064434	0.013036	0.0166463	0.534215
										69.85	0.071434	0.009336	-0.00845375	0.543715
										69.9	0.084534	0.006936	0.0187462	0.536615
										69.95	0.067134	0.010936	0.0117462	0.540615
										70	0.031734	-0.033964	0.0114462	0.494215
										70.05	0.031734	-0.033964	0.0114462	0.494215
										70.1	0.031734	-0.033964	0.0114462	0.494215
										70.15	0.031734	-0.033964	0.0114462	0.494215
										70.2	0.031734	-0.033964	0.0114462	0.494215
										70.25	0.031734	-0.033964	0.0114462	0.494215
										70.3	0.031734	-0.033964	0.0114462	0.494215
										70.35	0.031734	-0.033964	0.0114462	0.494215
										70.4	0.031734	-0.033964	0.0114462	0.494215
										70.45	0.031734	-0.033964	0.0114462	0.494215
										70.5	0.031734	-0.033964	0.0114462	0.494215
										70.55	0.031734	-0.033964	0.0114462	0.494215
										70.6	0.031734	-0.033964	0.0114462	0.494215
										70.65	0.031734	-0.033964	0.0114462	0.494215
										70.7	0.031734	-0.033964	0.0114462	0.494215
										70.75	0.031734	-0.033964	0.0114462	0.494215
										70.8	0.031734	-0.033964	0.0114462	0.494215
										70.85	0.031734	-0.033964	0.0114462	0.494215
										70.9	0.031734	-0.033964	0.0114462	0.494215
										70.95	0.031734	-0.033964	0.0114462	0.494215
										71	0.031734	-0.033964	0.0114462	0.494215
										71.05	0.031734	-0.033964	0.0114462	0.494215
										71.1	0.031734	-0.033964	0.0114462	0.494215
										71.15	0.031734	-0.033964	0.0114462	0.494215
										71.2	0.031734	-0.033964	0.0114462	0.494215
										71.25	0.031734	-0.033964	0.0114462	0.494215
										71.3	0.031734	-0.033964	0.0114462	0.494215
										71.35	0.031734	-0.033964	0.0114462	0.494215
										71.4	0.031734	-0.033964	0.0114462	0.494215
										71.45	0.031734	-0.033964	0.0114462	0.494215
										71.5	0.031734	-0.033964	0.0114462	0.494215
										71.55	0.031734	-0.033964	0.0114462	0.494215
										71.6	0.031734	-0.033964	0.0114462	0.494215
										71.65	0.031734	-0.033964	0.0114462	0.494215
										71.7	0.031734	-0.033964	0.0114462	0.447815
										71.75	0.031734	-0.033964	0.0102463	0.438715
										71.8	0.031734	-0.033964	0.00444625	0.422215
										71.85	0.031734	-0.033964	-0.0102538	0.404815
										71.9	0.031734	-0.033964	-0.0209538	0.375515
										71.95	0.031734	-0.033964	-0.0386538	0.333715
										72	-0.003666	-0.079164	-0.0502537	0.295915
										72.05	0.005534	-0.086464	-0.0660537	0.258915
										72.1	-0.010366	-0.092264	-0.0898537	0.234815
										72.15	-0.012466	-0.109964	-0.106654	0.192115
										72.2	-0.042066	-0.124864	-0.125954	0.147915
										72.25	-0.048166	-0.127664	-0.180254	0.106015
										72.3	-0.067166	-0.165464	-0.173554	0.0630152
										72.35	-0.080866	-0.167664	-0.201554	0.0371153
										72.4	-0.105866	-0.194164	-0.222654	0.00381525
										72.45	-0.099766	-0.230764	-0.233954	-0.0181847
										72.5	-0.132166	-0.235964	-0.265654	-0.0464847
										72.55	-0.146166	-0.246964	-0.284954	-0.0770847
										72.6	-0.175766	-0.271364	-0.313254	-0.106385
										72.65	-0.184966	-0.299164	-0.332254	-0.116985
										72.7	-0.199566	-0.306764	-0.340754	-0.130485
										72.75	-0.217566	-0.329964	-0.370354	-0.146285
										72.8	-0.230966	-0.360164	-0.383154	-0.160985
										72.85	-0.245666	-0.369064	-0.396854	-0.159185
										72.9	-0.274966	-0.381564	-0.423154	-0.162485
										72.95	-0.281666	-0.411464	-0.435354	-0.152085
										73	-0.295966	-0.437964	-0.454554	-0.138985
										73.05	-0.321666	-0.445364	-0.471654	-0.135985
										73.1	-0.317966	-0.456064	-0.477154	-0.123385
										73.15	-0.340866	-0.474964	-0.496954	-0.135685
										73.2	-0.353666	-0.491764	-0.517754	-0.117985
										73.25	-0.373266	-0.514264	-0.536054	-0.119485
										73.3	-0.397366	-0.527764	-0.537254	-0.101785
										73.35	-0.406466	-0.545164	-0.552854	-0.112185
										73.4	-0.415066	-0.554564	-0.575754	-0.0992848
										73.45	-0.422366	-0.579664	-0.592254	-0.106385
										73.5	-0.430566	-0.589664	-0.595854	-0.108785
										73.55	-0.447366	-0.603764	-0.601654	-0.114285
										73.6	-0.452866	-0.608864	-0.614454	-0.120385
										73.65	-0.466866	-0.625664	-0.639554	-0.140185
										73.7	-0.486166	-0.626264	-0.638254	-0.154885
										73.75	-0.490366	-0.640364	-0.629154	-0.180785
										73.8	-0.501066	-0.657764	-0.656654	-0.208285
										73.85	-0.511466	-0.672964	-0.657254	-0.248885
										73.9	-0.516966	-0.687064	-0.655654	-0.280285
										73.95	-0.538366	-0.681564	-0.665454	-0.299785
										74	-0.538666	-0.699264	-0.676754	-0.351685
										74.05	-0.560266	-0.706564	-0.685954	-0.385585
										74.1	-0.566966	-0.706564	-0.681954	-0.416685
										74.15	-0.565166	-0.721564	-0.686554	-0.453985
										74.2	-0.578566	-0.732164	-0.679454	-0.483585
										74.25	-0.578566	-0.737364	-0.666954	-0.517685
										74.3	-0.583766	-0.744764	-0.686254	-0.558585
										74.35	-0.578566	-0.754164	-0.687454	-0.589085
										74.4	-0.586566	-0.760564	-0.693854	-0.623285
										74.45	-0.616466	-0.763064	-0.695054	-0.655685
										74.5	-0.593866	-0.762064	-0.693254	-0.676685
										74.55	-0.597566	-0.773664	-0.694154	-0.698985
										74.6	-0.608466	-0.784064	-0.682854	-0.732585
										74.65	-0.608766	-0.786264	-0.688654	-0.755185
										74.7	-0.619166	-0.787164	-0.693854	-0.760985
										74.75	-0.620766	-0.791664	-0.684654	-0.783185
										74.8	-0.636266	-0.803664	-0.695954	-0.790885
										74.85	-0.647266	-0.799964	-0.698154	-0.788385
										74.9	-0.631666	-0.802964	-0.699054	-0.796385
										74.95	-0.643566	-0.796564	-0.694454	-0.803985
										75	-0.633866	-0.805764	-0.687454	-0.797885
										75.05	-0.637466	-0.815864	-0.699954	-0.800285
										75.1	-0.639966	-0.807264	-0.688354	-0.793285
										75.15	-0.648166	-0.816764	-0.684354	-0.788685
										75.2	-0.659766	-0.812164	-0.699354	-0.787185
										75.25	-0.653066	-0.805164	-0.697454	-0.779885
										75.3	-0.654266	-0.808764	-0.684954	-0.761585
										75.35	-0.656766	-0.798164	-0.687754	-0.756985
										75.4	-0.657066	-0.807564	-0.690154	-0.744785
										75.45	-0.666466	-0.796264	-0.710354	-0.719785
										75.5	-0.655166	-0.797864	-0.703654	-0.714585
										75.55	-0.656466	-0.807864	-0.698454	-0.703285
										75.6	-0.657966	-0.791364	-0.702054	-0.690485
										75.65	-0.653066	-0.792364	-0.690454	-0.677985
										75.7	-0.655166	-0.796564	-0.704854	-0.656885
										75.75	-0.649366	-0.792064	-0.708154	-0.637985
										75.8	-0.651866	-0.792064	-0.703254	-0.622685
										75.85	-0.649066	-0.801764	-0.706354	-0.607785
										75.9	-0.643266	-0.782864	-0.699054	-0.591585
										75.95	-0.645166	-0.786864	-0.704554	-0.567185
										76	-0.624666	-0.777064	-0.702954	-0.557685
										76.05	-0.635066	-0.774964	-0.706654	-0.538485
										76.1	-0.633566	-0.777964	-0.691354	-0.519885
										76.15	-0.598466	-0.773364	-0.699054	-0.496985
										76.2	-0.619166	-0.762464	-0.691354	-0.484785
										76.25	-0.618866	-0.753864	-0.692354	-0.457885
										76.3	-0.608466	-0.762064	-0.683454	-0.435285
										76.35	-0.611266	-0.759364	-0.694154	-0.406285
										76.4	-0.603366	-0.750464	-0.689254	-0.389285
										76.45	-0.588966	-0.756264	-0.693254	-0.368185
										76.5	-0.599366	-0.749564	-0.691354	-0.346785
										76.55	-0.578266	-0.746864	-0.689854	-0.324885
										76.6	-0.573766	-0.751764	-0.686254	-0.303785
										76.65	-0.571566	-0.745364	-0.679754	-0.286085
										76.7	-0.563366	-0.738964	-0.680754	-0.256485
										76.75	-0.562466	-0.741664	-0.669154	-0.242485
										76.8	-0.548066	-0.728264	-0.664554	-0.227785
										76.85	-0.542866	-0.717564	-0.659054	-0.192985
										76.9	-0.529466	-0.706564	-0.661154	-0.184785
										76.95	-0.525466	-0.712664	-0.652354	-0.161885
										77	-0.517566	-0.703564	-0.660554	-0.149685
										77.05	-0.509666	-0.703164	-0.646854	-0.134385
										77.1	-0.496766	-0.699264	-0.645354	-0.120985
										77.15	-0.502266	-0.693464	-0.625754	-0.108185
										77.2	-0.479066	-0.683364	-0.611154	-0.0779848
										77.25	-0.480966	-0.696164	-0.619654	-0.0623848
										77.3	-0.462666	-0.682764	-0.612354	-0.0590847
										77.35	-0.460166	-0.683064	-0.610554	-0.0547848
										77.4	-0.458366	-0.675164	-0.577254	-0.0425847
										77.45	-0.435166	-0.669364	-0.567754	-0.0388848
										77.5	-0.443366	-0.660164	-0.563254	-0.0229848
										77.55	-0.417466	-0.656264	-0.545554	-0.0144847
										77.6	-0.404966	-0.659864	-0.542154	-0.00628475
										77.65	-0.404066	-0.645864	-0.538154	0.0124152
										77.7	-0.394566	-0.644264	-0.515354	0.0197153
										77.75	-0.386066	-0.624764	-0.518354	0.0197153
										77.8	-0.390566	-0.608264	-0.499154	0.0398153
										77.85	-0.387266	-0.604064	-0.494254	0.0392153
										77.9	-0.375966	-0.599164	-0.488154	0.0392153
										77.95	-0.370466	-0.581464	-0.470154	0.0566152
										78	-0.351866	-0.574464	-0.460654	0.0487153
										78.05	-0.368966	-0.566464	-0.457054	0.0703152
										78.1	-0.344866	-0.558264	-0.440554	0.0795152
										78.15	-0.347566	-0.555764	-0.417954	0.0835152
										78.2	-0.342366	-0.551264	-0.409454	0.0886153
										78.25	-0.340266	-0.549664	-0.415854	0.101515
										78.3	-0.340566	-0.541764	-0.410654	0.121315
										78.35	-0.332966	-0.523164	-0.383154	0.120415
										78.4	-0.335966	-0.524664	-0.380154	0.137215
										78.45	-0.332066	-0.522564	-0.355354	0.140515
										78.5	-0.332966	-0.507864	-0.345654	0.156715
										78.55	-0.340866	-0.500564	-0.340154	0.173215
										78.6	-0.337466	-0.484364	-0.333154	0.196715
										78.65	-0.325966	-0.476164	-0.330954	0.201015
										78.7	-0.335666	-0.465464	-0.312054	0.221715
										78.75	-0.335666	-0.453864	-0.309054	0.244615
										78.8	-0.346366	-0.452964	-0.313254	0.259915
										78.85	-0.342966	-0.435264	-0.307154	0.272715
										78.9	-0.330766	-0.423664	-0.307454	0.291015
										78.95	-0.341166	-0.412364	-0.297454	0.312615
										79	-0.330466	-0.403264	-0.301354	0.334915
										79.05	-0.331366	-0.399564	-0.297454	0.348015
										79.1	-0.321966	-0.385264	-0.294654	0.364515
										79.15	-0.328666	-0.375164	-0.291054	0.378315
										79.2	-0.318566	-0.365364	-0.293754	0.402115
										79.25	-0.317366	-0.368764	-0.293754	0.408215
										79.3	-0.335366	-0.355264	-0.291654	0.426815
										79.35	-0.328966	-0.346464	-0.289454	0.445415
										79.4	-0.324666	-0.344364	-0.284954	0.453015
										79.45	-0.340866	-0.340364	-0.289154	0.462215
										79.5	-0.325966	-0.333964	-0.287354	0.471015
										79.55	-0.314666	-0.320264	-0.292554	0.489615
										79.6	-0.326866	-0.311964	-0.283954	0.502515
										79.65	-0.310666	-0.312864	-0.289154	0.487215
										79.7	-0.308566	-0.304964	-0.294954	0.492115
										79.75	-0.291466	-0.300364	-0.278454	0.486915
										79.8	-0.293866	-0.300664	-0.282454	0.482615
										79.85	-0.285066	-0.293364	-0.282754	0.488115
										79.9	-0.278566	-0.288164	-0.284554	0.480515
										79.95	-0.282566	-0.286364	-0.285254	0.487215
										80	-0.276466	-0.272564	-0.278454	0.482615
										80.05	-0.275566	-0.278364	-0.281854	0.473815
										80.1	-0.263366	-0.286664	-0.288854	0.477115
										80.15	-0.256366	-0.282964	-0.292254	0.462215
										80.2	-0.249666	-0.271664	-0.291654	0.450615
										80.25	-0.238666	-0.265564	-0.293154	0.453615
										80.3	-0.227366	-0.267164	-0.295854	0.446615
										80.35	-0.240466	-0.279364	-0.285854	0.448115
										80.4	-0.215466	-0.278364	-0.307154	0.439615
										80.45	-0.222766	-0.272564	-0.294954	0.423415
										80.5	-0.223366	-0.279364	-0.280954	0.426515
										80.55	-0.186766	-0.274464	-0.284954	0.417615
										80.6	-0.200466	-0.258264	-0.277254	0.406015
										80.65	-0.177566	-0.268064	-0.288554	0.389215
										80.7	-0.178166	-0.269264	-0.289754	0.370915
										80.75	-0.175166	-0.267764	-0.279454	0.365715
										80.8	-0.153766	-0.263164	-0.275454	0.366415
										80.85	-0.160466	-0.267464	-0.283654	0.343815
										80.9	-0.169666	-0.271064	-0.270554	0.334915
										80.95	-0.158366	-0.259764	-0.260754	0.326715
										81	-0.151066	-0.259164	-0.265054	0.313315
										81.05	-0.140366	-0.256764	-0.254954	0.308115
										81.1	-0.144966	-0.254864	-0.252254	0.291015
										81.15	-0.131866	-0.252764	-0.251654	0.279115
										81.2	-0.127866	-0.255864	-0.242454	0.270515
										81.25	-0.133666	-0.250664	-0.238554	0.255015
										81.3	-0.108366	-0.250064	-0.227554	0.249815
										81.35	-0.116566	-0.242964	-0.233954	0.237315
										81.4	-0.107766	-0.239064	-0.221754	0.239415
										81.45	-0.097066	-0.231064	-0.220854	0.248615
										81.5	-0.097966	-0.229264	-0.212254	0.244315
										81.55	-0.091566	-0.232664	-0.210154	0.226915
										81.6	-0.085166	-0.233264	-0.202854	0.232715
										81.65	-0.094866	-0.236864	-0.205554	0.220515
										81.7	-0.071366	-0.236864	-0.197054	0.219915
										81.75	-0.073566	-0.230164	-0.202154	0.219015
										81.8	-0.075666	-0.232364	-0.193354	0.221415
										81.85	-0.064366	-0.227464	-0.191854	0.223815
										81.9	-0.062566	-0.228664	-0.186954	0.220515
										81.95	-0.052166	-0.226864	-0.182954	0.230915
										82	-0.056766	-0.218564	-0.175354	0.215615
										82.05	-0.041466	-0.222564	-0.173854	0.213515
										82.1	-0.028666	-0.219464	-0.176854	0.220515
										82.15	-0.044266	-0.225964	-0.172554	0.222615
										82.2	-0.019866	-0.188364	-0.157654	0.227515
										82.25	-0.022566	-0.187764	-0.159154	0.218715
										82.3	-0.018266	-0.191164	-0.164954	0.222915
										82.35	-0.009466	-0.181964	-0.161654	0.228115
										82.4	-0.013466	-0.166064	-0.165554	0.230915
										82.45	-0.007666	-0.153564	-0.158254	0.226915
										82.5	-0.012166	-0.139564	-0.147254	0.236715
										82.55	-0.009166	-0.132564	-0.150054	0.232715
										82.6	0.010034	-0.125164	-0.151254	0.244015
										82.65	-0.002466	-0.109664	-0.150954	0.242815
										82.7	-0.021066	-0.105064	-0.143654	0.257715
										82.75	0.009734	-0.098364	-0.135354	0.255015
										82.8	-0.010066	-0.079464	-0.136554	0.264115
										82.85	-0.004566	-0.065364	-0.128354	0.265015
										82.9	0.010034	-0.049564	-0.132354	0.279715
										82.95	0.011934	-0.047364	-0.111554	0.280015
										83	0.016534	-0.044064	-0.118854	0.273915
										83.05	0.012534	-0.036064	-0.121054	0.300115
										83.1	0.010734	-0.021164	-0.104254	0.309315
										83.15	0.018334	-0.006464	-0.114954	0.310815
										83.2	0.019534	-0.002864	-0.109154	0.322715
										83.25	0.025934	0.017036	-0.114354	0.324215
										83.3	0.022934	0.016736	-0.107854	0.327615
										83.35	0.036334	0.023436	-0.104254	0.339215
										83.4	0.031734	0.045036	-0.102754	0.354215
										83.45	0.028434	0.042036	-0.0966537	0.357215
										83.5	0.041534	0.053036	-0.0886538	0.360915
										83.55	0.054334	0.054536	-0.0895538	0.360615
										83.6	0.044234	0.072236	-0.0865537	0.373115
										83.65	0.037534	0.079836	-0.0795538	0.384415
										83.7	0.047634	0.083536	-0.0837538	0.387415
										83.75	0.058934	0.108236	-0.0871538	0.399315
										83.8	0.054934	0.102736	-0.0670537	0.404215
										83.85	0.054334	0.102136	-0.0734537	0.403015
										83.9	0.054334	0.111636	-0.0807537	0.416415
										83.95	0.044234	0.128436	-0.0666537	0.422515
										84	0.059234	0.124436	-0.0691537	0.426215
										84.05	0.058934	0.136036	-0.0660537	0.435315
										84.1	0.061634	0.141236	-0.0660537	0.438115
										84.15	0.057334	0.142136	-0.0602538	0.444815
										84.2	0.051934	0.161936	-0.0502537	0.439615
										84.25	0.060734	0.179636	-0.0459538	0.441715
										84.3	0.048534	0.179036	-0.0489537	0.442715
										84.35	0.030234	0.171136	-0.0465537	0.443915
										84.4	0.048534	0.179336	-0.0367538	0.445115
										84.45	0.053434	0.182136	-0.0428538	0.461615
										84.5	0.036034	0.186036	-0.0331538	0.461615
										84.55	0.049134	0.161636	-0.0364538	0.460015
										84.6	0.038734	0.185136	-0.0258538	0.466215
										84.65	0.048234	0.191236	-0.0212537	0.471315
										84.7	0.046434	0.195536	-0.0255538	0.470115
										84.75	0.047934	0.192736	-0.0139537	0.475915
										84.8	0.052534	0.193736	-0.0108538	0.469215
										84.85	0.044534	0.186036	-0.00295375	0.469815
										84.9	0.061334	0.185736	0.00864625	0.475315
										84.95	0.047034	0.201336	0.00474625	0.477415
										85	0.045134	0.191236	0.00804625	0.481415
										85.05	0.058934	0.185136	0.0102463	0.484515
										85.1	0.056734	0.188236	0.0105463	0.488115
										85.15	0.058634	0.201036	0.00804625	0.488415
										85.2	0.062234	0.191836	0.00414625	0.479315
										85.25	0.045834	0.171736	0.0193462	0.490015
										85.3	0.060434	0.185436	0.0208463	0.486315
										85.35	0.061034	0.183336	0.0193462	0.486615
										85.4	0.073534	0.179636	0.0181462	0.488415
										85.45	0.083934	0.187336	0.0269463	0.487515
										85.5	0.081234	0.195236	0.0251462	0.491215
										85.55	0.092434	0.194636	0.0349462	0.504315
										85.6	0.077534	0.190036	0.0318462	0.504915
										85.65	0.094934	0.200136	0.0431462	0.506115
										85.7	0.092134	0.186336	0.0504462	0.511015
										85.75	0.083334	0.189736	0.0422462	0.505815
										85.8	0.120534	0.200436	0.0526462	0.507015
										85.85	0.119634	0.192436	0.0529463	0.515915
										85.9	0.116634	0.201936	0.0712462	0.516515
										85.95	0.112334	0.200736	0.0691463	0.519315
										86	0.121434	0.213836	0.0684463	0.529615
										86.05	0.133034	0.210436	0.0657463	0.530515
										86.1	0.121734	0.198936	0.0669462	0.523815
										86.15	0.125134	0.204736	0.0843462	0.540315
										86.2	0.147434	0.214436	0.0822463	0.528415
										86.25	0.141634	0.199236	0.0828462	0.537915
										86.3	0.145234	0.202836	0.0791463	0.541215
										86.35	0.148934	0.201636	0.0849463	0.542715
										86.4	0.152934	0.202836	0.0788463	0.553415
										86.45	0.156534	0.187036	0.0794462	0.555615
										86.5	0.160834	0.206836	0.0681463	0.556515
										86.55	0.182834	0.212936	0.0858462	0.558015
										86.6	0.177934	0.215336	0.0791463	0.558915
										86.65	0.175834	0.219336	0.0947463	0.561115
										86.7	0.205134	0.225436	0.104546	0.573315
										86.75	0.191034	0.226036	0.105746	0.569015
										86.8	0.198334	0.211436	0.102346	0.571715
										86.85	0.209634	0.231236	0.112446	0.574515
										86.9	0.205134	0.219636	0.0996463	0.584315
										86.95	0.207234	0.222736	0.111246	0.585515
										87	0.212434	0.225436	0.107546	0.585515
										87.05	0.213034	0.240436	0.102946	0.582115
										87.1	0.227634	0.233036	0.102646	0.595215
										87.15	0.223134	0.231536	0.112446	0.606515
										87.2	0.231934	0.236736	0.117046	0.605615
										87.25	0.248734	0.228136	0.116446	0.601015
										87.3	0.233134	0.232736	0.119146	0.611115
										87.35	0.231634	0.236736	0.126446	0.609315
										87.4	0.241134	0.244336	0.126746	0.616915
										87.45	0.249334	0.234936	0.137746	0.620015
										87.5	0.263634	0.244336	0.129246	0.634915
										87.55	0.249034	0.243736	0.131646	0.634015
										87.6	0.264034	0.246236	0.129246	0.626715
										87.65	0.265834	0.247736	0.126446	0.637715
										87.7	0.269434	0.250136	0.145746	0.640115
										87.75	0.269134	0.259636	0.139246	0.655115
										87.8	0.262734	0.265736	0.148446	0.652615
										87.85	0.271334	0.266636	0.137746	0.663315
										87.9	0.267334	0.268736	0.127046	0.639215
										87.95	0.276834	0.266936	0.129246	0.663015
										88	0.282034	0.257836	0.136246	0.662715
										88.05	0.268234	0.256236	0.132546	0.660915
										88.1	0.274634	0.259636	0.145346	0.668815
										88.15	0.268834	0.265736	0.146646	0.662415
										88.2	0.271034	0.260836	0.148146	0.670915
										88.25	0.289034	0.261136	0.161546	0.662415
										88.3	0.288434	0.260536	0.148746	0.675215
										88.35	0.288734	0.267836	0.150846	0.675515
										88.4	0.289934	0.262036	0.148146	0.678215
										88.45	0.282934	0.264836	0.151546	0.670315
										88.5	0.296634	0.264236	0.144446	0.679215
										88.55	0.294234	0.251636	0.145046	0.681915
										88.6	0.289934	0.259936	0.145346	0.687715
										88.65	0.288134	0.244636	0.152446	0.687415
										88.7	0.278034	0.238236	0.143846	0.694115
										88.75	0.288434	0.239136	0.159746	0.677015
										88.8	0.299734	0.252036	0.148446	0.685015
										88.85	0.294534	0.243736	0.153646	0.684715
										88.9	0.273734	0.254436	0.140546	0.679815
										88.95	0.287834	0.243736	0.161246	0.683715
										89	0.299434	0.254136	0.161846	0.688615
										89.05	0.289934	0.256836	0.152746	0.689815
										89.1	0.288434	0.236136	0.163046	0.672115
										89.15	0.304234	0.250136	0.153946	0.682515
										89.2	0.285634	0.241036	0.153346	0.681015
										89.25	0.292034	0.237636	0.159746	0.682515
										89.3	0.294534	0.233636	0.156946	0.677615
										89.35	0.282634	0.246836	0.154846	0.673715
										89.4	0.292034	0.254436	0.151146	0.672115
										89.45	0.273734	0.252936	0.147246	0.670915
										89.5	0.283534	0.252936	0.156946	0.675815
										89.55	0.291434	0.254136	0.156346	0.665115
										89.6	0.278334	0.245836	0.156046	0.672115
										89.65	0.283834	0.248336	0.161546	0.670615
										89.7	0.278334	0.259936	0.156346	0.675815
										89.75	0.275234	0.260836	0.154246	0.673115
										89.8	0.276534	0.254736	0.154246	0.663915
										89.85	0.284734	0.264236	0.150246	0.655715
										89.9	0.288434	0.262036	0.145346	0.656015
										89.95	0.283234	0.270336	0.168546	0.666715
										90	0.287134	0.270636	0.155446	0.669415
										90.05	0.286834	0.279136	0.152446	0.659615
										90.1	0.280134	0.292536	0.150546	0.664515
										90.15	0.276534	0.293236	0.147546	0.665415
										90.2	0.280434	0.300836	0.153646	0.667915
										90.25	0.274934	0.318236	0.152446	0.669115
										90.3	0.275934	0.307536	0.147246	0.658415
										90.35	0.267934	0.316336	0.155746	0.668215
										90.4	0.267034	0.317636	0.167346	0.663915
										90.45	0.276534	0.326436	0.156346	0.659015
										90.5	0.266734	0.329836	0.151846	0.658115
										90.55	0.270734	0.325836	0.163046	0.664215
										90.6	0.252734	0.353336	0.158246	0.674915
										90.65	0.264634	0.356636	0.153046	0.664815
										90.7	0.267334	0.355736	0.165846	0.659915
										90.75	0.260334	0.367336	0.167646	0.656915
										90.8	0.269834	0.360636	0.168246	0.655115
										90.85	0.251134	0.382036	0.170746	0.656915
										90.9	0.252734	0.381736	0.172246	0.663915
										90.95	0.266134	0.375236	0.175346	0.655115
										91	0.265534	0.389036	0.159146	0.661815
										91.05	0.273734	0.389636	0.164046	0.652915
										91.1	0.258234	0.398736	0.167046	0.655415
										91.15	0.268534	0.407336	0.173146	0.660915
										91.2	0.269134	0.412836	0.170746	0.648315
										91.25	0.263334	0.410936	0.179846	0.648015
										91.3	0.249034	0.416436	0.197846	0.651415
										91.35	0.257534	0.433836	0.178946	0.664215
										91.4	0.253034	0.430536	0.179546	0.646815
										91.45	0.269134	0.426236	0.180746	0.635515
										91.5	0.251134	0.426836	0.188146	0.645615
										91.55	0.256034	0.430236	0.188446	0.635215
										91.6	0.258234	0.437536	0.185046	0.629415
										91.65	0.251434	0.434136	0.182946	0.630015
										91.7	0.250534	0.448236	0.195146	0.637015
										91.75	0.256034	0.438136	0.200946	0.624815
										91.8	0.250834	0.443036	0.197546	0.627915
										91.85	0.266134	0.447636	0.199746	0.619315
										91.9	0.253934	0.450936	0.203046	0.628515
										91.95	0.254534	0.457636	0.209746	0.620315
										92	0.266434	0.450036	0.207046	0.615115
										92.05	0.253034	0.461336	0.197846	0.618715
										92.1	0.271934	0.459236	0.195146	0.606815
										92.15	0.265234	0.464436	0.193646	0.603815
										92.2	0.267634	0.457636	0.207946	0.609315
										92.25	0.271334	0.469236	0.204646	0.592515
										92.3	0.258234	0.462536	0.206446	0.601315
										92.35	0.268534	0.456436	0.212546	0.588215
										92.4	0.273734	0.475636	0.217146	0.590415
										92.45	0.265534	0.465636	0.213746	0.581815
										92.5	0.267034	0.457636	0.207646	0.592515
										92.55	0.257534	0.451236	0.212846	0.594615
										92.6	0.282034	0.442736	0.216146	0.583015
										92.65	0.256634	0.456136	0.221346	0.583915
										92.7	0.270434	0.456436	0.220446	0.588215
										92.75	0.264034	0.457336	0.216146	0.579715
										92.8	0.258834	0.454636	0.233246	0.587915
										92.85	0.289634	0.451836	0.225346	0.578815
										92.9	0.276534	0.461936	0.216846	0.576315
										92.95	0.275234	0.459536	0.221346	0.575115
										93	0.283234	0.447336	0.225346	0.578115
										93.05	0.280434	0.444536	0.233246	0.570215
										93.1	0.285334	0.444536	0.240346	0.563815
										93.15	0.286534	0.450336	0.234846	0.557715
										93.2	0.284134	0.442436	0.239046	0.558315
										93.25	0.284734	0.441536	0.225046	0.562315
										93.3	0.281334	0.451236	0.239646	0.560415
										93.35	0.284734	0.444236	0.238146	0.565915
										93.4	0.298734	0.448536	0.243046	0.564415
										93.45	0.292034	0.441536	0.247346	0.555315
										93.5	0.307634	0.443036	0.242446	0.559515
										93.55	0.303334	0.439036	0.242746	0.553415
										93.6	0.292934	0.443036	0.245446	0.548915
										93.65	0.308834	0.437236	0.237246	0.554015
										93.7	0.307334	0.430836	0.238746	0.540915
										93.75	0.307934	0.425936	0.243946	0.551315
										93.8	0.304534	0.437536	0.243046	0.541815
										93.85	0.301234	0.431136	0.239046	0.543415
										93.9	0.313134	0.435136	0.250046	0.541515
										93.95	0.310334	0.438736	0.239346	0.538815
										94	0.305834	0.426836	0.242746	0.538215
										94.05	0.318034	0.425636	0.246746	0.537915
										94.1	0.314934	0.430236	0.253446	0.544615
										94.15	0.301234	0.422536	0.249446	0.545815
										94.2	0.309734	0.412236	0.254946	0.540615
										94.25	0.308534	0.402136	0.250946	0.542415
										94.3	0.327134	0.409736	0.260746	0.541515
										94.35	0.317134	0.409136	0.261646	0.544015
										94.4	0.316434	0.420436	0.270546	0.534515
										94.45	0.323834	0.416436	0.263846	0.544915
										94.5	0.311934	0.411336	0.265346	0.530515
										94.55	0.330534	0.410336	0.270546	0.537315
										94.6	0.325934	0.411936	0.270846	0.542115
										94.65	0.336934	0.413436	0.268646	0.536015
										94.7	0.334834	0.423536	0.265646	0.526615
										94.75	0.322534	0.428336	0.265346	0.540615
										94.8	0.346434	0.433836	0.261046	0.531515
										94.85	0.336634	0.415836	0.281246	0.533615
										94.9	0.339634	0.419536	0.274146	0.519615
										94.95	0.353734	0.425036	0.268046	0.529615
										95	0.337834	0.429636	0.267146	0.516515
										95.05	0.349734	0.417136	0.261946	0.524715
										95.1	0.349734	0.427436	0.273246	0.532115
										95.15	0.360434	0.426536	0.279946	0.522615
										95.2	0.359234	0.417436	0.275046	0.525415
										95.25	0.353434	0.421036	0.274746	0.537915
										95.3	0.361034	0.436036	0.268946	0.534215
										95.35	0.362834	0.433536	0.268946	0.531215
										95.4	0.350334	0.432636	0.270246	0.525015
										95.45	0.363134	0.432936	0.271446	0.529615
										95.5	0.362534	0.439936	0.281246	0.526615
										95.55	0.379334	0.444836	0.270546	0.526315
										95.6	0.377534	0.450636	0.277246	0.529615
										95.65	0.369534	0.453736	0.279646	0.527815
										95.7	0.386034	0.451236	0.279046	0.517115
										95.75	0.379634	0.454036	0.278746	0.518315
										95.8	0.391534	0.459836	0.285446	0.518015
										95.85	0.388234	0.465336	0.276946	0.522315
										95.9	0.379334	0.478436	0.282446	0.522615
										95.95	0.381134	0.472036	0.283646	0.514415
										96	0.375634	0.470236	0.279646	0.507315
										96.05	0.394334	0.472636	0.276046	0.513515
										96.1	0.401034	0.476336	0.273846	0.505815
										96.15	0.396134	0.476336	0.274446	0.518315
										96.2	0.408934	0.495836	0.272646	0.506415
										96.25	0.388534	0.502536	0.275446	0.515615
										96.3	0.393334	0.502236	0.271746	0.508915
										96.35	0.396734	0.503436	0.270246	0.502215
										96.4	0.392134	0.512036	0.276046	0.501915
										96.45	0.414734	0.507736	0.269646	0.495415
										96.5	0.417234	0.519336	0.273246	0.500015
										96.55	0.415634	0.521136	0.279346	0.503715
										96.6	0.415334	0.522336	0.274746	0.488115
										96.65	0.395534	0.518136	0.262846	0.504015
										96.7	0.402234	0.516536	0.276346	0.499415
										96.75	0.419334	0.519336	0.274446	0.492415
										96.8	0.405934	0.517836	0.278746	0.496715
										96.85	0.405634	0.534236	0.281846	0.479015
										96.9	0.417534	0.532136	0.275446	0.486015
										96.95	0.419034	0.541036	0.268946	0.482915
										97	0.417234	0.540036	0.272046	0.482615
										97.05	0.404034	0.537636	0.289146	0.490915
										97.1	0.415034	0.538536	0.282146	0.473815
										97.15	0.408634	0.550136	0.270546	0.471915
										97.2	0.421434	0.563236	0.282146	0.472615
										97.25	0.421734	0.546836	0.288546	0.465815
										97.3	0.412634	0.563236	0.272646	0.466815
										97.35	0.424234	0.551336	0.286346	0.471315
										97.4	0.415034	0.555336	0.284846	0.464915
										97.45	0.421134	0.567236	0.288846	0.466215
										97.5	0.425734	0.564136	0.296746	0.461915
										97.55	0.403434	0.573636	0.292746	0.448815
										97.6	0.406534	0.570336	0.285146	0.444815
										97.65	0.417834	0.565136	0.279046	0.440515
										97.7	0.408034	0.555336	0.283646	0.436215
										97.75	0.419334	0.550436	0.290646	0.426515
										97.8	0.404634	0.553236	0.288546	0.432615
										97.85	0.408334	0.552936	0.274746	0.434415
										97.9	0.411734	0.557136	0.273546	0.417015
										97.95	0.406834	0.570636	0.279346	0.421915
										98	0.411734	0.565736	0.278446	0.417015
										98.05	0.399134	0.561736	0.286946	0.406315
										98.1	0.402834	0.553836	0.286646	0.407315
										98.15	0.413534	0.558036	0.280846	0.412415
										98.2	0.399134	0.553536	0.273546	0.399015
										98.25	0.404334	0.553236	0.280246	0.400215
										98.3	0.391534	0.552236	0.268046	0.396015
										98.35	0.398534	0.551336	0.276346	0.392915
										98.4	0.402234	0.544336	0.289746	0.384115
										98.45	0.401634	0.550436	0.279346	0.374015
										98.5	0.401634	0.551936	0.281246	0.374615
										98.55	0.410434	0.544336	0.272046	0.361815
										98.6	0.403734	0.547736	0.286646	0.356915
										98.65	0.398534	0.551336	0.281246	0.347715
										98.7	0.402834	0.539436	0.284246	0.349315
										98.75	0.395534	0.545536	0.278446	0.338015
										98.8	0.396734	0.550736	0.284546	0.336815
										98.85	0.390634	0.551636	0.272946	0.339215
										98.9	0.405334	0.549836	0.281246	0.322115
										98.95	0.397334	0.538836	0.274446	0.309615
										99	0.396134	0.540036	0.283346	0.312615
										99.05	0.405934	0.535236	0.272646	0.304415
										99.1	0.386634	0.533036	0.282746	0.301115
										99.15	0.380834	0.541036	0.288246	0.313315
										99.2	0.386334	0.532436	0.285746	0.301415
										99.25	0.381134	0.530936	0.265946	0.291615
										99.3	0.386634	0.534536	0.273546	0.290115
										99.35	0.383934	0.526336	0.272046	0.288815
										99.4	0.405934	0.532436	0.269946	0.277615
										99.45	0.386634	0.541336	0.272646	0.267215
										99.5	0.385434	0.528436	0.272346	0.261715
										99.55	0.390334	0.530036	0.271746	0.261715
										99.6	0.392134	0.534936	0.272346	0.261415
										99.65	0.395234	0.533336	0.279046	0.248315
										99.7	0.399534	0.531236	0.283346	0.225115
										99.75	0.383034	0.518736	0.280546	0.231515
										99.8	0.394634	0.517536	0.278446	0.224815
										99.85	0.372634	0.523336	0.272046	0.211015
										99.9	0.375634	0.524236	0.270546	0.202515
[truncated: 1,001 more rows]

## Sheet: flx+wtRem2
time	A	mean	lb %	ub %	*CI bootstrap	A			single egs	time	A1B1	A1B2	A2B1	A2B2
0.25	1	1.02761	0.974971	1.08148		1	ctrl			0	0.00393375	-0.0108685	0.00750325	-0.001881
0.75	1	1.01716	0.940381	1.08622		2	test			0.05	0.00793375	-0.0102685	0.0127032	0.008819
1.25	1	1.05224	0.964683	1.16902						0.1	0.00823375	-0.0126685	0.00970325	-0.009881
1.75	1	0.995368	0.931124	1.06662						0.15	0.00513375	-0.0096685	0.0173032	-0.008581
2.25	1	1.03527	0.956136	1.12333		B				0.2	-0.00976625	-0.0141685	0.00290325	-0.006181
2.75	1	0.987916	0.920796	1.06029		1	i/iii			0.25	-0.00036625	-0.0132685	0.00020325	-0.009881
3.25	1	0.990723	0.921683	1.05653		2	ii/iv			0.3	-0.0103663	0.0053315	-0.00069675	0.005119
3.75	1	1.02803	0.965967	1.10556						0.35	-0.0122662	-0.0050685	-0.00379675	-0.003481
4.25	1	0.99206	0.937432	1.04376						0.4	-0.00736625	-0.0019685	-0.0116968	0.003619
4.75	1	0.981698	0.924286	1.03936						0.45	-0.00766625	0.0013315	-0.0214967	0.001419
5.25	1	0.978481	0.915725	1.04082						0.5	-0.00706625	-0.0154685	-0.0162967	-0.001581
5.75	1	0.952788	0.902949	1.00656						0.55	-0.00276625	-0.0187685	-0.00529675	-0.000381
6.25	1	0.944894	0.883609	1.00718						0.6	0.00393375	-0.0236685	0.00140325	-0.003481
6.75	1	0.973176	0.923413	1.02002						0.65	0.00703375	-0.0154685	0.00600325	-0.007681
7.25	1	0.970195	0.899731	1.03617						0.7	0.0158338	-0.0077685	-0.00129675	0.007819
7.75	1	1.00674	0.95747	1.05455						0.75	-0.0103663	0.0074315	-0.00219675	-0.007081
8.25	1	0.997919	0.942457	1.06162						0.8	0.00853375	-0.0035685	-0.00959675	-0.010481
8.75	1	0.975284	0.926843	1.01895						0.85	0.0216338	-0.0071685	0.00660325	-0.004381
9.25	1	0.941726	0.835837	1.03987						0.9	0.0195337	-0.0013685	-0.00649675	-0.000981
9.75	1	0.963444	0.907085	1.02376						0.95	0.00123375	0.0077315	0.00780325	0.016419
10.25	1	1.07072	0.995613	1.16012						1	-0.00916625	-0.0007685	0.00570325	0.011819
10.75	1	1.0019	0.946365	1.05387						1.05	-0.0167662	-0.0013685	0.0130032	0.009719
11.25	1	0.990697	0.939721	1.04842						1.1	-0.00066625	-0.0022685	0.0301033	0.006619
11.75	1	0.95619	0.897859	1.00984						1.15	0.00673375	-0.0114685	0.0130032	-0.006481
12.25	1	0.993324	0.943567	1.04625						1.2	0.0137337	0.0004315	0.0136033	0.010319
12.75	1	0.983766	0.94398	1.02293						1.25	-0.00306625	-0.0041685	0.0124032	-0.013181
13.25	1	1.09452	0.991274	1.26961						1.3	-0.00306625	-0.0047685	0.0121032	-0.015981
13.75	1	1.00834	0.974762	1.04095						1.35	-0.0131662	-0.0016685	0.00020325	0.005119
14.25	1	0.967127	0.895467	1.02873						1.4	-6.625e-05	-0.0041685	0.00900325	-0.003481
14.75	1	1.07669	0.966073	1.24633						1.45	0.00183375	-0.0132685	0.00840325	0.007519
15.25	1	0.992155	0.946385	1.04295						1.5	0.0149338	-0.0044685	-0.00679675	-0.006181
15.75	1	0.978644	0.90993	1.04599						1.55	0.0247337	-0.0013685	-0.00619675	-0.001281
16.25	1	0.948856	0.843119	1.02514						1.6	0.00053375	0.0126315	-0.00039675	-0.001581
16.75	1	0.958127	0.88521	1.03998						1.65	0.00243375	0.0028315	-0.0104967	-0.005281
17.25	1	0.946577	0.890183	1.00003						1.7	0.0115338	-0.0047685	-0.0162967	0.001119
17.75	1	0.942957	0.844562	1.0219						1.75	0.00243375	0.0035315	-0.0128968	0.004219
18.25	1	0.948416	0.83933	1.02618						1.8	0.0204338	-0.00227	-0.0119968	0.021619
18.75	1	1.03749	0.983019	1.09847						1.85	0.00053375	-0.0071685	-0.00769675	0.013619
19.25	1	0.977869	0.861043	1.07336						1.9	0.0115338	-0.00687	-0.00289675	0.011519
19.75	1	1.02729	0.964677	1.10026						1.95	0.00883375	-0.0068685	0.00260325	-0.016581
20.25	1	1.04706	0.988024	1.10296						2	0.00023375	0.0047315	-0.0032	0.008119
20.75	1	0.982511	0.848134	1.08471						2.05	0.000534	-0.0035685	-0.0128968	-0.001581
21.25	1	1.0388	0.985749	1.08412						2.1	-0.00516625	0.0071315	-0.00899675	-0.000981
21.75	1	1.04945	1.01157	1.09729						2.15	-0.00156625	0.0114315	-0.0189967	-0.004081
22.25	1	0.985883	0.918667	1.04143						2.2	0.00733375	-0.0029685	-9.675e-05	0.002319
22.75	1	1.03587	1.00706	1.06486						2.25	-0.00796625	-0.0035685	0.00420325	0.019419
23.25	1	0.927314	0.820918	1.02006						2.3	-0.0116662	0.0083315	0.0267033	0.021619
23.75	1	0.984096	0.88955	1.07505						2.35	-0.00426625	-0.0019685	0.0203032	0.006019
24.25	1	0.952065	0.887237	1.01652						2.4	0.00393375	-0.0087685	0.0152032	-0.000981
24.75	1	0.940506	0.888616	0.989161						2.45	0.00213375	-0.0199685	0.00810325	-0.001281
25.25	1	1.03484	0.974353	1.108						2.5	-0.00426625	-0.0035685	0.00390325	0.001719
25.75	1	1.02245	0.984159	1.06055						2.55	0.00213375	-0.0065685	-0.0195967	0.018219
26.25	1	0.990721	0.947406	1.02844						2.6	-6.625e-05	-0.0041685	0.00230325	0.008819
26.75	1	0.951239	0.904594	1.00323						2.65	-0.00036625	0.0025315	0.00690325	0.004819
27.25	1	1.00582	0.954873	1.06219						2.7	0.00243375	-0.0001685	-0.00649675	-0.005581
27.75	1	1.03399	0.988187	1.08934						2.75	0.00053375	-0.0001685	-0.0107968	0.006019
28.25	1	0.975137	0.926625	1.02024						2.8	0.00183375	-0.0001685	-0.00349675	0.013319
28.75	1	0.99375	0.956522	1.03591						2.85	0.0118338	0.0010315	0.00260325	0.003319
29.25	1	1.0108	0.968326	1.05338						2.9	0.00673375	0.0065315	-0.00289675	0.009419
29.75	1	1.03161	0.949332	1.10695						2.95	0.00763375	-0.0004685	-0.00649675	-0.002481
30.25	1	1.09304	0.942196	1.27297						3	-0.00646625	-0.0077685	-0.0208967	0.004219
30.75	1	1.03178	0.885025	1.20093						3.05	-0.00366625	0.0041315	-0.0259967	0.014619
31.25	1	0.997004	0.920138	1.06756						3.1	-0.00396625	0.0123315	-0.00129675	0.007519
31.75	1	0.956232	0.881487	1.02583						3.15	0.00213375	0.0105315	-0.00379675	0.015519
32.25	1	0.981781	0.905107	1.05825						3.2	0.00333375	-0.0074685	0.00420325	-0.007681
32.75	1	0.977143	0.90548	1.04096						3.25	-6.625e-05	0.0056315	0.00080325	-0.004981
33.25	1	0.97809	0.903139	1.05976						3.3	-0.00156625	-0.0053685	-0.00679675	0.001419
33.75	1	0.992626	0.920921	1.07278						3.35	0.00883375	-0.0160685	-0.0101967	-0.003781
34.25	1	0.995975	0.907791	1.08562						3.4	0.00703375	-0.0019685	-0.0195967	-0.003081
34.75	1	0.986494	0.882886	1.09046						3.45	0.00513375	-0.0077685	0.00080325	0.002019
35.25	1	0.966566	0.879895	1.04715						3.5	-0.00556625	-0.0077685	0.00290325	0.003319
35.75	1	0.923131	0.833593	1.01487						3.55	-0.00276625	-0.0071685	-0.00409675	0.002319
36.25	1	0.96732	0.84988	1.07755						3.6	0.00543375	-0.0117685	-0.00319675	0.007219
36.75	1	1.0144	0.958515	1.07618						3.65	-0.00336625	-0.0093685	-0.00439675	0.012419
37.25	1	1.02117	0.945573	1.1081						3.7	-0.00366625	-0.0160685	-0.00349675	0.018519
37.75	1	1.05298	0.986208	1.13352						3.75	-0.0171663	-0.0062685	0.00600325	0.012419
38.25	1	1.00868	0.943813	1.07852						3.8	-0.00276625	0.0038315	-0.00249675	0.025219
38.75	1	1.02208	0.947837	1.09746						3.85	-0.00276625	-0.0004685	-0.00289675	-0.000981
39.25	1	1.00744	0.951495	1.06595						3.9	-0.00126625	-0.0016685	-0.00219675	0.007219
39.75	1	0.988689	0.930475	1.05063						3.95	-0.0167662	-0.0108685	-0.00799675	0.014919
40.25	1	1.0014	0.927849	1.07996						4	-0.0146663	-0.0093685	0.00480325	0.013919
40.75	1	0.967734	0.887755	1.04542						4.05	-0.00676625	-0.0032685	0.00780325	0.003619
41.25	1	1.03918	0.975965	1.10136						4.1	-0.00396625	0.0019315	0.00330325	-0.002781
41.75	1	0.971865	0.905833	1.04075						4.15	-0.00126625	-0.00967	0.0170033	-0.002781
42.25	1	1.03823	0.976461	1.10265						4.2	-0.00556625	0.0022315	0.00690325	0.007519
42.75	1	1.01201	0.953925	1.0654						4.25	0.00333375	0.0010315	-0.00249675	-0.004981
43.25	1	1.05225	0.952342	1.15887						4.3	0.00973375	0.0062315	-0.0321968	0.002019
43.75	1	1.02354	0.973726	1.06656						4.35	0.00303375	0.0111315	-0.0180968	-0.012281
44.25	1	1.0406	0.901477	1.17767						4.4	-0.00186625	0.0099315	-0.0119968	-0.012881
44.75	1	0.975096	0.889634	1.04839						4.45	-0.00186625	0.0080315	-0.00829675	-0.012281
45.25	1	1.03161	0.975587	1.08745						4.5	0.00053375	-0.0123685	-0.0110968	0.002719
45.75	1	1.04961	0.986081	1.10718						4.55	-0.00036625	-0.0148685	0.00020325	-0.007081
46.25	1	1.02756	0.975079	1.07234						4.6	0.00213375	-0.0007685	0.00450325	0.005119
46.75	1	1.03595	0.97699	1.09873						4.65	0.0137337	-0.0001685	0.00630325	-0.006181
47.25	1	1.09858	1.02317	1.1776						4.7	0.0393338	0.0312315	0.00200325	-0.012281
47.75	1	1.0163	0.972166	1.05797						4.75	0.0195337	0.0154315	0.00020325	-0.011081
48.25	1	1.05539	0.970611	1.14071						4.8	0.0134337	0.0154315	-0.00289675	-0.002781
48.75	1	1.0485	0.974995	1.12962						4.85	-0.00486625	0.0151315	-0.00379675	-0.003081
49.25	1	1.10146	1.02516	1.17148						4.9	0.00213375	0.0105315	0.00230325	-0.001881
49.75	1	1.04268	1.00389	1.08249						4.95	0.0115338	0.0096315	0.0109032	-0.001581
50.25	1	1.11912	1.04138	1.2028						5	0.0103337	0.0004315	0.0112032	-0.010481
50.75	1	1.10885	1.05076	1.17246						5.05	0.00733375	-0.0071685	-0.00159675	0.006319
51.25	1	1.0737	1.0249	1.12027						5.1	0.00673375	-0.0120685	-0.00499675	0.005119
51.75	1	1.0004	0.952986	1.04405						5.15	-0.00036625	-0.0160685	-0.00319675	-0.004981
52.25	1	1.01137	0.947301	1.06844						5.2	-0.0119662	-0.0044685	-0.00619675	-0.008581
52.75	1	1.02815	0.986526	1.06731						5.25	-0.0109663	0.0016315	-0.0171968	-0.007081
53.25	1	1.02966	0.975818	1.08174						5.3	-0.00096625	0.00773	0.00420325	0.003019
53.75	1	1.02886	0.996346	1.06336						5.35	0.00513375	-0.0087685	-0.00869675	0.016119
54.25	1	1.02203	0.944867	1.09097						5.4	-0.00916625	-0.0109	-0.0122968	0.005719
54.75	1	1.01994	0.951695	1.08473						5.45	0.00273375	-0.0062685	0.00660325	0.009119
55.25	1	1.10232	0.940841	1.29759						5.5	-0.00277	-0.0114685	0.00750325	0.021019
55.75	1	1.00368	0.921064	1.08952						5.55	-0.00156625	-0.0087685	-0.00249675	0.007819
56.25	1	0.967634	0.86991	1.06267						5.6	-0.00096625	0.0022315	0.00080325	0.011219
56.75	1	0.942088	0.864896	1.01212						5.65	-0.00676625	0.0126315	0.00020325	-0.001581
57.25	1	0.967013	0.881872	1.03923						5.7	0.00423375	0.0001315	0.00450325	-0.006481
57.75	1	0.955552	0.868968	1.03712						5.75	0.00573	0.0044315	-0.00619675	-0.008581
58.25	1	0.991449	0.886846	1.08722						5.8	0.00243375	0.0022315	-0.0096	0.003619
58.75	1	0.971001	0.886016	1.06219						5.85	-0.00156625	-0.00357	-9.675e-05	0.011219
59.25	1	0.986412	0.910645	1.06109						5.9	-0.00396625	-0.0035685	-0.00319675	0.002719
59.75	1	0.999175	0.9457	1.052						5.95	-0.0100663	-0.0068685	-0.00319675	0.010319
60.253	1	1.04122	0.983967	1.09921						6	-0.0109663	-0.000768	-0.00619675	0.015219
60.75	1	0.996989	0.961172	1.03787						6.05	-0.0100663	0.0025315	-0.00959675	-0.016581
61.25	1	1.00339	0.930417	1.07091						6.1	-0.00556625	0.0108315	-0.00189675	-0.003481
61.75	1	1.00744	0.957892	1.05603						6.15	-0.00366625	0.0205315	-0.00769675	0.011519
62.25	1	0.97889	0.900251	1.05065						6.2	-0.00246625	0.0059315	-0.00099675	-0.003781
62.75	1	1.0106	0.942414	1.08107						6.25	0.00913375	0.0105315	0.00140325	-0.005581
63.25	1	1.01594	0.938059	1.0934						6.3	-0.00306625	0.0025315	0.00870325	-0.005881
63.75	1	0.985281	0.88423	1.08739						6.35	0.00153375	-0.0126685	0.0139033	0.009719
64.25	1	1.03397	0.950495	1.11388						6.4	-0.0109663	-0.0053685	0.00690325	0.012419
64.75	1	0.975038	0.898662	1.05134						6.45	-0.00276625	-0.0328685	0.0103032	0.006919
65.253	1	1.01217	0.927185	1.09433						6.5	0.00573375	-0.0117685	0.00690325	0.015819
65.75	1	1.01787	0.929644	1.09879						6.55	0.00763375	-0.0178685	-0.0208967	0.002019
66.25	1	0.998829	0.933308	1.06561						6.6	0.00183375	0.0004315	0.0100032	-0.007081
66.75	1	0.973165	0.893648	1.04559						6.65	-0.0198662	0.0105315	0.0103032	0.002019
67.25	1	0.977798	0.910451	1.04142						6.7	-0.0146663	0.0056315	0.00480325	-0.007381
67.75	1	1.00567	0.925296	1.08222						6.75	-0.0131662	-0.0004685	0.0161032	0.029219
68.25	1	0.970247	0.864318	1.06873						6.8	-0.00456625	-0.0108685	0.00360325	0.010319
68.75	1	0.951383	0.854616	1.04029						6.85	-0.00486625	-0.0151685	-0.00189675	0.000519
69.25	1	0.971742	0.871405	1.06461						6.9	-0.00186625	-0.0105685	-0.00159675	0.003319
69.75	1	0.987333	0.929637	1.03915						6.95	0.00153375	-0.0041685	-0.0144967	0.000219
70.253	1	0.984654	0.896897	1.0643						7	0.00363375	0.0059315	-0.0128968	-0.010181
70.75	1	0.977342	0.881661	1.0811						7.05	-0.0247663	0.0032315	-0.0150968	-0.003781
71.25	1	1.0101	0.920285	1.09268						7.1	-0.00916625	-0.0025685	-0.00249675	-0.021181
71.75	1	0.977376	0.897002	1.05687						7.15	-0.0143663	0.0089315	-0.00589675	-0.002481
72.25	1	1.08992	0.968376	1.25876						7.2	0.0100337	-0.0041685	0.00480325	0.006619
72.75	1	1.00076	0.954159	1.04645						7.25	0.00303375	-0.0114685	0.000503	0.006019
73.25	1	1.03779	0.952842	1.11601						7.3	-0.0109663	-0.0093685	-0.00589675	0.007219
73.75	1	0.97748	0.903553	1.04923						7.35	-0.0100663	0.0032315	0.00080325	0.002019
74.25	1	1.03662	0.947282	1.12768						7.4	-0.0116662	0.0086315	-0.00409675	0.005719
74.75	1	0.960021	0.881857	1.03111						7.45	0.00273375	0.0028315	-0.0131968	0.006319
75.25	1	0.963173	0.860441	1.04982						7.5	-0.00336625	0.0062315	-0.00409675	-0.012281
75.75	1	1.02403	0.932368	1.1045						7.55	-0.0125662	0.0114315	-0.00739675	-0.001281
76.25	1	1.01972	0.964394	1.07417						7.6	-0.0106663	0.0007315	-0.00129675	-0.006181
76.75	1	0.951307	0.857662	1.02837						7.65	-0.00126625	0.0004315	0.00170325	-0.000981
77.25	1	1.02162	0.916291	1.12098						7.7	-0.0109663	0.0209315	0.0164033	-0.003481
77.75	1	1.00054	0.889609	1.09827						7.75	-0.0204662	0.0001315	0.00510325	-0.007381
78.25	1	0.949439	0.819453	1.06916						7.8	-0.0186662	0.0068315	0.00330325	-0.009581
78.75	1	0.980974	0.87637	1.07066						7.85	-0.00616625	0.0120315	-0.00589675	-0.014081
79.25	1	0.998129	0.920939	1.07034						7.9	0.00023375	0.0056315	0.00750325	-0.006781
79.75	1	0.989545	0.887334	1.06761						7.95	-0.00276625	0.0199315	-0.00619675	-0.007681
80.25	1	1.02014	0.917781	1.11161						8	-0.0149663	0.0187315	-0.0144967	-0.014981
80.75	1	1.01612	0.928621	1.0927						8.05	-0.0143663	-0.0029685	0.0164033	0.000219
81.25	1	0.970996	0.844243	1.07756						8.1	-0.00036625	0.0028315	0.00870325	0.002319
81.75	1	1.02217	0.871008	1.1502						8.15	0.0216338	0.0010315	0.0124032	-0.007381
82.25	1	1.08468	0.965029	1.20391						8.2	0.00943375	0.00413	-0.00069675	-8.1e-05
82.75	1	1.0151	0.896853	1.12277						8.25	-0.00126625	-0.0007685	-0.00469675	-0.004681
83.25	1	1.02533	0.949961	1.09586						8.3	-0.00396625	0.0041315	0.00080325	-0.005581
83.75	1	1.03422	0.922184	1.12172						8.35	-0.0195663	0.0105315	-9.675e-05	-0.000981
84.25	1	1.06567	0.908556	1.18567						8.4	-0.00886625	0.0169315	0.00170325	-0.009581
84.75	1	1.05169	0.931862	1.18196						8.45	-0.00096625	0.0138315	0.00110325	-0.002481
85.25	1	1.05514	0.925612	1.1981						8.5	0.00573375	0.0007315	-0.00499675	-0.011681
85.75	1	1.08452	0.994425	1.20323						8.55	0.00123375	-0.0001685	0.00540325	-0.004381
86.25	1	1.09233	0.974618	1.22394						8.6	-0.00126625	0.0086315	0.00660325	-0.001281
86.75	1	1.03136	0.930087	1.13614						8.65	-0.00336625	0.0007315	0.00780325	-0.011381
87.25	1	1.06475	0.97499	1.16584						8.7	-0.00736625	-0.0025685	0.00420325	-0.008581
87.75	1	1.07918	0.99266	1.18513						8.75	-0.0192662	-0.0010685	-0.00619675	-0.010481
88.25	1	1.07399	0.972696	1.19735						8.8	-0.0192662	-0.0032685	-0.00709675	-0.018081
88.75	1	1.05767	0.916879	1.22087						8.85	-0.0201663	0.0071315	-0.00959675	-0.004981
89.25	1	1.05999	0.950685	1.20523						8.9	-0.0116662	0.0071315	-0.00589675	-0.009281
89.75	1	1.1037	0.980464	1.24203						8.95	-0.00796625	-0.0025685	-0.00529675	-0.014681
90.25	1	0.913464	0.683141	1.09715						9	-0.00886625	-0.0053685	-0.00589675	-0.007981
90.75	1	1.03886	0.939297	1.13058						9.05	-0.00646625	-0.0279685	0.00780325	-0.013781
91.25	1	0.99569	0.875056	1.10507						9.1	-0.00646625	-0.0013685	-0.00159675	0.003019
91.75	1	1.04476	0.934477	1.16983						9.15	-0.0167662	0.0028315	-0.00159675	-0.007681
92.25	1	1.06978	0.962304	1.19314						9.2	-0.00586625	0.0013315	0.00600325	-0.003481
92.75	1	1.01847	0.893188	1.1198						9.25	-0.0109663	0.0028315	0.0124032	-0.002481
93.25	1	1.01283	0.947439	1.08358						9.3	-0.0149663	0.0004315	-0.00769675	-0.016581
93.75	1	1.0032	0.881539	1.09411						9.35	0.0106338	0.0032315	0.00840325	-0.001881
94.25	1	1.03003	0.968546	1.11079						9.4	-0.0103663	-0.00507	0.00230325	-0.026581
94.75	1	0.982112	0.899225	1.05548						9.45	-0.00976625	-0.0083685	0.0121032	-0.020781
95.25	1	1.0451	0.967757	1.12464						9.5	-0.00976625	0.0071315	0.00690325	-0.008281
95.75	1	1.01542	0.933994	1.09764						9.55	-0.00856625	0.0047315	0.0112032	-0.007981
96.25	1	1.0524	0.987462	1.13323						9.6	-0.0116662	-0.0093685	0.00290325	0.006619
96.75	1	1.09545	1.00899	1.21015						9.65	-0.0241663	0.0062315	-0.00989675	-0.015981
97.25	1	1.03912	0.959264	1.11677						9.7	-0.0155663	0.0099315	-0.00619675	-0.014681
97.75	1	1.07089	1.03571	1.10666						9.75	-0.00556625	0.0138315	-0.00769675	0.008119
98.25	1	0.99597	0.881095	1.0766						9.8	0.00513375	0.0010315	-0.0195967	0.000819
98.75	1	1.04903	0.97132	1.10377						9.85	-0.0186662	0.000732	0.00690325	-0.005581
99.25	1	1.00946	0.923357	1.08205						9.9	0.0134337	-0.0025685	0.00390325	-0.017481
99.75	1	0.978721	0.91978	1.03395						9.95	-0.00646625	-0.0053685	0.00660325	-0.011081
100.25	1	1.00592	0.949239	1.05268						10	0.00703375	-0.0105685	-0.00289675	-0.018081
100.75	1	0.992651	0.894694	1.07611						10.05	0.00793375	0.0007315	-0.00799675	-0.013181
101.25	1	1.00446	0.931242	1.07826						10.1	0.00093375	0.0022315	-0.00439675	-0.030581
101.75	1	0.971449	0.888316	1.04591						10.15	0.00093375	0.0108315	-0.00439675	-0.007681
102.25	1	0.983512	0.899749	1.06476						10.2	-0.00066625	0.0038315	-0.00409675	-0.009881
102.75	1	1.04023	0.943516	1.13872						10.25	0.00483375	-0.0047685	0.00510325	0.006619
103.25	1	1.02806	0.948037	1.11622						10.3	0.00793375	-0.0029685	0.00450325	0.002719
103.75	1	1.01046	0.894324	1.17284						10.35	-0.00036625	-0.0083685	0.00170325	-0.008581
104.25	1	0.993341	0.918328	1.08215						10.4	-0.00216625	-0.0047685	0.00360325	0.008119
104.75	1	0.968721	0.870934	1.08107						10.45	-0.00616625	-0.0199685	0.0213	-0.011981
105.25	1	1.00684	0.904557	1.11885						10.5	0.00053375	0.0062315	0.0246033	-0.007981
105.75	1	0.989249	0.902935	1.09566						10.55	0.00513375	0.0062315	0.00630325	-0.009581
106.25	1	0.988875	0.927176	1.05884						10.6	0.00513375	0.0154315	-0.00869675	-0.015981
106.75	1	0.969229	0.877951	1.0783						10.65	0.00763375	-0.0001685	-0.0150968	-0.013781
107.25	1	0.996516	0.910273	1.09734						10.7	-0.00646625	0.0077315	-0.0177968	-0.016281
107.75	1	1.03482	0.94581	1.14606						10.75	-0.00946625	0.00803	-0.0107968	-0.007081
108.25	1	0.953397	0.856071	1.05551						10.8	0.00513375	-0.0062685	-0.0147967	0.000819
108.75	1	0.960643	0.860888	1.0997						10.85	-0.00796625	-0.0041685	-0.0104967	-0.021181
109.25	1	1.02929	0.917053	1.17015						10.9	-0.00336625	-0.0056685	0.00480325	-0.020181
109.75	1	0.974475	0.871745	1.11742						10.95	0.00153375	-0.0077685	-0.0201967	-0.011381
110.25	1	0.994311	0.879495	1.14658						11	0.0128337	-0.0029685	-0.00219675	-0.004981
110.75	1	0.989453	0.887464	1.12961						11.05	0.00243375	-0.0004685	-9.675e-05	-0.005281
111.25	1	0.998348	0.871738	1.16194						11.1	-0.00036625	0.0010315	-0.00469675	-0.004681
111.75	1	0.999942	0.901577	1.13976						11.15	0.00053375	0.0001315	0.00970325	0.004219
112.25	1	0.991562	0.868482	1.16339						11.2	0.0106338	-0.00227	0.00330325	-0.005581
112.75	1	0.973312	0.890346	1.0808						11.25	0.00673375	0.0010315	0.00260325	-0.000381
113.25	1	1.01881	0.940766	1.11917						11.3	0.00243375	0.0047315	-0.00469675	-0.006481
113.75	1	0.997614	0.9053	1.13207						11.35	-6.625e-05	-0.0074685	0.00750325	-0.007081
114.25	1	0.98491	0.884105	1.135						11.4	0.00393375	-0.0099685	0.00540325	-0.001881
114.75	1	1.02621	0.912695	1.18845						11.45	-0.00246625	0.0044315	-0.0181	-0.013781
115.25	1	1.03143	0.920287	1.17968						11.5	-0.00336625	0.0071315	-0.0153968	-0.010781
115.75	1	0.983973	0.874266	1.13056						11.55	0.00633375	-0.0016685	-0.00929675	0.009419
116.25	1	0.962439	0.881339	1.0914						11.6	-0.00766625	0.0096315	0.00480325	-0.007681
116.75	1	0.971619	0.875779	1.1108						11.65	-0.00216625	0.0044315	0.00630325	0.006619
117.25	1	1.03474	0.922064	1.21583						11.7	0.00423375	-0.0129685	0.0267033	0.010619
117.75	1	1.01608	0.895342	1.18952						11.75	0.0201337	-0.0044685	0.0133033	0.001119
118.25	1	0.961487	0.868878	1.09722						11.8	0.0115338	-0.0090685	0.00600325	-0.000381
118.75	1	0.983209	0.871266	1.13886						11.85	-0.00066625	-0.0068685	-0.00769675	-0.012281
119.25	1	1.00874	0.840589	1.2509						11.9	-0.0149663	0.0102315	-0.0211968	-0.007381
119.75	1	1.03874	0.939094	1.17308						11.95	-0.00336625	-0.0007685	-0.0180968	-0.003081
120.25	1	1.00503	0.881866	1.15266						12	-0.00426625	-0.0102685	-0.0192968	-0.004681
120.75	1	0.990543	0.877269	1.14487						12.05	0.00153375	0.0028315	-0.00499675	-0.007381
121.25	1	0.98168	0.866778	1.1512						12.1	0.0186338	0.0242315	-0.00739675	-0.009581
121.75	1	0.988854	0.879957	1.11341						12.15	0.00243375	0.0074315	-0.00189675	-0.017181
122.25	1	1.02006	0.923908	1.13817						12.2	0.00393375	-0.0004685	-0.00129675	-0.004381
122.75	1	1.04155	0.920239	1.19446						12.25	0.00183375	0.0074315	0.00970325	-0.009281
123.25	1	1.02989	0.910891	1.19111						12.3	-0.00516625	0.0068315	-9.675e-05	-0.010181
123.75	1	1.0293	0.916376	1.1587						12.35	-0.00516625	0.0242315	-0.00709675	-0.007681
124.25	1	1.04913	0.95822	1.18114						12.4	-0.00766625	0.0129315	-0.00929675	-0.002481
124.75	1	0.990474	0.895056	1.13525						12.45	0.00023375	0.0083315	0.00420325	0.014219
125.25	1	0.99279	0.899592	1.12217						12.5	-0.00916625	0.0160315	0.00390325	0.003619
125.75	1	0.990873	0.899928	1.10386						12.55	0.00183375	0.0151315	-0.00249675	0.005419
126.25	1	0.998294	0.881507	1.13399						12.6	-0.00096625	0.00473	0.00420325	0.009419
126.75	1	0.963503	0.861359	1.09148						12.65	0.00423375	-0.0004685	-0.00989675	-0.001881
127.25	1	0.963686	0.872281	1.0713						12.7	0.0118	0.0013315	-0.0201967	0.000819
127.75	1	0.959199	0.862892	1.08109						12.75	0.00673375	0.0025315	-0.0156967	0.013319
128.25	1	1.00557	0.895233	1.14184						12.8	-6.625e-05	0.0099315	0.00420325	0.006619
128.75	1	0.993776	0.860577	1.15706						12.85	-0.00276625	0.0077315	-0.0099	-0.003481
129.25	1	0.976261	0.885292	1.08579						12.9	-0.00736625	0.0175315	-0.0122968	-0.000981
129.75	1	0.980807	0.900546	1.06906						12.95	-0.00396625	0.0138315	0.00540325	0.005119
130.25	1	1.00201	0.87865	1.16333						13	-0.0122662	0.0025315	-0.00189675	-8.1e-05
130.75	1	1.01958	0.89902	1.16673						13.05	-0.00096625	-0.0178685	-0.00959675	0.001119
131.25	1	1.04111	0.898651	1.20582						13.1	-0.00676625	0.0001315	-0.00469675	-0.005581
131.75	1	0.960782	0.857565	1.09965						13.15	0.00123375	0.0004315	0.00260325	-0.012281
132.25	1	1.00471	0.892186	1.152						13.2	0.0152338	0.0077315	-0.0116968	-0.014381
132.75	1	0.965753	0.844693	1.11866						13.25	0.0167337	0.0074315	-0.0192968	0.000819
133.25	1	1.03473	0.905	1.18111						13.3	0.00423375	0.0007315	0.00690325	-0.002181
133.75	1	0.986223	0.864538	1.14805						13.35	0.0201337	0.00833	-0.00069675	0.000819
134.25	1	0.986008	0.883905	1.10729						13.4	0.0106338	0.0044315	-0.0119968	-0.003081
134.75	1	0.994595	0.883034	1.11527						13.45	0.0106338	0.0044315	0.0139033	-0.000381
135.25	1	0.953729	0.859874	1.06911						13.5	0.00943375	0.0047315	0.0112032	0.010619
135.75	1	0.965407	0.863828	1.08404						13.55	0.0103337	0.0050315	0.00230325	0.000219
136.25	1	0.9798	0.86689	1.10379						13.6	0.0146337	0.0047315	-0.00799675	-0.006481
136.75	1	0.930042	0.820601	1.05269						13.65	0.00543375	0.0099315	-0.0107968	-0.005881
137.25	1	0.958776	0.881137	1.04392						13.7	0.00543375	0.0154315	-0.0125968	-0.010181
137.75	1	0.980215	0.869259	1.10116						13.75	0.00453375	0.0038315	-0.00499675	-0.006781
138.25	1	0.937902	0.845698	1.0355						13.8	-0.00306625	0.0044315	-0.00219675	-0.003081
138.75	1	0.90762	0.811199	1.01473						13.85	0.00023375	0.0068315	0.00110325	0.005719
139.25	1	1.02145	0.885837	1.18687						13.9	-0.0146663	-0.0007685	-0.00869675	0.012419
139.75	1	0.972638	0.824491	1.16364						13.95	-0.0180662	-0.0007685	0.00020325	0.007219
140.25	1	0.952389	0.804391	1.14041						14	-0.0125662	0.0013315	0.0127032	0.009419
140.75	1	0.93961	0.786037	1.14182						14.05	-0.0189663	-0.0016685	0.00140325	0.002319
141.25	1	0.963907	0.828123	1.11605						14.1	-0.00276625	0.0071315	-0.00439675	0.004519
141.75	1	0.972207	0.825475	1.14446						14.15	-0.0113662	0.0059315	-0.0104967	-0.013781
142.25	1	0.932678	0.820061	1.06041						14.2	-0.0109663	-0.0053685	-0.0131968	-0.016581
142.75	1	0.984168	0.832949	1.13872						14.25	0.00423375	0.0010315	0.00330325	-0.007681
143.25	1	0.935463	0.818164	1.05436						14.3	0.0103337	0.0102315	-0.00219675	-0.001581
143.75	1	0.987599	0.813896	1.21342						14.35	0.0189337	0.0007315	0.00450325	0.002019
144.25	1	0.937387	0.787223	1.09598						14.4	0.00093375	-0.0038685	0.00600325	0.012119
144.75	1	0.92786	0.703225	1.13216						14.45	0.00183375	-0.0087685	-0.00349675	0.010319
145.25	1	0.971524	0.830807	1.12514						14.5	0.00543375	-0.0032685	-0.00589675	0.018219
145.75	1	0.920473	0.72803	1.10521						14.55	0.00543375	0.0053315	-9.675e-05	0.007219
146.25	1	0.961746	0.833307	1.09989						14.6	0.00733375	-0.0004685	-0.00289675	-0.002481
146.75	1	1.03325	0.874415	1.21293						14.65	0.0131337	0.0135315	0.00420325	-0.004381
147.25	1	0.987304	0.898734	1.07477						14.7	0.00793	0.0056315	-0.0110968	0.000219
147.75	1	0.979793	0.856674	1.10533						14.75	0.0125337	-0.0004685	0.0133033	-0.007681
148.25	1	0.993605	0.882881	1.10933						14.8	0.00333375	0.0199315	0.00780325	0.003919
148.75	1	0.939592	0.783077	1.1011						14.85	-0.00616625	0.0013315	0.00330325	-0.003781
149.25	1	0.976704	0.881716	1.07229						14.9	0.00243375	0.0111315	-0.00129675	-0.002781
149.75	1	0.966751	0.867442	1.06193						14.95	-0.00766625	-0.0032685	-0.00869675	0.000819
150.25	1	0.937748	0.855558	1.01725						15	0.00153375	-0.0001685	-0.00439675	0.002319
150.75	1	0.94409	0.853188	1.02997						15.05	-0.0186662	0.0096315	0.00420325	0.001419
151.25	1	0.941691	0.833606	1.04891						15.1	-0.00246625	0.0019315	0.00330325	-0.005281
151.75	1	0.979268	0.863695	1.08918						15.15	0.0140337	-0.0001685	0.0118032	0.006319
152.25	1	0.974008	0.862192	1.08586						15.2	0.00633375	-0.0068685	0.0127032	0.022819
152.75	1	0.978044	0.847903	1.1195						15.25	0.0121338	-0.0068685	0.0155032	0.007219
153.25	1	1.0097	0.876283	1.14052						15.3	-6.625e-05	-0.0029685	0.0173032	0.012419
153.75	1	0.960223	0.852237	1.05786						15.35	0.00423375	0.0038315	-9.675e-05	0.006919
154.25	1	0.978933	0.836088	1.12147						15.4	0.00153375	-0.0007685	0.00420325	-0.004081
154.75	1	0.96905	0.864022	1.07212						15.45	-0.00516625	-0.0013685	-0.00069675	0.000519
155.25	1	1.03314	0.880817	1.2351						15.5	0.00243375	-0.0077685	0.00390325	-0.003481
155.75	1	0.917754	0.767194	1.06296						15.55	-0.00306625	0.0120315	0.00900325	0.009119
156.25	1	0.92577	0.822298	1.01949						15.6	0.0295338	0.0175315	-0.00899675	0.000819
156.75	1	0.961877	0.856261	1.06628						15.65	0.0234337	-0.0071685	0.00420325	0.002719
157.25	1	0.911832	0.76798	1.04436						15.7	0.0106338	0.0016315	0.00600325	0.007519
157.75	1	0.900119	0.767074	1.02526						15.75	-0.00096625	-0.0016685	0.00110325	-0.012881
158.25	1	0.867363	0.735668	0.97028						15.8	-0.00216625	-0.0123685	0.00660325	0.016119
158.75	1	0.902791	0.823028	0.981756						15.85	0.00423375	-0.0129685	-0.00039675	0.007819
159.25	1	0.886473	0.775255	0.98759						15.9	0.00213375	0.0065315	0.00230325	0.001119
159.75	1	0.966272	0.884059	1.04918						15.95	0.00633375	0.0114315	0.00290325	0.001719
160.25	1	0.902958	0.820474	0.985984						16	0.00673375	-0.0114685	0.00290325	0.002019
160.75	1	0.887732	0.789909	0.989623						16.05	0.0161337	-0.0111685	0.0066	-0.007981
161.25	1	0.902245	0.792711	1.00765						16.1	0.0131337	-0.0022685	-0.00249675	0.000519
161.75	1	0.912134	0.84575	0.980775						16.15	0.0213337	-0.0193685	-0.00769675	0.007219
162.25	1	0.881348	0.790411	0.971045						16.2	0.0170338	-0.0099685	0.00170325	0.015819
162.75	1	0.943494	0.8457	1.05803						16.25	0.0118338	-0.0065685	-0.0183967	0.001419
163.25	1	0.856669	0.763678	0.939661						16.3	0.00823375	0.0007315	-0.0205968	0.006319
163.75	1	0.883485	0.822655	0.94671						16.35	0.00573375	0.0077315	-0.00989675	0.001119
164.25	1	0.892521	0.816218	0.964347						16.4	0.00243375	-0.0010685	-0.00439675	0.001119
164.75	1	0.908683	0.845359	0.975498						16.45	0.00303375	0.0047315	0.00200325	0.009419
165.25	1	0.934322	0.785445	1.11675						16.5	-0.0171663	0.0056315	-0.00589675	0.013919
165.75	1	0.921936	0.846153	0.996358						16.55	-0.00516625	-0.0038685	0.0139033	0.015219
166.25	1	0.872802	0.797911	0.947066						16.6	-0.00126625	-0.0074685	0.0200033	0.019419
166.75	1	0.879802	0.806788	0.952946						16.65	-0.00826625	-0.0141685	0.0115032	0.005419
167.25	1	0.932335	0.843707	1.02321						16.7	0.00703375	-0.0169685	0.0203032	0.009119
167.75	1	0.902011	0.810238	0.988194						16.75	-0.00036625	-0.0050685	0.0103032	0.013919
168.25	1	0.843889	0.753023	0.924674						16.8	0.00093375	-0.0041685	0.00570325	0.007819
168.75	1	0.885463	0.794013	0.979628						16.85	0.00243375	0.0013315	-0.00529675	0.011219
169.25	1	0.859808	0.753086	0.969843						16.9	-0.00366625	0.0071315	-0.00499675	-0.003781
169.75	1	0.84091	0.71985	0.950507						16.95	0.00183375	0.0032315	-0.00409675	0.008419
170.25	1	0.87797	0.77076	0.987278						17	0.00303375	-0.0059685	0.00020325	0.006919
0	2	0.967259	0.90759	1.02422						17.05	0.00183375	0.0032315	-0.00289675	-0.003781
0.5	2	1.00438	0.916401	1.12191						17.1	-0.00886625	-0.0010685	0.0112032	0.010619
1	2	0.991215	0.923428	1.05866						17.15	-0.00246625	-0.0053685	0.0112032	-0.001881
1.5	2	1.03659	0.946558	1.15471						17.2	-0.00216625	-0.0178685	-0.00589675	-0.010181
2	2	0.937861	0.891365	0.979216						17.25	0.00153375	-0.0071685	0.00140325	0.008419
2.5	2	1.02706	0.907422	1.19107						17.3	0.00543375	-0.0007685	-0.00249675	0.008119
3	2	0.956288	0.899053	1.01158						17.35	0.00633375	-0.0038685	0.00970325	-0.004381
3.5	2	0.960139	0.921158	0.999315						17.4	0.00703375	0.0245315	0.00020325	-0.000681
4	2	0.980328	0.928731	1.034						17.45	0.00543375	-0.0032685	0.00900325	-0.001581
4.5	2	0.971613	0.896492	1.04995						17.5	-0.0125662	-0.0019685	0.0188033	0.007819
5	2	0.985936	0.923766	1.06						17.55	-0.00556625	-0.0016685	-0.0131968	0.000219
5.5	2	1.04965	0.97313	1.1261						17.6	-0.00826625	-0.0083685	0.0145033	0.002319
6	2	0.960738	0.897725	1.02218						17.65	0.0125337	0.0038315	-0.00319675	0.016119
6.5	2	0.951378	0.874334	1.03343						17.7	-0.0247663	0.0038315	-0.00589675	-0.000981
7	2	0.917154	0.841775	0.992189						17.75	0.0118338	0.0202315	0.0124032	0.001419
7.5	2	0.996401	0.928399	1.07983						17.8	0.0115338	0.0111315	0.0139033	-0.000381
8	2	0.956321	0.888294	1.03022						17.85	0.00883375	-0.0068685	0.0161032	0.004219
8.5	2	0.952312	0.908163	0.997704						17.9	0.00303375	-0.0126685	0.0155032	0.019119
9	2	0.931824	0.841428	1.02218						17.95	-0.00516625	-0.0199685	0.00330325	-0.003481
9.5	2	0.982518	0.903175	1.06084						18	0.00703375	-0.0087685	0.00510325	0.013019
10	2	1.02071	0.926953	1.11348						18.05	0.0143337	-0.0007685	-0.00929675	-0.001281
10.5	2	0.988553	0.907076	1.07618						18.1	0.0115338	-0.0080685	-0.00709675	-0.014081
11	2	1.01484	0.942107	1.09598						18.15	0.0112338	-0.0022685	-0.00069675	-0.002181
11.5	2	1.01347	0.95295	1.07222						18.2	0.0131337	-0.0041685	-0.00219675	0.001119
12	2	0.972083	0.910226	1.0351						18.25	-0.00916625	-0.0029685	0.0103032	0.006319
12.5	2	0.933216	0.805363	1.05207						18.3	-0.00826625	0.00503	0.0194033	0.001119
13	2	1.01551	0.960406	1.07627						18.35	-0.00186625	0.0004315	0.0219032	0.000219
13.5	2	1.03914	0.985359	1.0998						18.4	0.00183375	-0.0035685	0.0197032	-0.004381
14	2	1.09484	1.0172	1.17973						18.45	0.0240337	-0.0138685	0.0124032	0.019719
14.5	2	1.01017	0.964137	1.06205						18.5	0.0240337	-0.0062685	0.00630325	-0.005581
15	2	1.0302	0.954966	1.12188						18.55	0.00303375	-0.0001685	0.0161032	-0.006781
15.5	2	1.07887	0.996684	1.18547						18.6	0.00153375	-0.0010685	-0.00899675	-0.012281
16	2	0.9887	0.933293	1.05055						18.65	-0.00096625	0.0108315	-0.00709675	0.006919
16.5	2	0.979022	0.939216	1.016						18.7	-0.00616625	-0.0038685	-0.00709675	0.005419
17	2	1.02426	0.978495	1.07632						18.75	0.00183375	0.0093315	0.0112032	-0.001881
17.5	2	1.00303	0.945698	1.0715						18.8	0.00853375	0.0010315	0.0255033	0.020019
18	2	0.975994	0.936946	1.02221						18.85	0.0125337	-0.0038685	0.0118032	0.010019
18.5	2	1.00562	0.942956	1.06963						18.9	0.00213375	0.0038315	0.00360325	0.007219
19	2	0.99726	0.935918	1.07004						18.95	0.00763375	0.0160315	0.00200325	-0.000681
19.5	2	1.00898	0.909853	1.10953						19	-0.00216625	0.0102315	0.00450325	-0.012281
20	2	1.05137	0.978145	1.13171						19.05	-0.0119662	0.0071315	0.00540325	0.006619
20.5	2	1.07126	0.986672	1.16035						19.1	-0.0225662	0.0077315	-0.00929675	-0.009281
21	2	1.0603	0.952297	1.18362						19.15	-0.00946625	-0.0068685	0.00390325	-0.007381
21.5	2	1.05432	0.975033	1.14297						19.2	-0.0122662	-0.0004685	0.00630325	0.020419
22	2	1.0748	0.981049	1.18204						19.25	-0.00426625	-0.0038685	0.0197032	0.013319
22.5	2	1.02177	0.971852	1.0719						19.3	0.00243375	-0.0007685	0.0283032	0.007519
23	2	1.0393	0.949986	1.15494						19.35	-0.00766625	-0.0022685	0.00200325	-0.000681
23.5	2	0.9697	0.872107	1.07437						19.4	-0.00186625	-0.0071685	-0.00829675	-0.004681
24	2	1.0081	0.913262	1.09107						19.45	0.0112338	0.0041315	-0.00709675	0.009719
24.5	2	0.961128	0.900288	1.02135						19.5	-0.00276625	0.0025315	-0.00349675	-0.000681
25	2	0.969476	0.901511	1.03796						19.55	-0.0106663	0.0047315	0.00360325	0.003319
25.5	2	0.971898	0.900721	1.03658						19.6	-0.00676625	0.0105315	-0.00589675	-0.000381
26	2	0.956522	0.845924	1.04583						19.65	-0.00276625	-0.0038685	0.00170325	0.001119
26.5	2	0.917005	0.806938	1.01891						19.7	-0.00306625	0.0056315	-0.0113968	0.008819
27	2	0.986235	0.837449	1.13588						19.75	0.00393375	-0.0114685	-0.00219675	0.003019
27.5	2	1.06192	0.945036	1.17095						19.8	0.00673375	-0.0050685	0.0100032	0.012119
28	2	1.04735	0.951179	1.14411						19.85	-0.00246625	0.0010315	0.00110325	-0.009281
28.5	2	1.01419	0.939805	1.0966						19.9	-0.0152663	0.0071315	-0.00649675	0.002019
29	2	1.07417	0.989713	1.15987						19.95	-0.00516625	0.0105315	-0.00619675	0.008419
29.5	2	1.06048	0.976866	1.14618						20	0.0347338	-0.0068685	-0.00529675	-0.018081	stim blanked
30	2	1.12331	1.01713	1.26051						20.05	0.0347338	-0.0068685	-0.00529675	-0.018081
30.5	2	1.6305	1.35007	1.91217						20.1	0.0347338	-0.0068685	-0.00529675	-0.018081
31	2	1.7493	1.48204	2.00964						20.15	0.0347338	-0.0068685	-0.00529675	-0.018081
31.5	2	1.52012	1.25509	1.78339						20.2	0.0347338	-0.0068685	-0.00529675	-0.018081
32	2	1.38804	1.10294	1.66383						20.25	0.0347338	-0.0068685	-0.00529675	-0.018081
32.5	2	1.48461	1.27702	1.70531						20.3	0.0347338	-0.0068685	-0.00529675	-0.018081
33	2	1.54412	1.34271	1.74016						20.35	0.0347338	-0.0068685	-0.00529675	-0.018081
33.5	2	1.54574	1.33151	1.75292						20.4	0.0347338	-0.0068685	-0.00529675	-0.018081
34	2	1.51063	1.34346	1.67216						20.45	0.0347338	-0.0068685	-0.00529675	-0.018081
34.5	2	1.51453	1.35651	1.6684						20.5	0.0347338	-0.0068685	-0.00529675	-0.018081
35	2	1.51426	1.35589	1.6644						20.55	0.0347338	-0.0068685	-0.00529675	-0.018081
35.5	2	1.902	1.60604	2.22037						20.6	0.0347338	-0.0068685	-0.00529675	-0.018081
36	2	1.83666	1.58637	2.10788						20.65	0.0347338	-0.0068685	-0.00529675	-0.018081
36.5	2	1.70517	1.41612	1.99659						20.7	0.0347338	-0.0068685	-0.00529675	-0.018081
37	2	1.76087	1.54892	1.9678						20.75	0.0347338	-0.0068685	-0.00529675	-0.018081
37.5	2	1.84315	1.60109	2.07961						20.8	0.0347338	-0.0068685	-0.00529675	-0.018081
38	2	1.61099	1.42816	1.80617						20.85	0.0347338	-0.0068685	-0.00529675	-0.018081
38.5	2	1.59664	1.41767	1.77803						20.9	0.0347338	-0.0068685	-0.00529675	-0.018081
39	2	1.59794	1.37973	1.82463						20.95	0.0347338	-0.0068685	-0.00529675	-0.018081
39.5	2	1.60102	1.37682	1.82156						21	0.0347338	-0.0068685	-0.00529675	-0.018081
40	2	1.59966	1.43246	1.7594						21.05	0.0347338	-0.0068685	-0.00529675	-0.018081
40.5	2	1.8848	1.5833	2.19276						21.1	0.0347338	-0.0068685	-0.00529675	-0.018081
41	2	1.84752	1.60249	2.11199						21.15	0.0347338	-0.0068685	-0.00529675	-0.018081
41.5	2	1.82439	1.51218	2.12487						21.2	0.0347338	-0.0068685	-0.00529675	-0.018081
42	2	1.98317	1.71319	2.23049						21.25	0.0347338	-0.0068685	-0.00529675	-0.018081
42.5	2	1.82724	1.54771	2.10044						21.3	0.0347338	-0.0068685	-0.00529675	-0.018081
43	2	1.80341	1.57016	2.04588						21.35	0.0347338	-0.0068685	-0.00529675	-0.018081
43.5	2	1.77823	1.57517	1.99683						21.4	0.0347338	-0.0068685	-0.00529675	-0.018081
44	2	1.72061	1.5043	1.93876						21.45	0.0347338	-0.0068685	-0.00529675	-0.018081
44.5	2	1.71628	1.45565	1.96546						21.5	0.0347338	-0.0068685	-0.00529675	-0.018081
45	2	1.75277	1.52502	1.98293						21.55	0.0347338	-0.0068685	-0.00529675	-0.018081
45.5	2	1.71836	1.50694	1.92921						21.6	0.0750337	-0.0242685	-0.00529675	-0.018081
46	2	1.7011	1.48259	1.92033						21.65	0.0826338	-0.0068685	-0.00529675	-0.018081
46.5	2	1.66611	1.43326	1.88336						21.7	0.0753338	-0.0193685	-0.00529675	-0.018081
47	2	1.75507	1.54623	1.9611						21.75	0.0689338	-0.0148685	-0.00529675	-0.018081
47.5	2	1.75179	1.48892	2.04505						21.8	0.0549338	-0.0038685	-0.00439675	-0.043981
48	2	1.76374	1.56588	1.95788						21.85	0.0793337	-0.0044685	0.00970325	-0.040381
48.5	2	1.73117	1.53732	1.92816						21.9	0.0924337	0.0016315	0.0127032	-0.026981
49	2	1.68267	1.50195	1.8684						21.95	0.0808337	0.0089315	0.00020325	-0.033381
49.5	2	1.68514	1.49338	1.89131						22	0.0701337	0.0117315	0.00140325	-0.024181
50	2	1.69404	1.52093	1.87494						22.05	0.0771338	0.0151315	0.00540325	-0.025681
50.5	2	1.68922	1.52444	1.84938						22.1	0.0753338	0.0108315	0.0145033	-0.036081
51	2	1.62397	1.45004	1.80244						22.15	0.0717337	0.0212315	0.0124032	-0.039781
51.5	2	1.62654	1.46867	1.78225						22.2	0.0607338	0.0022315	0.00630325	-0.047681
52	2	1.59469	1.42241	1.76772						22.25	0.0582338	-0.0038685	0.0240033	-0.049481
52.5	2	1.53425	1.29362	1.76216						22.3	0.0472337	-0.0016685	0.0231032	-0.050781
53	2	1.63532	1.44687	1.80971						22.35	0.0363337	-0.0151685	0.0118032	-0.061981
53.5	2	1.60344	1.4036	1.7952						22.4	0.0152338	-0.0294685	0.0176033	-0.071481
54	2	1.5426	1.38643	1.68925						22.45	-0.00156625	-0.0428685	0.0118032	-0.092281
54.5	2	1.57556	1.40422	1.74219						22.5	-0.0140663	-0.0489685	0.00690325	-0.112981
55	2	1.5037	1.26488	1.71566						22.55	-0.0152663	-0.0489685	0.00020325	-0.116981
55.5	2	1.53142	1.36301	1.69981						22.6	-0.0238662	-0.0486685	-0.0113968	-0.146281
56	2	1.52648	1.30181	1.73929						22.65	-0.0451662	-0.0593685	-0.0211968	-0.169481
56.5	2	1.5776	1.38474	1.74622						22.7	-0.0512662	-0.0697685	-0.0198968	-0.199681
57	2	1.51643	1.35755	1.67415						22.75	-0.0528662	-0.0758685	-0.0186968	-0.213681
57.5	2	1.51577	1.30882	1.71522						22.8	-0.0723662	-0.0837685	-0.0241967	-0.235681
58	2	1.54138	1.39363	1.68303						22.85	-0.0842663	-0.0837685	-0.0504967	-0.270181
58.5	2	1.49535	1.29534	1.68193						22.9	-0.0940663	-0.0907685	-0.0397967	-0.297281
59	2	1.50583	1.33683	1.69023						22.95	-0.0967662	-0.0938685	-0.0461968	-0.329681
59.5	2	1.64782	1.46785	1.8396						23	-0.110466	-0.0947685	-0.0678968	-0.367781
60.003	2	1.50236	1.36228	1.64882						23.05	-0.112366	-0.0785685	-0.0876968	-0.385181
60.5	2	1.51424	1.37778	1.65694						23.1	-0.120266	-0.0981685	-0.106297	-0.427581
61	2	1.52541	1.41139	1.63674						23.15	-0.122066	-0.115569	-0.137697	-0.453281
61.5	2	1.47935	1.33164	1.62227						23.2	-0.146466	-0.120369	-0.140497	-0.481681
62	2	1.43151	1.24037	1.60371						23.25	-0.169966	-0.127469	-0.163097	-0.522281
62.5	2	1.47793	1.34589	1.60189						23.3	-0.189566	-0.131069	-0.189297	-0.541481
63	2	1.4873	1.33193	1.64396						23.35	-0.206966	-0.131668	-0.204597	-0.563381
63.5	2	1.43856	1.25887	1.65283						23.4	-0.209066	-0.141468	-0.229297	-0.594281
64	2	1.54477	1.34636	1.75671						23.45	-0.208466	-0.136569	-0.253397	-0.618081
64.5	2	1.51512	1.38042	1.6479						23.5	-0.227066	-0.145768	-0.260397	-0.668381
65.003	2	1.54573	1.37199	1.75513						23.55	-0.241466	-0.155769	-0.273497	-0.686981
65.5	2	1.39972	1.25177	1.52959						23.6	-0.258166	-0.149068	-0.291897	-0.718481
66	2	1.43572	1.29648	1.56468						23.65	-0.292666	-0.156769	-0.317197	-0.752681
66.5	2	1.44658	1.34104	1.55272						23.7	-0.319266	-0.182669	-0.318097	-0.768481
67	2	1.41705	1.27897	1.56448						23.75	-0.330266	-0.205268	-0.326997	-0.781981
67.5	2	1.45896	1.35845	1.55456						23.8	-0.334166	-0.219269	-0.350797	-0.824081
68	2	1.5069	1.37653	1.62581						23.85	-0.365366	-0.222069	-0.374297	-0.853681
68.5	2	1.48742	1.37948	1.60087						23.9	-0.394666	-0.235768	-0.390697	-0.876881
69	2	1.43779	1.319	1.55193						23.95	-0.423866	-0.240369	-0.394397	-0.882681
69.5	2	1.45463	1.30939	1.57904						24	-0.452866	-0.245269	-0.427397	-0.899781
70.003	2	1.54297	1.38531	1.71183						24.05	-0.477366	-0.278469	-0.437097	-0.916781
70.5	2	1.48904	1.34786	1.63038						24.1	-0.491666	-0.305968	-0.456297	-0.924781
71	2	1.39004	1.27433	1.49983						24.15	-0.500466	-0.330369	-0.484097	-0.969881
71.5	2	1.47502	1.34313	1.59565						24.2	-0.527666	-0.352969	-0.492397	-0.968381
72	2	1.43464	1.29011	1.57209						24.25	-0.543566	-0.367569	-0.525897	-0.990381
72.5	2	1.4007	1.29067	1.51287						24.3	-0.574666	-0.394468	-0.546697	-1.01818
73	2	1.40675	1.24738	1.57611						24.35	-0.595766	-0.381068	-0.564397	-1.02878
73.5	2	1.37992	1.18689	1.55651						24.4	-0.614666	-0.399068	-0.597297	-1.04718
74	2	1.49002	1.33333	1.64805						24.45	-0.636366	-0.431669	-0.613797	-1.05538
74.5	2	1.50375	1.32796	1.69972						24.5	-0.658266	-0.447269	-0.625397	-1.06878
75	2	1.33077	1.15562	1.49497						24.55	-0.674466	-0.475969	-0.651997	-1.09598
75.5	2	1.26529	1.09102	1.42788						24.6	-0.685166	-0.498569	-0.641597	-1.10478
76	2	1.37702	1.24979	1.51189						24.65	-0.716566	-0.520169	-0.660797	-1.11088
76.5	2	1.33224	1.18118	1.49062						24.7	-0.739466	-0.536968	-0.676697	-1.13108
77	2	1.32137	1.19301	1.45571						24.75	-0.749566	-0.541868	-0.698997	-1.13808
77.5	2	1.37435	1.19691	1.55179						24.8	-0.763566	-0.548569	-0.716997	-1.16428
78	2	1.38202	1.2013	1.56416						24.85	-0.762066	-0.556469	-0.723097	-1.16248
78.5	2	1.29294	1.08236	1.4894						24.9	-0.787966	-0.566569	-0.743497	-1.15298
79	2	1.37421	1.20797	1.54905						24.95	-0.788866	-0.593769	-0.749297	-1.15578
79.5	2	1.38434	1.21998	1.55048						25	-0.793766	-0.608668	-0.749297	-1.17038
80	2	1.35099	1.20409	1.51037						25.05	-0.812666	-0.626368	-0.759397	-1.18388
80.5	2	1.3685	1.21541	1.53743						25.1	-0.842966	-0.628269	-0.780397	-1.17468
81	2	1.29782	1.11473	1.47121						25.15	-0.863966	-0.638868	-0.794497	-1.18808
81.5	2	1.30053	1.11254	1.49078						25.2	-0.876166	-0.650469	-0.806097	-1.19268
82	2	1.37977	1.16892	1.57358						25.25	-0.877666	-0.652369	-0.813397	-1.20648
82.5	2	1.25629	1.09015	1.39465						25.3	-0.888666	-0.664269	-0.811897	-1.21008
83	2	1.40084	1.2761	1.54657						25.35	-0.903066	-0.681968	-0.812497	-1.22108
83.5	2	1.42484	1.27951	1.587						25.4	-0.909466	-0.683769	-0.818297	-1.20218
84	2	1.34101	1.15017	1.52305						25.45	-0.923466	-0.699669	-0.834797	-1.20578
84.5	2	1.39565	1.31083	1.48831						25.5	-0.933566	-0.706968	-0.849697	-1.19418
85	2	1.34989	1.24112	1.4661						25.55	-0.940266	-0.713068	-0.858897	-1.19328
85.5	2	1.31411	1.18034	1.45327						25.6	-0.952766	-0.731669	-0.858297	-1.21158
86	2	1.35171	1.21017	1.48649						25.65	-0.954666	-0.729869	-0.856997	-1.20608
86.5	2	1.33391	1.19931	1.48345						25.7	-0.967766	-0.753969	-0.872597	-1.21708
87	2	1.3478	1.19594	1.51942						25.75	-0.981466	-0.731368	-0.871097	-1.21678
87.5	2	1.31554	1.12564	1.49586						25.8	-0.995766	-0.742368	-0.880497	-1.20338
88	2	1.29175	1.1214	1.42233						25.85	-1.02507	-0.758868	-0.882697	-1.20548
88.5	2	1.39071	1.22806	1.55553						25.9	-1.02417	-0.762169	-0.870797	-1.17748
89	2	1.29239	1.1433	1.42786						25.95	-1.03187	-0.764069	-0.883897	-1.18688
89.5	2	1.30448	1.18068	1.42199						26	-1.01687	-0.777768	-0.874697	-1.18268
90	2	1.33598	1.17973	1.48056						26.05	-1.04157	-0.784768	-0.886897	-1.16828
90.5	2	1.54159	1.34944	1.77796						26.1	-1.03857	-0.797269	-0.902197	-1.16888
91	2	1.51805	1.3136	1.7896						26.15	-1.03947	-0.790569	-0.900097	-1.14938
91.5	2	1.40159	1.23006	1.56797						26.2	-1.04377	-0.798469	-0.905297	-1.16038
92	2	1.52932	1.32017	1.786						26.25	-1.04377	-0.805269	-0.914397	-1.14208
92.5	2	1.25463	1.05556	1.45268						26.3	-1.04617	-0.806768	-0.918097	-1.13498
93	2	1.29839	1.11448	1.50333						26.35	-1.05317	-0.817469	-0.916897	-1.14048
93.5	2	1.32861	1.17685	1.48016						26.4	-1.04467	-0.813168	-0.897297	-1.13018
94	2	1.36682	1.20425	1.52562						26.45	-1.04377	-0.829068	-0.896697	-1.10418
94.5	2	1.32948	1.11217	1.52802						26.5	-1.06817	-0.823869	-0.893397	-1.11458
95	2	1.33293	1.21457	1.46438						26.55	-1.05627	-0.828068	-0.904297	-1.08738
95.5	2	1.364	1.22702	1.50764						26.6	-1.06757	-0.828469	-0.911997	-1.09378
96	2	1.34613	1.19961	1.49041						26.65	-1.06627	-0.825368	-0.911997	-1.10298
96.5	2	1.27565	1.12669	1.44041						26.7	-1.07277	-0.833268	-0.921697	-1.09018
97	2	1.25172	1.03344	1.44408						26.75	-1.08157	-0.834569	-0.921097	-1.10818
97.5	2	1.30996	1.17649	1.46128						26.8	-1.07147	-0.838168	-0.911397	-1.08958
98	2	1.19264	1.00862	1.38791						26.85	-1.07487	-0.842769	-0.909197	-1.07978
98.5	2	1.23625	1.04695	1.42875						26.9	-1.07277	-0.839669	-0.895497	-1.06608
99	2	1.26878	1.05239	1.47332						26.95	-1.07517	-0.850669	-0.891497	-1.05388
99.5	2	1.25935	1.07742	1.43871						27	-1.07607	-0.848869	-0.900097	-1.06418
100	2	1.31685	1.13451	1.49528						27.05	-1.05627	-0.845769	-0.888797	-1.04098
100.5	2	1.31252	1.14047	1.48622						27.1	-1.05987	-0.852268	-0.892697	-1.03768
101	2	1.27757	1.05706	1.48344						27.15	-1.05047	-0.869668	-0.909797	-1.03458
101.5	2	1.23373	1.05294	1.40869						27.2	-1.04587	-0.851568	-0.899497	-1.01998
102	2	1.26882	1.03252	1.48182						27.25	-1.05537	-0.845769	-0.899197	-1.01718
102.5	2	1.284	1.08832	1.4602						27.3	-1.05467	-0.859568	-0.883597	-1.01388
103	2	1.33482	1.22131	1.46208						27.35	-1.05867	-0.852268	-0.887297	-1.01418
103.5	2	1.27477	1.08689	1.45108						27.4	-1.05467	-0.850368	-0.891497	-1.02878
104	2	1.34484	1.17556	1.51346						27.45	-1.05507	-0.839368	-0.880797	-1.01568
104.5	2	1.37469	1.26835	1.48624						27.5	-1.05717	-0.853769	-0.880197	-0.991881
105	2	1.27935	1.07071	1.44755						27.55	-1.05437	-0.861069	-0.876297	-1.03428
105.5	2	1.20464	0.97485	1.38808						27.6	-1.05137	-0.858668	-0.882097	-1.00628
106	2	1.32656	1.14142	1.47975						27.65	-1.06147	-0.855268	-0.858597	-0.996181
106.5	2	1.24581	0.992751	1.42859						27.7	-1.05627	-0.855568	-0.856097	-0.982481
107	2	1.25753	1.10247	1.41045						27.75	-1.03187	-0.852568	-0.859497	-0.980881
107.5	2	1.25237	1.10336	1.40742						27.8	-1.02667	-0.862568	-0.853697	-0.983381
108	2	1.24485	1.0835	1.41146						27.85	-1.02907	-0.848568	-0.835097	-0.975381
108.5	2	1.24071	1.04614	1.40676						27.9	-1.02637	-0.860468	-0.834197	-0.966881
109	2	1.32862	1.18009	1.48527						27.95	-1.01507	-0.856168	-0.834797	-0.966581
109.5	2	1.35341	1.21369	1.49683						28	-1.01287	-0.843368	-0.821897	-0.973281
110	2	1.31379	1.12145	1.50327						28.05	-1.01687	-0.857368	-0.823197	-0.976681
110.5	2	1.29186	1.12494	1.44278						28.1	-1.00677	-0.863169	-0.817397	-0.957381
111	2	1.28895	1.15133	1.42841						28.15	-1.01257	-0.860468	-0.818897	-0.967181
111.5	2	1.31037	1.17795	1.44948						28.2	-1.01447	-0.851268	-0.802097	-0.932981
112	2	1.33494	1.17816	1.47578						28.25	-1.00617	-0.852268	-0.802997	-0.950981
112.5	2	1.31857	1.10477	1.52043						28.3	-1.00867	-0.842468	-0.808497	-0.958681
113	2	1.40598	1.29858	1.52484						28.35	-0.997066	-0.844268	-0.785297	-0.953181
113.5	2	1.3785	1.25668	1.51048						28.4	-0.998866	-0.826569	-0.792997	-0.967181
114	2	1.31501	1.12727	1.47326						28.45	-0.989066	-0.823268	-0.792297	-0.978481
114.5	2	1.3046	1.12102	1.46304						28.5	-0.977766	-0.828469	-0.778897	-0.954381
115	2	1.3351	1.20689	1.46204						28.55	-0.986966	-0.839368	-0.771897	-0.951281
115.5	2	1.29332	1.15531	1.43748						28.6	-0.968366	-0.845168	-0.761197	-0.929381
116	2	1.28031	1.07326	1.46534						28.65	-0.974766	-0.835769	-0.764597	-0.923581
116.5	2	1.26392	1.15762	1.37631						28.7	-0.966566	-0.828469	-0.771597	-0.930881
117	2	1.22047	1.08996	1.36947						28.75	-0.942066	-0.810769	-0.757597	-0.915281
117.5	2	1.29163	1.16251	1.42822						28.8	-0.950366	-0.809769	-0.741097	-0.905581
118	2	1.3235	1.22802	1.42408						28.85	-0.949166	-0.818369	-0.733097	-0.891481
118.5	2	1.32515	1.21271	1.44973						28.9	-0.935666	-0.793068	-0.734997	-0.878381
119	2	1.31561	1.19621	1.43499						28.95	-0.933866	-0.809168	-0.725797	-0.877181
119.5	2	1.3096	1.1701	1.44787						29	-0.928366	-0.790868	-0.720297	-0.863081
120	2	1.28157	1.09794	1.4448						29.05	-0.911866	-0.815268	-0.726397	-0.853081
120.5	2	1.22995	1.04449	1.395						29.1	-0.909166	-0.826869	-0.707497	-0.844181
121	2	1.27716	1.15651	1.39763						29.15	-0.904266	-0.819268	-0.708397	-0.820681
121.5	2	1.34565	1.23272	1.46867						29.2	-0.915266	-0.806168	-0.704797	-0.819481
122	2	1.33194	1.2013	1.46747						29.25	-0.910966	-0.788169	-0.692597	-0.800581
122.5	2	1.36253	1.25325	1.47949						29.3	-0.903066	-0.787269	-0.669697	-0.793581
123	2	1.35917	1.25269	1.4661						29.35	-0.899666	-0.779568	-0.675197	-0.781981
123.5	2	1.3325	1.17004	1.49323						29.4	-0.895366	-0.782069	-0.661397	-0.752381
124	2	1.43707	1.25555	1.65214						29.45	-0.878966	-0.781169	-0.671497	-0.761181
124.5	2	1.31675	1.13763	1.50389						29.5	-0.872566	-0.780169	-0.635797	-0.755081
125	2	1.26301	1.10749	1.41219						29.55	-0.853566	-0.782069	-0.639797	-0.744681
125.5	2	1.41159	1.2727	1.56035						29.6	-0.857866	-0.774369	-0.638797	-0.748981
126	2	1.32658	1.20561	1.46669						29.65	-0.855766	-0.752768	-0.647997	-0.734681
126.5	2	1.31075	1.19033	1.44762						29.7	-0.872266	-0.764069	-0.643397	-0.721781
127	2	1.35686	1.19688	1.53089						29.75	-0.857866	-0.758868	-0.652897	-0.711781
127.5	2	1.31743	1.18804	1.45106						29.8	-0.846266	-0.753969	-0.639097	-0.693481
128	2	1.33424	1.22282	1.44587						29.85	-0.833766	-0.756969	-0.631797	-0.672081
128.5	2	1.31127	1.1684	1.4493						29.9	-0.813966	-0.756668	-0.627197	-0.647981
129	2	1.31108	1.24022	1.38225						29.95	-0.817266	-0.743869	-0.602797	-0.636981
129.5	2	1.2555	1.12145	1.37604						30	-0.813966	-0.741169	-0.582997	-0.632081
130	2	1.41999	1.30104	1.54258						30.05	-0.809066	-0.722869	-0.587597	-0.620481
130.5	2	1.3168	1.17873	1.47217						30.1	-0.800766	-0.713368	-0.594297	-0.605881
131	2	1.30389	1.20618	1.41033						30.15	-0.783066	-0.724969	-0.596997	-0.596381
131.5	2	1.34739	1.23098	1.46335						30.2	-0.785866	-0.711869	-0.589397	-0.585681
132	2	1.37133	1.26413	1.47638						30.25	-0.783366	-0.702068	-0.565597	-0.568581
132.5	2	1.30039	1.15377	1.43451						30.3	-0.760266	-0.699669	-0.556397	-0.539981
133	2	1.32202	1.20222	1.43403						30.35	-0.753466	-0.693569	-0.547597	-0.539981
133.5	2	1.32713	1.19886	1.44301						30.4	-0.751066	-0.693868	-0.540297	-0.517081
134	2	1.26904	1.08099	1.42302						30.45	-0.745866	-0.700569	-0.540897	-0.484981
134.5	2	1.37416	1.26376	1.46652						30.5	-0.744666	-0.691369	-0.538097	-0.485281
135	2	1.30114	1.10292	1.46606						30.55	-0.737066	-0.679168	-0.529597	-0.455981
135.5	2	1.32893	1.17414	1.45975						30.6	-0.735766	-0.685569	-0.520997	-0.451481
136	2	1.28295	1.11269	1.43515						30.65	-0.734566	-0.680068	-0.508497	-0.444681
136.5	2	1.29929	1.15597	1.42854						30.7	-0.730966	-0.667868	-0.494797	-0.424281
137	2	1.33231	1.1931	1.43533						30.75	-0.715666	-0.665768	-0.493297	-0.402281
137.5	2	1.28843	1.16867	1.38748						30.8	-0.708966	-0.662968	-0.485597	-0.371781
138	2	1.32376	1.21436	1.42612						30.85	-0.704666	-0.664569	-0.484397	-0.360181
138.5	2	1.22584	1.10212	1.34209						30.9	-0.695866	-0.669169	-0.485597	-0.347981
139	2	1.29001	1.19321	1.37316						30.95	-0.686366	-0.658469	-0.462797	-0.332981
139.5	2	1.23167	1.0987	1.34555						31	-0.693666	-0.653269	-0.462097	-0.322381
140	2	1.30918	1.1955	1.39986						31.05	-0.695566	-0.648369	-0.454797	-0.293381
140.5	2	1.22559	1.08486	1.34648						31.1	-0.682666	-0.626368	-0.456297	-0.284781
141	2	1.30937	1.17067	1.42283						31.15	-0.668966	-0.626969	-0.445697	-0.289681
141.5	2	1.30725	1.165	1.43517						31.2	-0.668066	-0.625169	-0.432797	-0.264981
142	2	1.32236	1.15539	1.47096						31.25	-0.661366	-0.627269	-0.433497	-0.269281
142.5	2	1.27469	1.10869	1.42698						31.3	-0.652466	-0.638269	-0.414497	-0.255481
143	2	1.25467	1.1184	1.3795						31.35	-0.632366	-0.621169	-0.405097	-0.233881
143.5	2	1.29827	1.14592	1.44812						31.4	-0.641466	-0.637069	-0.408397	-0.236281
144	2	1.30756	1.18942	1.42275						31.45	-0.646066	-0.603168	-0.401397	-0.219481
144.5	2	1.30202	1.19708	1.4129						31.5	-0.635966	-0.612069	-0.401397	-0.207881
145	2	1.30591	1.21002	1.39082						31.55	-0.638466	-0.600769	-0.391297	-0.192681
145.5	2	1.19964	1.07282	1.31296						31.6	-0.635066	-0.589468	-0.383397	-0.189281
146	2	1.33558	1.22734	1.47551						31.65	-0.620766	-0.591569	-0.369697	-0.174381
146.5	2	1.30848	1.18796	1.45099						31.7	-0.611866	-0.596168	-0.354097	-0.180481
147	2	1.28439	1.19241	1.37436						31.75	-0.607666	-0.595268	-0.351097	-0.168881
147.5	2	1.30462	1.19118	1.42655						31.8	-0.614666	-0.598969	-0.347997	-0.173381
148	2	1.45162	1.2593	1.72697						31.85	-0.604266	-0.590969	-0.338897	-0.152081
148.5	2	1.28414	1.17455	1.38806						31.9	-0.603066	-0.591268	-0.364197	-0.159681
149	2	1.36571	1.24153	1.49894						31.95	-0.606066	-0.578769	-0.332397	-0.163681
149.5	2	1.2963	1.19018	1.41007						32	-0.604866	-0.571168	-0.332397	-0.158481
150	2	1.27646	1.11071	1.44551						32.05	-0.592066	-0.571769	-0.321197	-0.158781
150.5	2	1.29412	1.17508	1.40577						32.1	-0.599366	-0.559569	-0.305897	-0.144081
151	2	1.32299	1.24228	1.40792						32.15	-0.608266	-0.550968	-0.301297	-0.127381
151.5	2	1.28487	1.19465	1.37583						32.2	-0.605166	-0.561669	-0.298897	-0.129781
152	2	1.33004	1.23075	1.44929						32.25	-0.582566	-0.552868	-0.286397	-0.124581
152.5	2	1.31678	1.19132	1.4493						32.3	-0.572266	-0.547068	-0.298597	-0.135281
153	2	1.34862	1.21219	1.49303						32.35	-0.570066	-0.558068	-0.282397	-0.146281
153.5	2	1.29402	1.18279	1.422						32.4	-0.557266	-0.534569	-0.277197	-0.148081
154	2	1.29963	1.13425	1.45753						32.45	-0.564566	-0.528469	-0.272897	-0.137681
154.5	2	1.27664	1.16627	1.38038						32.5	-0.556366	-0.519568	-0.259197	-0.148681
155	2	1.31846	1.20969	1.42138						32.55	-0.571666	-0.520169	-0.257397	-0.152681
155.5	2	1.26256	1.12061	1.4014						32.6	-0.557866	-0.518969	-0.242997	-0.155381
156	2	1.32721	1.21187	1.43565						32.65	-0.554266	-0.521069	-0.236897	-0.145081
156.5	2	1.24652	1.12628	1.36982						32.7	-0.549966	-0.523568	-0.235397	-0.154781
157	2	1.31833	1.19578	1.43042						32.75	-0.542666	-0.510468	-0.219797	-0.144681
157.5	2	1.25485	1.11362	1.38703						32.8	-0.535266	-0.488768	-0.236897	-0.155981
158	2	1.28162	1.11595	1.4397						32.85	-0.519466	-0.489368	-0.234497	-0.158481
158.5	2	1.28266	1.13587	1.42108						32.9	-0.514566	-0.489669	-0.229597	-0.154481
159	2	1.28398	1.13128	1.42084						32.95	-0.515766	-0.486368	-0.241497	-0.162081
159.5	2	1.32296	1.21651	1.42453						33	-0.495666	-0.482669	-0.225597	-0.155681
160	2	1.29843	1.15226	1.42388						33.05	-0.496866	-0.470768	-0.213397	-0.159381
160.5	2	1.3676	1.24939	1.48403						33.1	-0.482466	-0.469268	-0.202697	-0.158181
161	2	1.26976	1.0778	1.43346						33.15	-0.477366	-0.454568	-0.200597	-0.163381
161.5	2	1.28308	1.111	1.42501						33.2	-0.484066	-0.447269	-0.209197	-0.175281
162	2	1.24493	1.10055	1.39094						33.25	-0.474866	-0.456068	-0.201197	-0.183181
162.5	2	1.30884	1.13648	1.47252						33.3	-0.465066	-0.442368	-0.210397	-0.185581
163	2	1.32646	1.20595	1.45019						33.35	-0.462666	-0.446369	-0.181697	-0.205181
163.5	2	1.35214	1.21888	1.48253						33.4	-0.464766	-0.445468	-0.176497	-0.179781
164	2	1.34486	1.21594	1.47646						33.45	-0.449566	-0.442968	-0.180797	-0.167281
164.5	2	1.35389	1.22657	1.4894						33.5	-0.453566	-0.447568	-0.171297	-0.184681
165	2	1.28678	1.14047	1.4302						33.55	-0.455066	-0.444769	-0.166097	-0.177681
165.5	2	1.37455	1.24184	1.50389						33.6	-0.432466	-0.446968	-0.178897	-0.185881
166	2	1.31187	1.18682	1.43996						33.65	-0.414166	-0.431069	-0.157597	-0.181681
166.5	2	1.33446	1.20701	1.46489						33.7	-0.415366	-0.421669	-0.167597	-0.176181
167	2	1.35303	1.24188	1.45784						33.75	-0.418766	-0.413969	-0.164897	-0.184681
167.5	2	1.35637	1.22573	1.48501						33.8	-0.422366	-0.418268	-0.164597	-0.177381
168	2	1.2841	1.13675	1.43355						33.85	-0.420866	-0.407569	-0.174997	-0.178881
168.5	2	1.30228	1.1742	1.41768						33.9	-0.413266	-0.407569	-0.156997	-0.174381
169	2	1.27133	1.12545	1.41331						33.95	-0.399466	-0.404869	-0.145997	-0.167581
169.5	2	1.27692	1.1524	1.40953						34	-0.391266	-0.410069	-0.148397	-0.184981
170	2	1.29421	1.1556	1.42943						34.05	-0.401066	-0.363368	-0.139297	-0.162381
										34.1	-0.390366	-0.388668	-0.147497	-0.170081
										34.15	-0.378466	-0.392968	-0.126397	-0.169181
										34.2	-0.373266	-0.385568	-0.150297	-0.161781
										34.25	-0.355866	-0.379468	-0.143497	-0.158781
										34.3	-0.346966	-0.369468	-0.127997	-0.141081
										34.35	-0.360766	-0.374968	-0.121897	-0.139581
										34.4	-0.349766	-0.375868	-0.103297	-0.140781
										34.45	-0.343066	-0.373669	-0.0861968	-0.128281
										34.5	-0.315866	-0.364868	-0.0995967	-0.132181
										34.55	-0.310366	-0.360569	-0.101097	-0.111481
										34.6	-0.308566	-0.350869	-0.102997	-0.125481
										34.65	-0.309766	-0.359069	-0.105397	-0.110881
										34.7	-0.318066	-0.344068	-0.0971967	-0.093181
										34.75	-0.307366	-0.345668	-0.103897	-0.075181
										34.8	-0.299366	-0.346268	-0.104497	-0.078481
										34.85	-0.287166	-0.338969	-0.107797	-0.058081
										34.9	-0.306766	-0.332168	-0.0903967	-0.053481
										34.95	-0.276166	-0.319669	-0.0925968	-0.041581
										35	-0.284766	-0.323068	-0.109997	-0.035781
										35.05	-0.279266	-0.313569	-0.109397	-0.041881
										35.1	-0.248466	-0.308669	-0.112097	-0.010481
										35.15	-0.259766	-0.316068	-0.108097	-0.027881
										35.2	-0.256666	-0.314769	-0.0940968	-0.013481
										35.25	-0.265266	-0.294069	-0.0946967	-0.014081
										35.3	-0.256666	-0.308368	-0.0882967	-0.012281
										35.35	-0.247566	-0.301069	-0.0769968	0.006319
										35.4	-0.239566	-0.296169	-0.0772967	0.009119
										35.45	-0.245066	-0.289168	-0.0745968	0.012719
										35.5	-0.246266	-0.269668	-0.0717968	0.009119
										35.55	-0.246566	-0.278168	-0.0708967	-8.1e-05
										35.6	-0.237466	-0.277268	-0.0662968	0.012119
										35.65	-0.219166	-0.273269	-0.0687968	0.005119
										35.7	-0.220366	-0.289469	-0.0623968	0.017619
										35.75	-0.227066	-0.284268	-0.0617967	0.040219
										35.8	-0.214266	-0.277268	-0.0714967	0.020019
										35.85	-0.213966	-0.271168	-0.0516967	0.031319
										35.9	-0.212466	-0.260169	-0.0604968	0.050619
										35.95	-0.208166	-0.261968	-0.0583967	0.033819
										36	-0.206366	-0.263568	-0.0681968	0.045419
										36.05	-0.193166	-0.252868	-0.0766967	0.044219
										36.1	-0.187366	-0.251669	-0.0595967	0.049319
										36.15	-0.188666	-0.239768	-0.0397967	0.042319
										36.2	-0.176066	-0.239469	-0.0482967	0.040219
										36.25	-0.167866	-0.242768	-0.0378967	0.051519
										36.3	-0.154466	-0.243669	-0.0552967	0.049319
										36.35	-0.164166	-0.237568	-0.0675967	0.058519
										36.4	-0.159366	-0.227269	-0.0574967	0.055419
										36.45	-0.155366	-0.214969	-0.0586967	0.051819
										36.5	-0.157766	-0.206468	-0.0458968	0.076219
										36.55	-0.145866	-0.199468	-0.0461968	0.059419
										36.6	-0.130366	-0.205568	-0.0378967	0.078919
										36.65	-0.122366	-0.210768	-0.0290968	0.082319
										36.7	-0.141966	-0.220469	-0.0568968	0.085719
										36.75	-0.134566	-0.218068	-0.0458968	0.090219
										36.8	-0.132166	-0.201869	-0.0436967	0.099719
										36.85	-0.144066	-0.193368	-0.0433967	0.091219
										36.9	-0.143766	-0.191868	-0.0375967	0.096019
										36.95	-0.142266	-0.189368	-0.0256968	0.095719
										37	-0.151066	-0.196668	-0.0198968	0.101219
										37.05	-0.141366	-0.192769	-0.0140967	0.106719
										37.1	-0.143166	-0.198268	-0.0137967	0.108919
										37.15	-0.118466	-0.200369	-0.0128968	0.118019
										37.2	-0.116266	-0.192468	-0.0137967	0.106419
										37.25	-0.123666	-0.194569	-0.0198968	0.093919
										37.3	-0.124566	-0.189969	-0.0324967	0.122319
										37.35	-0.129066	-0.195769	-0.0201967	0.118319
										37.4	-0.116266	-0.177469	0.00420325	0.123819
										37.45	-0.107766	-0.174169	0.00360325	0.125619
										37.5	-0.108966	-0.188769	0.0179032	0.128119
										37.55	-0.0943662	-0.200069	0.0231032	0.128119
										37.6	-0.0842663	-0.186668	-0.00189675	0.123819
										37.65	-0.0784663	-0.185769	-0.00249675	0.122919
										37.7	-0.0778662	-0.171069	0.0118032	0.120819
										37.75	-0.0949663	-0.161569	0.00690325	0.088119
										37.8	-0.0985662	-0.165869	0.0118032	0.113119
										37.85	-0.104066	-0.166168	0.0182033	0.103119
										37.9	-0.0851662	-0.166768	0.0225	0.106719
										37.95	-0.0720662	-0.168369	0.0264032	0.112519
										38	-0.0750663	-0.158868	0.0356033	0.107019
										38.05	-0.0741663	-0.144568	0.0316032	0.110119
										38.1	-0.0683663	-0.154568	0.0161032	0.110119
										38.15	-0.0836662	-0.163468	0.0155032	0.117419
										38.2	-0.0839663	-0.153368	0.0356033	0.100019
										38.25	-0.0931	-0.156469	0.0310032	0.089319
										38.3	-0.0927662	-0.171069	0.0405032	0.101519
										38.35	-0.0857663	-0.162569	0.0341033	0.115619
										38.4	-0.0750663	-0.158868	0.0518033	0.118019
										38.45	-0.0750663	-0.144169	0.0478032	0.124419
										38.5	-0.0607663	-0.147869	0.0509032	0.123219
										38.55	-0.0625663	-0.153669	0.0402033	0.109219
										38.6	-0.0723662	-0.135369	0.0435033	0.105219
										38.65	-0.0842663	-0.135668	0.0396032	0.086619
										38.7	-0.0848663	-0.143268	0.0512032	0.101519
										38.75	-0.0808663	-0.136268	0.0484033	0.097619
										38.8	-0.0763662	-0.134468	0.0521032	0.099419
										38.85	-0.0717663	-0.137168	0.0444032	0.097019
										38.9	-0.0586663	-0.135668	0.0554033	0.086919
										38.95	-0.0488662	-0.130168	0.0515033	0.097019
										39	-0.0467663	-0.124669	0.0466032	0.091519
										39.05	-0.0473662	-0.137468	0.0460033	0.075919
										39.1	-0.0467663	-0.117069	0.0493032	0.077119
										39.15	-0.0582662	-0.109769	0.0325032	0.076519
										39.2	-0.0595663	-0.114969	0.0499033	0.082019
										39.25	-0.0509662	-0.108769	0.0496033	0.092419
										39.3	-0.0509662	-0.126168	0.0576033	0.095119
										39.35	-0.0439662	-0.127168	0.0536032	0.097019
										39.4	-0.0537663	-0.119768	0.0481033	0.081419
										39.45	-0.0412662	-0.122568	0.0658032	0.086619
										39.5	-0.0399663	-0.110968	0.0539032	0.088419
										39.55	-0.0396663	-0.110068	0.0524032	0.082919
										39.6	-0.0274663	-0.110068	0.0475032	0.089319
										39.65	-0.0314663	-0.104869	0.0618032	0.088419
										39.7	-0.0280663	-0.0825685	0.0600033	0.094219
										39.75	-0.0293662	-0.113069	0.0649032	0.096019
										39.8	-0.0314663	-0.133269	0.0631032	0.093019
										39.85	-0.0338663	-0.120068	0.0713032	0.098519
										39.9	-0.0381662	-0.113069	0.0661033	0.104619
										39.95	-0.0259662	-0.109169	0.0631032	0.095419
										40	-0.0299662	-0.112468	0.0826033	0.108219
										40.05	-0.0271662	-0.0947685	0.0747032	0.102119
										40.1	-0.0216663	-0.100868	0.0637033	0.126919
										40.15	-0.00586625	-0.108468	0.0536032	0.126219
										40.2	-0.00186625	-0.102069	0.0582032	0.125319
										40.25	-0.00456625	-0.0981685	0.0875033	0.116219
										40.3	-0.0201663	-0.105769	0.0454032	0.120419
										40.35	-0.0116662	-0.110368	0.0554033	0.122619
										40.4	-0.00646625	-0.0978685	0.0609032	0.122319
										40.45	-0.0119662	-0.0840685	0.0594032	0.108519
										40.5	-0.0158662	-0.0798685	0.0777033	0.133619
										40.55	-0.0113662	-0.0837685	0.0774033	0.147919
										40.6	-0.0164663	-0.0904685	0.0756032	0.141519
										40.65	-0.00676625	-0.0828685	0.0853032	0.142119
										40.7	0.00213375	-0.0874685	0.0792033	0.138519
										40.75	-0.0125662	-0.108169	0.0847032	0.147619
										40.8	0.00243375	-0.0975685	0.0792033	0.140619
										40.85	0.00153375	-0.0984685	0.0661033	0.138119
										40.9	0.0179337	-0.0825685	0.0841033	0.136619
										40.95	0.0173337	-0.0779685	0.0750032	0.133619
										41	0.00093375	-0.0633685	0.0856033	0.134219
										41.05	0.00853375	-0.0752685	0.0829032	0.152819
										41.1	-0.00186625	-0.0917685	0.0710033	0.145519
										41.15	0.00423375	-0.0932685	0.0918033	0.161319
										41.2	0.0112338	-0.0813685	0.0847032	0.154319
										41.25	-0.00186625	-0.0740685	0.0805032	0.140619
										41.3	0.00423375	-0.0642685	0.0841033	0.150119
										41.35	0.00483375	-0.0630685	0.0673032	0.133319
										41.4	0.0103337	-0.0581685	0.0808032	0.136319
										41.45	0.0140337	-0.0636685	0.0750032	0.163219
										41.5	0.0189337	-0.0767685	0.0744033	0.161019
										41.55	0.0109338	-0.0804685	0.0911032	0.165919
										41.6	0.0155338	-0.0752685	0.0783033	0.159519
										41.65	0.0137337	-0.0721685	0.0844032	0.152219
										41.7	0.00853375	-0.0703685	0.0777033	0.159819
										41.75	0.0121338	-0.0523685	0.0783033	0.153419
										41.8	0.0161337	-0.0535685	0.0750032	0.159519
										41.85	0.0167337	-0.0553685	0.0713032	0.161319
										41.9	0.0222338	-0.0578685	0.0679032	0.161619
										41.95	0.0131337	-0.0596685	0.0710033	0.175119
										42	0.0103337	-0.0721685	0.0707032	0.168119
										42.05	0.0237338	-0.0752685	0.0768033	0.169019
										42.1	0.0353337	-0.0694685	0.0640032	0.169619
										42.15	0.0186338	-0.0627685	0.0698032	0.165619
										42.2	0.0125337	-0.0605685	0.0728032	0.174219
										42.25	0.0231338	-0.0498685	0.0741032	0.165019
										42.3	0.0228337	-0.0538685	0.0588033	0.159519
										42.35	0.0222338	-0.0727685	0.0588033	0.174819
										42.4	0.0131337	-0.0816685	0.0695033	0.162019
										42.45	0.0125337	-0.0682685	0.0811033	0.166519
										42.5	0.0115338	-0.0706685	0.0695033	0.160419
										42.55	0.0103337	-0.0703685	0.0927033	0.163219
										42.6	0.0155338	-0.0624685	0.0698032	0.159519
										42.65	0.00973375	-0.0602685	0.0689032	0.157719
										42.7	0.0283338	-0.0688685	0.0716032	0.162019
										42.75	0.0189337	-0.0514685	0.0625032	0.154319
										42.8	0.0140337	-0.0529685	0.0728032	0.163519
										42.85	0.0222338	-0.0483685	0.0747032	0.166519
										42.9	0.0240337	-0.0663685	0.0759033	0.172319
										42.95	0.0201337	-0.0459685	0.0765032	0.162019
										43	0.0213337	-0.0502685	0.0621032	0.148819
										43.05	0.0170338	-0.0611685	0.0640032	0.132419
										43.1	0.0198338	-0.0508685	0.0695033	0.157419
										43.15	0.0195337	-0.0477685	0.0637033	0.142119
										43.2	0.0292337	-0.0410685	0.0664032	0.149719
										43.25	0.0308338	-0.0517685	0.0820032	0.147619
										43.3	0.0335338	-0.0392685	0.0759033	0.140319
										43.35	0.0302338	-0.0437685	0.0942033	0.145519
										43.4	0.0363337	-0.0544685	0.0933033	0.139419
										43.45	0.0222338	-0.0538685	0.0866033	0.139719
										43.5	0.0360338	-0.0437685	0.0798033	0.159819
										43.55	0.0311338	-0.0468685	0.0805032	0.149419
										43.6	0.0329337	-0.0389685	0.0756032	0.149719
										43.65	0.0360338	-0.0386685	0.0734033	0.141219
										43.7	0.0402337	-0.0453685	0.0853032	0.147919
										43.75	0.0469338	-0.0441685	0.0893033	0.161019
										43.8	0.0396338	-0.0468685	0.0860033	0.160719
										43.85	0.0427338	-0.0444685	0.102103	0.151619
										43.9	0.0454338	-0.0392685	0.0811033	0.143919
										43.95	0.0350338	-0.0614685	0.0847032	0.139719
										44	0.0292337	-0.0303685	0.0884033	0.134819
										44.05	0.0295338	-0.0318685	0.0786032	0.147619
										44.1	0.0244338	-0.0343685	0.0829032	0.155819
										44.15	0.0335338	-0.0422685	0.0875033	0.162019
										44.2	0.0442338	-0.0535685	0.0908033	0.111019
										44.25	0.0445337	-0.0474685	0.0737032	0.131419
										44.3	0.0497338	-0.0285685	0.0786032	0.154919
										44.35	0.0393338	-0.0297685	0.0689032	0.149119
										44.4	0.0219337	-0.0318685	0.0713032	0.151919
										44.45	0.0271338	-0.0303685	0.0756032	0.159819
										44.5	0.0250338	-0.0312685	0.0808032	0.151919
										44.55	0.0292337	-0.0471685	0.0817033	0.164719
										44.6	0.0326338	-0.0410685	0.0997032	0.170519
										44.65	0.0341337	-0.0349685	0.0918033	0.172619
										44.7	0.0353337	-0.0315685	0.0948033	0.165919
										44.75	0.0341337	-0.0343685	0.0850033	0.169919
										44.8	0.0472337	-0.0321685	0.0725033	0.162619
										44.85	0.0308338	-0.0303685	0.0701033	0.179019
										44.9	0.0439338	-0.0297685	0.0750032	0.168119
										44.95	0.0356337	-0.0230685	0.0768033	0.164419
										45	0.0225338	-0.0370685	0.0823032	0.156819
										45.05	0.0250338	-0.0340685	0.0817033	0.163819
										45.1	0.0448337	-0.0441685	0.0844032	0.163219
										45.15	0.0472337	-0.0379685	0.103003	0.151319
										45.2	0.0533337	-0.0395685	0.0841033	0.170219
										45.25	0.0485338	-0.0437685	0.0863032	0.160719
										45.3	0.0494337	-0.0288685	0.0808032	0.172319
										45.35	0.0439338	-0.0233685	0.0774033	0.175719
										45.4	0.0555337	-0.0172685	0.0765032	0.175419
										45.45	0.0479337	-0.0248685	0.0856033	0.179019
										45.5	0.0381338	-0.0404685	0.0896032	0.172019
										45.55	0.0469338	-0.0248685	0.102103	0.177219
										45.6	0.0424337	-0.0340685	0.0905032	0.168119
										45.65	0.0527338	-0.0352685	0.0860033	0.164119
										45.7	0.0613337	-0.0129685	0.0737032	0.151019
										45.75	0.0482337	-0.0328685	0.0725033	0.161619
										45.8	0.0390337	-0.0300685	0.0832033	0.166219
										45.85	0.0408338	-0.0267685	0.0811033	0.167119
										45.9	0.0323338	-0.0312685	0.0750032	0.168119
										45.95	0.0372338	-0.0178685	0.100003	0.179719
										46	0.0277338	-0.0315685	0.0853032	0.163819
										46.05	0.0298337	-0.0236685	0.0893033	0.169619
										46.1	0.0485338	-0.0160685	0.0866033	0.171419
										46.15	0.0424337	-0.0077685	0.0856033	0.156819
										46.2	0.0463337	-0.0050685	0.0893033	0.161019
										46.25	0.0472337	-0.0099685	0.0853032	0.155819
										46.3	0.0411337	-0.0132685	0.0908033	0.164419
										46.35	0.0460337	-0.0126685	0.0838032	0.169919
										46.4	0.0237338	-0.0245685	0.0756032	0.163819
										46.45	0.0424337	-0.0227685	0.0918033	0.167119
										46.5	0.0338338	-0.0303685	0.0832033	0.166819
										46.55	0.0289338	-0.0334685	0.0676033	0.158319
										46.6	0.0500338	-0.0224685	0.0783033	0.159219
										46.65	0.0567337	-0.0138685	0.0652033	0.157419
										46.7	0.0503337	-0.0068685	0.0765032	0.168419
										46.75	0.0543338	-0.0065685	0.0805032	0.162619
										46.8	0.0503337	-0.0087685	0.0860033	0.158319
										46.85	0.0500338	-0.0154685	0.0972033	0.176019
										46.9	0.0439338	-0.0181685	0.0896032	0.170219
										46.95	0.0439338	-0.0236685	0.0914033	0.162919
										47	0.0576337	-0.0132685	0.0826033	0.173519
										47.05	0.0567337	-0.0184685	0.0768033	0.161019
										47.1	0.0662337	-0.0267685	0.0875033	0.161019
										47.15	0.0579337	-0.0117685	0.0792033	0.163819
										47.2	0.0512338	-0.0169685	0.0832033	0.169919
										47.25	0.0533337	-0.0096685	0.0875033	0.172619
										47.3	0.0323338	-0.0187685	0.0829032	0.174219
										47.35	0.0277338	-0.0227685	0.0927033	0.167119
										47.4	0.0353337	-0.0160685	0.0914033	0.175119
										47.45	0.0469338	-0.0230685	0.0975032	0.179019
										47.5	0.0488338	-0.0166685	0.0988032	0.179319
										47.55	0.0475337	-0.0270685	0.0878032	0.173519
										47.6	0.0552337	-0.0251685	0.0881032	0.170219
										47.65	0.0564337	-0.0157685	0.0936032	0.169319
										47.7	0.0570338	-0.0144685	0.0948033	0.170219
										47.75	0.0588337	-0.0160685	0.0969032	0.171719
										47.8	0.0613337	-0.0029685	0.0896032	0.185519
										47.85	0.0561338	-0.0181685	0.0887032	0.184519
										47.9	0.0500338	-0.0227685	0.0844032	0.189119
										47.95	0.0479337	-0.0148685	0.0704033	0.178719
										48	0.0417338	0.0022315	0.0814032	0.172619
										48.05	0.0347338	-0.0297685	0.0716032	0.174519
										48.1	0.0396338	-0.0044685	0.0847032	0.174219
										48.15	0.0433337	-0.0141685	0.0972033	0.182419
										48.2	0.0485338	-0.0193685	0.0966033	0.182719
										48.25	0.0494337	-0.0181685	0.104603	0.180019
										48.3	0.0515338	-0.0172685	0.110103	0.187019
										48.35	0.0491337	-0.0215685	0.0963033	0.181819
										48.4	0.0521337	-0.0224685	0.0838032	0.194619
										48.45	0.0445337	-0.0083685	0.0829032	0.189719
										48.5	0.0530337	-0.0105685	0.0869033	0.184819
										48.55	0.0457337	0.0038315	0.0698032	0.183019
										48.6	0.0460337	0.0022315	0.0972033	0.178419
										48.65	0.0457337	-0.0199685	0.0972033	0.185119
										48.7	0.0500338	-0.0248685	0.0954032	0.182719
										48.75	0.0482337	-0.0260685	0.0930032	0.183019
										48.8	0.0466338	-0.0108685	0.0856033	0.190619
										48.85	0.0399337	0.0025315	0.0887032	0.194019
										48.9	0.0588337	-0.0050685	0.0722032	0.183619
										48.95	0.0707337	-0.0016685	0.0771032	0.182419
										49	0.0582338	-0.0306685	0.0939032	0.176619
										49.05	0.0537337	0.0016315	0.0969032	0.188519
										49.1	0.0530337	-0.0013685	0.0847032	0.193419
										49.15	0.0506337	-0.0236685	0.0908033	0.193719
										49.2	0.0594338	-0.0160685	0.0942033	0.185819
										49.25	0.0607338	-0.0120685	0.0765032	0.179019
										49.3	0.0555337	-0.0212685	0.0747032	0.164419
										49.35	0.0573338	-0.0181685	0.0609032	0.174819
										49.4	0.0488338	-0.0059685	0.0860033	0.176319
										49.45	0.0402337	-0.0065685	0.0829032	0.194019
										49.5	0.0488338	-0.0074685	0.0805032	0.183019
										49.55	0.0570338	-0.0172685	0.102703	0.183019
										49.6	0.0405338	-0.0132685	0.0798033	0.190619
										49.65	0.0405338	-0.0160685	0.0863032	0.193119
										49.7	0.0485338	-0.0090685	0.0771032	0.189719
										49.75	0.0564337	-0.0144685	0.0728032	0.193719
										49.8	0.0414337	-0.0114685	0.0722032	0.185119
										49.85	0.0292337	0.0004315	0.0679032	0.196719
										49.9	0.0469338	-0.0032685	0.0734033	0.181819
										49.95	0.0451338	-0.0074685	0.0771032	0.185819
										50	0.0533337	-0.0074685	0.0737032	0.182119
										50.05	0.0579337	-0.0212685	0.0747032	0.178719
										50.1	0.0594338	-0.0077685	0.0744033	0.183319
										50.15	0.0625337	-0.0129685	0.0850033	0.174219
										50.2	0.0582338	-0.0108685	0.0911032	0.180619
										50.25	0.0524338	0.0053315	0.0884033	0.180919
										50.3	0.0436337	0.0062315	0.0741032	0.160119
										50.35	0.0540337	0.0080315	0.0893033	0.183619
										50.4	0.0567337	0.0056315	0.0771032	0.171419
										50.45	0.0509337	-0.0029685	0.0853032	0.174519
										50.5	0.0457337	-0.0065685	0.0881032	0.189719
										50.55	0.0439338	-0.0087685	0.0847032	0.180319
										50.6	0.0497338	-0.0035685	0.0875033	0.189419
										50.65	0.0472337	-0.0053685	0.0808032	0.169619
										50.7	0.0622337	0.0166315	0.0689032	0.161619
										50.75	0.0405338	0.0141315	0.0838032	0.174819
										50.8	0.0442338	0.0080315	0.0881032	0.164719
										50.85	0.0451338	0.0004315	0.0972033	0.170819
										50.9	0.0457337	0.0007315	0.0741032	0.176019
										50.95	0.0500338	-0.0062685	0.0896032	0.165019
										51	0.0360338	-0.0053685	0.0786032	0.186719
										51.05	0.0439338	-0.0065685	0.0942033	0.172019
										51.1	0.0500338	-0.0013685	0.100603	0.174219
										51.15	0.0442338	0.0056315	0.0963033	0.179719
										51.2	0.0402337	0.0050315	0.0957033	0.171119
										51.25	0.0274337	-0.0120685	0.102403	0.173519
										51.3	0.0488338	-0.0117685	0.0963033	0.186719
										51.35	0.0479337	-0.0029685	0.0884033	0.179019
										51.4	0.0479337	-0.0206685	0.0930032	0.168719
										51.45	0.0457337	0.0016315	0.0725033	0.159519
										51.5	0.0427338	0.0016315	0.0716032	0.166819
										51.55	0.0320337	0.0041315	0.0725033	0.151619
										51.6	0.0375337	0.0032315	0.0725033	0.159519
										51.65	0.0396338	0.0160315	0.0744033	0.177519
										51.7	0.0338338	0.0028315	0.0646033	0.168419
										51.75	0.0451338	0.0099315	0.0829032	0.193419
										51.8	0.0497338	-0.0001685	0.0930032	0.192519
										51.85	0.0421337	-0.0080685	0.0905032	0.171719
										51.9	0.0439338	-0.0038685	0.0847032	0.179319
										51.95	0.0469338	-0.0038685	0.0802033	0.166519
										52	0.0436337	-0.0025685	0.0802033	0.158919
										52.05	0.0393338	0.0108315	0.0655032	0.167119
										52.1	0.0421337	-0.0019685	0.0606032	0.161019
										52.15	0.0399337	-0.0062685	0.0698032	0.181219
										52.2	0.0283338	0.0099315	0.0710033	0.175419
										52.25	0.0448337	0.0053315	0.0750032	0.163519
										52.3	0.0469338	0.0123315	0.0890033	0.163819
										52.35	0.0417338	-0.0077685	0.0844032	0.159519
										52.4	0.0390337	0.0038315	0.0893033	0.157719
										52.45	0.0424337	0.0083315	0.0759033	0.152519
										52.5	0.0524338	-0.0016685	0.0792033	0.150719
										52.55	0.0381338	0.0059315	0.0759033	0.183919
										52.6	0.0244338	-0.0074685	0.0869033	0.171719
										52.65	0.0402337	-0.0056685	0.0829032	0.163219
										52.7	0.0384338	0.0004315	0.0899033	0.173519
										52.75	0.0424337	0.0028315	0.0847032	0.149119
										52.8	0.0482337	-0.0001685	0.0817033	0.168419
										52.85	0.0485338	0.0010315	0.0765032	0.165319
										52.9	0.0421337	0.0032315	0.0823032	0.144619
										52.95	0.0338338	0.0147315	0.0756032	0.164719
										53	0.0399337	-0.0013685	0.0603033	0.156519
										53.05	0.0424337	0.0120315	0.0499033	0.163219
										53.1	0.0381338	0.0187	0.0655032	0.163219
										53.15	0.0326338	0.0105315	0.0768033	0.175119
										53.2	0.0417338	0.0123315	0.0832033	0.152519
										53.25	0.0482337	0.0147315	0.0649032	0.151019
										53.3	0.0524338	0.0105315	0.0597032	0.159519
										53.35	0.0524338	0.0141315	0.0533033	0.159819
										53.4	0.0472337	0.0221315	0.0701033	0.164719
										53.45	0.0494337	0.0129315	0.0866033	0.170519
										53.5	0.0390337	0.0212315	0.0826033	0.167419
										53.55	0.0390337	0.0102315	0.0863032	0.159219
										53.6	0.0393338	0.0059315	0.0985033	0.162319
										53.65	0.0323338	0.0038315	0.0893033	0.165319
										53.7	0.0460337	0.0089315	0.0734033	0.176019
										53.75	0.0189337	-0.0025685	0.0649032	0.159819
										53.8	0.0305337	0.0022315	0.0695033	0.152219
										53.85	0.0350338	-0.0013685	0.0838032	0.166819
										53.9	0.0277338	-0.0169685	0.0896032	0.159519
										53.95	0.0286337	0.0187315	0.0878032	0.167819
										54	0.0320337	-0.0077685	0.0817033	0.157719
										54.05	0.0369338	0.0041315	0.0838032	0.143619
										54.1	0.0482337	0.0025315	0.0805032	0.147619
										54.15	0.0515338	0.0053315	0.0838032	0.153119
										54.2	0.0454338	0.0053315	0.0844032	0.158019
										54.25	0.0454338	0.0138315	0.0542033	0.164419
										54.3	0.0430338	0.0129315	0.0618032	0.155519
										54.35	0.0497338	0.0126315	0.0780032	0.162619
										54.4	0.0521337	0.0096315	0.0646033	0.141819
										54.45	0.0530337	0.0053315	0.0838032	0.146719
										54.5	0.0497338	-0.0007685	0.0838032	0.166519
										54.55	0.0421337	-0.0093685	0.0756032	0.143619
										54.6	0.0527338	-0.0001685	0.0847032	0.147919
										54.65	0.0451338	0.0035315	0.0896032	0.157119
										54.7	0.0518337	0.0144315	0.0838032	0.147019
										54.75	0.0692337	0.0196315	0.0893033	0.155819
										54.8	0.0506337	0.0083315	0.0777033	0.158019
										54.85	0.0637338	0.0151315	0.0643033	0.156519
										54.9	0.0469338	0.0111315	0.0881032	0.153719
										54.95	0.0430338	0.0102315	0.0814032	0.152519
										55	0.0424337	0.0068315	0.0975032	0.165919
										55.05	0.0442338	0.0062315	0.0823032	0.165619
										55.1	0.0387337	0.0096315	0.0808032	0.156819
										55.15	0.0356337	0.0065315	0.0744033	0.150119
										55.2	0.0305337	-0.0007685	0.0646033	0.145519
										55.25	0.0375337	-0.0010685	0.0753033	0.161319
										55.3	0.0372338	0.0111315	0.0734033	0.156219
										55.35	0.0311338	-0.0019685	0.0734033	0.145819
										55.4	0.0323338	-0.0050685	0.0875033	0.149719
										55.45	0.0329337	-0.0068685	0.0829032	0.150719
										55.5	0.0414337	-0.0001685	0.0771032	0.153419
										55.55	0.0472337	-0.0080685	0.0731032	0.151319
										55.6	0.0439338	-0.0019685	0.0869033	0.147919
										55.65	0.0555337	0.0044315	0.0844032	0.143619
										55.7	0.0543338	0.0141315	0.0786032	0.139719
										55.75	0.0497338	-0.0032685	0.0863032	0.150119
										55.8	0.0469338	0.0141315	0.0774033	0.147619
										55.85	0.0454338	0.0172315	0.0695033	0.139419
										55.9	0.0454338	0.0080315	0.0728032	0.153719
										55.95	0.0375337	0.0111315	0.0618032	0.148819
										56	0.0353337	0.0004315	0.0741032	0.144919
										56.05	0.0466338	0.0114315	0.0722032	0.141819
										56.1	0.0460337	0.0132315	0.0612033	0.138119
										56.15	0.0543338	0.0108315	0.0811033	0.140619
										56.2	0.0430338	0.0093315	0.0625032	0.141219
										56.25	0.0393338	0.0105315	0.0603033	0.148819
										56.3	0.0341337	0.0135315	0.0667033	0.149719
										56.35	0.0411337	0.0251315	0.0588033	0.149719
										56.4	0.0405338	0.0288315	0.0631032	0.150119
										56.45	0.0222338	-0.0029685	0.0649032	0.156819
										56.5	0.0292337	0.0065315	0.0628033	0.137519
										56.55	0.0384338	0.0010315	0.0695033	0.139119
										56.6	0.0344337	0.0096315	0.0756032	0.127219
										56.65	0.0399337	0.0114315	0.0896032	0.125919
										56.7	0.0402337	0.0056315	0.0814032	0.139419
										56.75	0.0323338	0.0096315	0.0704033	0.148219
										56.8	0.0433337	-0.0022685	0.0695033	0.136919
										56.85	0.0356337	-0.0022685	0.0493032	0.135119
										56.9	0.0329337	0.0190315	0.0728032	0.129619
										56.95	0.0298337	0.0178315	0.0588033	0.127519
										57	0.0350338	0.0184315	0.0734033	0.140619
										57.05	0.0170338	0.0202315	0.0808032	0.152519
										57.1	0.0228337	0.0230315	0.0792033	0.151919
										57.15	0.0295338	0.0257315	0.0786032	0.139719
										57.2	0.0332337	0.0166315	0.0811033	0.142119
										57.25	0.0396338	0.0218315	0.0719033	0.143619
										57.3	0.0210338	0.0212315	0.0551032	0.136319
										57.35	0.0375337	0.0474315	0.0621032	0.132419
										57.4	0.0375337	0.0160315	0.0618032	0.127819
										57.45	0.0396338	0.0144315	0.0707032	0.127519
										57.5	0.0445337	0.0114315	0.0631032	0.135119
										57.55	0.0353337	0.0086315	0.0771032	0.151619
										57.6	0.0360338	0.0199315	0.0762033	0.156219
										57.65	0.0424337	0.0157315	0.0661033	0.134519
										57.7	0.0488338	0.0187315	0.0679032	0.134819
										57.75	0.0588337	0.0196315	0.0582032	0.122619
										57.8	0.0503337	0.0297315	0.0564033	0.115319
										57.85	0.0530337	0.0379315	0.0686033	0.132719
										57.9	0.0390337	0.0300315	0.0759033	0.129019
										57.95	0.0421337	0.0248315	0.0905032	0.133919
										58	0.0326338	0.0187315	0.0808032	0.150719
										58.05	0.0381338	0.0202315	0.0631032	0.144919
										58.1	0.0295338	0.0260315	0.0667033	0.149419
										58.15	0.0347338	0.0193315	0.0649032	0.135719
										58.2	0.0424337	0.0038315	0.0582032	0.147019
										58.25	0.0411337	0.0218315	0.0582032	0.131719
										58.3	0.0225338	0.0266315	0.0564033	0.135719
										58.35	0.0198338	0.0144	0.0737032	0.143319
										58.4	0.0350338	0.0321315	0.0588033	0.150119
										58.45	0.0131337	0.0218315	0.0637033	0.134819
										58.5	0.0289338	0.0294315	0.0683032	0.149119
										58.55	0.0332337	0.0157315	0.0582032	0.140019
										58.6	0.0353337	0.0141315	0.0655032	0.134519
										58.65	0.0344337	0.0209315	0.0533033	0.132719
										58.7	0.0338338	0.0144315	0.0484033	0.136019
										58.75	0.0384338	0.0236315	0.0609032	0.142119
										58.8	0.0280337	0.0288315	0.0570032	0.133619
										58.85	0.0247337	0.0270315	0.0722032	0.118019
										58.9	0.0353337	0.0224315	0.0832033	0.139119
										58.95	0.0305337	0.0178315	0.0649032	0.126919
										59	0.0265337	0.0077315	0.0728032	0.135419
										59.05	0.0167337	0.0257315	0.0582032	0.128719
										59.1	0.0305337	-0.0013685	0.0695033	0.135119
										59.15	0.0320337	0.0190315	0.0539032	0.125619
										59.2	0.0372338	0.0318315	0.0759033	0.109819
										59.25	0.0274337	0.0263315	0.0695033	0.123819
										59.3	0.0326338	0.0120315	0.0594032	0.132719
										59.35	0.0457337	0.0163315	0.0457033	0.126219
										59.4	0.0460337	0.0099315	0.0594032	0.133919
										59.45	0.0451338	0.0108315	0.0499033	0.115619
										59.5	0.0424337	0.0038315	0.0564033	0.109519
										59.55	0.0237338	0.0157315	0.0539032	0.125619
										59.6	0.0167337	0.0093315	0.0405032	0.106419
										59.65	0.0143337	0.0068315	0.0539032	0.115319
										59.7	0.0146337	0.0135315	0.0509032	0.125919
										59.75	0.0280337	0.0117315	0.0649032	0.137819
										59.8	0.0250338	0.0178315	0.0597032	0.134219
										59.85	0.0228337	0.0184	0.0640032	0.127219
										59.9	0.0436337	0.0144315	0.0710033	0.117719
										59.95	0.0311338	0.0172315	0.0689032	0.122619
										60	0.0225338	0.0230315	0.0582032	0.122619
										60.05	0.0311338	0.0276315	0.0640032	0.122619
										60.1	0.0149338	0.0337315	0.0518033	0.110419
										60.15	0.0277338	0.0196315	0.0567032	0.127219
										60.2	0.0320337	0.0288315	0.0667033	0.124419
										60.25	0.0158338	0.0187315	0.0634032	0.130819
										60.3	0.0161337	0.0059315	0.0658032	0.137819
										60.35	0.0292337	0.0141315	0.0545033	0.114319
										60.4	0.0262338	0.0114315	0.0698032	0.113119
										60.45	0.0338338	0.0157315	0.0579033	0.113119
										60.5	0.0289338	0.0172315	0.0521032	0.105519
										60.55	0.0219337	0.0285315	0.0585032	0.119219
										60.6	0.0216338	0.0123315	0.0628033	0.111319
										60.65	0.0341337	0.0147315	0.0585032	0.111319
										60.7	0.0369338	0.0129315	0.0698032	0.112819
										60.75	0.0360338	0.0178315	0.0664032	0.114319
										60.8	0.0360338	0.0089315	0.0612033	0.114019
										60.85	0.0347338	0.0074315	0.0664032	0.096019
										60.9	0.0360338	0.0080315	0.0377033	0.108919
										60.95	0.0332337	0.0154315	0.0545033	0.132019
										61	0.0396338	0.0144315	0.0530033	0.123519
										61.05	0.0466338	0.0089315	0.0564033	0.125619
										61.1	0.0466338	0.0221315	0.0686033	0.129319
										61.15	0.0509337	0.0147315	0.0646033	0.115319
										61.2	0.0448337	0.0123315	0.0557033	0.120819
										61.25	0.0360338	0.0306315	0.0564033	0.130519
										61.3	0.0274337	0.0157315	0.0560032	0.114319
										61.35	0.0375337	0.0196315	0.0774033	0.124719
										61.4	0.0344337	0.0413315	0.0533033	0.114319
										61.45	0.0302338	0.0331315	0.0683032	0.119219
										61.5	0.0363337	0.0172315	0.0664032	0.136919
										61.55	0.0381338	0.0117315	0.0686033	0.119519
										61.6	0.0369338	0.0160315	0.0792033	0.131719
										61.65	0.0356337	0.0056315	0.0716032	0.121719
										61.7	0.0408338	0.0184315	0.0783033	0.118919
										61.75	0.0317337	0.0205315	0.0530033	0.119219
										61.8	0.0411337	0.0370315	0.0380033	0.104619
										61.85	0.0240337	0.0282315	0.0554033	0.106119
										61.9	0.0323338	0.0242315	0.0582032	0.110119
										61.95	0.0311338	0.0175315	0.0576033	0.101819
										62	0.0292337	0.0172315	0.0597032	0.125919
										62.05	0.0378337	0.0138315	0.0527033	0.111319
										62.1	0.0439338	0.0013315	0.0542033	0.122919
										62.15	0.0424337	0.0105315	0.0383032	0.125319
										62.2	0.0347338	0.0050315	0.0509032	0.108919
										62.25	0.0283338	0.0294315	0.0448033	0.109819
										62.3	0.0265337	0.0117315	0.0402033	0.115919
										62.35	0.0216338	0.0306315	0.0469033	0.116519
										62.4	0.0308338	0.0196315	0.0542033	0.116519
										62.45	0.0356337	0.0166315	0.0707032	0.117419
										62.5	0.0372338	0.0129315	0.0542033	0.120819
										62.55	0.0283338	0.0022315	0.0451032	0.121719
										62.6	0.0240337	0.0053315	0.0756032	0.111619
										62.65	0.0256338	0.0209315	0.0545033	0.115919
										62.7	0.0176338	0.0331315	0.0579033	0.113419
										62.75	0.0289338	0.0303315	0.0759033	0.134519
										62.8	0.0369338	0.0196315	0.0637033	0.117419
										62.85	0.0381338	0.0120315	0.0683032	0.114319
										62.9	0.0424337	0.0105315	0.0612033	0.116519
										62.95	0.0433337	0.0138315	0.0521032	0.126219
										63	0.0320337	0.0196315	0.0628033	0.123519
										63.05	-0.00036625	0.0068315	0.0591033	0.123519
										63.1	0.0152338	0.0099315	0.0444032	0.118019
										63.15	0.0314338	0.0202315	0.0582032	0.112219
										63.2	0.0253337	0.0209315	0.0411033	0.107619
										63.25	0.0271338	0.0221315	0.0518033	0.123819
										63.3	0.0216338	0.0257315	0.0615033	0.124119
										63.35	0.0244338	0.0227315	0.0646033	0.106419
										63.4	0.0268337	0.0111315	0.0618032	0.122919
										63.45	0.0408338	0.0187	0.0539032	0.125019
										63.5	0.0521337	0.0093315	0.0667033	0.101519
										63.55	0.0347338	0.0306315	0.0576033	0.106419
										63.6	0.0414337	0.0349315	0.0518033	0.104619
										63.65	0.0482337	0.0300315	0.0631032	0.108919
										63.7	0.0387337	0.0306	0.0606032	0.103719
										63.75	0.0341337	0.0138315	0.0490032	0.102419
										63.8	0.0335338	0.0114315	0.0506033	0.111019
										63.85	0.0457337	0.0212315	0.0582032	0.099419
										63.9	0.0393338	0.0126315	0.0679032	0.114719
										63.95	0.0427338	0.0181315	0.0576033	0.115019
										64	0.0387337	0.0218315	0.0600033	0.109519
										64.05	0.0179337	0.0245315	0.0533033	0.107019
										64.1	0.0256338	0.0263315	0.0557033	0.118019
										64.15	0.0298337	0.0196315	0.0667033	0.115319
										64.2	0.0454338	0.0297315	0.0701033	0.113719
										64.25	0.0396338	0.0172315	0.0658032	0.115019
										64.3	0.0396338	0.0086315	0.0728032	0.117719
										64.35	0.0503337	0.0157315	0.0625032	0.126619
										64.4	0.0317337	0.0138315	0.0722032	0.111619
										64.45	0.0405338	0.0340315	0.0621032	0.123219
										64.5	0.0274337	0.0254315	0.0579033	0.117419
										64.55	0.0240337	0.0224315	0.0692032	0.112219
										64.6	0.0292337	0.0209315	0.0676033	0.107019
										64.65	0.0369338	0.00563	0.0554033	0.104919
										64.7	0.0356337	-0.0206685	0.0576033	0.115919
										64.75	0.0390337	0.0270315	0.0615033	0.127219
										64.8	0.0485338	0.0138315	0.0631032	0.129619
										64.85	0.0375337	0.0169315	0.0649032	0.122919
										64.9	0.0311338	0.0035315	0.0600033	0.115319
										64.95	0.0286337	0.0193315	0.0716032	0.121419
										65	0.0320337	0.0233315	0.0545033	0.106719
										65.05	0.0411337	0.0215315	0.0576033	0.107319
										65.1	0.0378337	0.0212315	0.0612033	0.106719
										65.15	0.0503337	0.0169315	0.0509032	0.106419
										65.2	0.0402337	0.0117315	0.0371032	0.112519
										65.25	0.0366337	0.0120315	0.0637033	0.114719
										65.3	0.0210338	-0.0035685	0.0618032	0.107019
										65.35	0.0585338	0.0099315	0.0686033	0.125319
										65.4	0.0390337	0.0132315	0.0542033	0.122319
										65.45	0.0347338	0.0135315	0.0646033	0.116219
										65.5	0.0271338	0.0154315	0.0643033	0.122619
										65.55	0.0265337	-0.0035685	0.0463032	0.115019
										65.6	0.0411337	0.0077315	0.0478032	0.130519
										65.65	0.0244338	0.0083315	0.0438033	0.121119
										65.7	0.0405338	0.0080315	0.0548032	0.127219
										65.75	0.0305337	0.0151315	0.0594032	0.133619
										65.8	0.0314338	0.0218315	0.0423033	0.138519
										65.85	0.0280337	0.0230315	0.0481033	0.116519
										65.9	0.0414337	0.0260315	0.0408032	0.118919
										65.95	0.0347338	0.0270315	0.0527033	0.116219
										66	0.0454338	0.0089315	0.0679032	0.134819
										66.05	0.0448337	0.0126315	0.0686033	0.125319
										66.1	0.0250338	0.0071315	0.0664032	0.113419
										66.15	0.0240337	0.0144315	0.0597032	0.109519
										66.2	0.0314338	0.0062315	0.0509032	0.112819
										66.25	0.0369338	-0.0038685	0.0478032	0.117719
										66.3	0.0332337	0.0086315	0.0411033	0.117719
										66.35	0.0338338	0.0169315	0.0542033	0.110719
										66.4	0.0253337	0.0141315	0.0689032	0.116819
										66.45	0.0353337	0.0187315	0.0765032	0.093019
										66.5	0.0216338	0.0321315	0.0707032	0.101219
										66.55	0.0268337	0.0175315	0.0676033	0.120419
										66.6	0.0302338	0.0032315	0.0582032	0.109519
										66.65	0.0408338	0.0132315	0.0585032	0.106719
										66.7	0.0393338	0.0160315	0.0444032	0.098819
										66.75	0.0317337	0.0215315	0.0490032	0.089019
										66.8	0.0335338	0.0276315	0.0493032	0.109519
										66.85	0.0332337	0.0163315	0.0591033	0.107319
										66.9	0.0317337	0.0062315	0.0634032	0.114319
										66.95	0.0262338	0.0074315	0.0548032	0.110119
										67	0.0176338	0.0086315	0.0506033	0.113419
										67.05	0.0192338	0.0096315	0.0509032	0.120119
										67.1	0.0335338	0.0102315	0.0423033	0.112819
										67.15	0.0329337	0.0193315	0.0560032	0.122019
										67.2	0.0280337	0.0166315	0.0487032	0.117419
										67.25	0.0198338	0.0163315	0.0631032	0.114319
										67.3	0.0320337	0.0144315	0.0649032	0.120419
										67.35	0.0289338	0.0270315	0.0560032	0.103719
										67.4	0.0143337	0.0331315	0.0634032	0.109819
										67.45	0.0402337	0.0035315	0.0567032	0.106419
										67.5	0.0375337	0.0028315	0.0551032	0.107619
										67.55	0.0369338	0.0202315	0.0451032	0.120819
										67.6	0.0308338	0.0221315	0.0460033	0.104019
										67.65	0.0424337	0.0303315	0.0484033	0.106719
										67.7	0.0204338	0.0266315	0.0512032	0.105819
										67.75	0.0265337	0.0251	0.0621032	0.099119
										67.8	0.0244338	0.0105315	0.0606032	0.107019
										67.85	0.0262338	0.0190315	0.0588033	0.111919
										67.9	0.0436337	0.0138315	0.0530033	0.100619
										67.95	0.0347338	0.0157315	0.0539032	0.105219
										68	0.0216338	0.0108315	0.0518033	0.112519
										68.05	0.0295338	0.0239315	0.0484033	0.095719
										68.1	0.0460337	0.0257315	0.0475032	0.104319
										68.15	0.0271338	0.0334315	0.0454032	0.099719
										68.2	0.0183337	0.0312315	0.0548032	0.103119
										68.25	0.0152338	0.0257315	0.0527033	0.102119
										68.3	0.0152338	0.0154315	0.0573033	0.107619
										68.35	0.0219337	0.0035315	0.0570032	0.111019
										68.4	0.0213337	-0.0004685	0.0582032	0.083819
										68.45	0.0442338	0.0135315	0.0536032	0.106719
										68.5	0.0338338	0.0135315	0.0536032	0.093619
										68.55	0.0280337	0.0212315	0.0448033	0.104919
										68.6	0.0384338	0.0233315	0.0512032	0.098219
										68.65	0.0417338	0.0260315	0.0600033	0.111619
										68.7	0.0399337	0.0239315	0.0689032	0.107019
										68.75	0.0485338	0.0157315	0.0618032	0.106419
										68.8	0.0332337	0.0221315	0.0551032	0.096619
										68.85	0.0411337	0.0245315	0.0533033	0.116519
										68.9	0.0369338	0.0114315	0.0405032	0.098519
										68.95	0.0317337	0.0416315	0.0579033	0.100319
										69	0.0195337	0.0382315	0.0588033	0.101219
										69.05	0.0125337	0.0184315	0.0564033	0.097619
										69.1	0.00823375	0.0102315	0.0521032	0.111319
										69.15	0.00883375	0.0062315	0.0496033	0.123219
										69.2	0.0143337	0.0099315	0.0512032	0.133919
										69.25	0.0253337	0.0080315	0.0551032	0.122319
										69.3	0.0198338	0.0163315	0.0435033	0.104619
										69.35	0.0308338	0.0181315	0.0487032	0.113419
										69.4	0.0173337	0.0291315	0.0341033	0.096019
										69.45	0.0219337	0.0178315	0.0502032	0.100619
										69.5	0.0213337	-0.0004685	0.0484033	0.113719
										69.55	0.0350338	0.0056315	0.0441032	0.112219
										69.6	0.0363337	-0.0007685	0.0530033	0.115919
										69.65	0.0253337	0.0102315	0.0469033	0.115919
										69.7	0.0143337	0.0083315	0.0225032	0.089919
										69.75	0.0219337	-0.0007685	0.0377033	0.104919
										69.8	0.0219337	0.0157315	0.0289032	0.106719
										69.85	0.0213337	0.0166315	0.0380033	0.088119
										69.9	0.0256338	0.0224315	0.0518033	0.114319
										69.95	0.0222338	0.0209315	0.0490032	0.103119
										70	0.0573338	0.0089315	0.0560032	0.066719
										70.05	0.0573338	0.0089315	0.0560032	0.066719
										70.1	0.0573338	0.0089315	0.0560032	0.066719
										70.15	0.0573338	0.0089315	0.0560032	0.066719
										70.2	0.0573338	0.0089315	0.0560032	0.066719
										70.25	0.0573338	0.0089315	0.0560032	0.066719
										70.3	0.0573338	0.0089315	0.0560032	0.066719
										70.35	0.0573338	0.0089315	0.0560032	0.066719
										70.4	0.0573338	0.0089315	0.0560032	0.066719
										70.45	0.0573338	0.0089315	0.0560032	0.066719
										70.5	0.0573338	0.0089315	0.0560032	0.066719
										70.55	0.0573338	0.0089315	0.0560032	0.066719
										70.6	0.0573338	0.0089315	0.0560032	0.066719
										70.65	0.0573338	0.0089315	0.0560032	0.066719
										70.7	0.0573338	0.0089315	0.0560032	0.066719
										70.75	0.0573338	0.0089315	0.0560032	0.066719
										70.8	0.0573338	0.0089315	0.0560032	0.066719
										70.85	0.0573338	0.0089315	0.0560032	0.066719
										70.9	0.0573338	0.0089315	0.0560032	0.066719
										70.95	0.0573338	0.0089315	0.0560032	0.066719
										71	0.0573338	0.0089315	0.0560032	0.066719
										71.05	0.0573338	0.0089315	0.0560032	0.066719
										71.1	0.0573338	0.0089315	0.0560032	0.066719
										71.15	0.0573338	0.0089315	0.0560032	0.066719
										71.2	0.0573338	0.0089315	0.0560032	0.066719
										71.25	0.0573338	0.0089315	0.0560032	0.066719
										71.3	0.0573338	0.0089315	0.0560032	0.066719
										71.35	0.0573338	0.0089315	0.0560032	0.066719
										71.4	0.0573338	0.0089315	0.0560032	0.066719
										71.45	0.0573338	0.0089315	0.0560032	0.066719
										71.5	0.0573338	0.0089315	0.0560032	0.066719
										71.55	0.0573338	0.0089315	0.0560032	0.066719
										71.6	0.0924337	-0.0025685	0.0560032	0.066719
										71.65	0.0857337	0.0080315	0.0560032	0.066719
										71.7	0.0808337	0.0096315	0.0560032	0.066719
										71.75	0.0793337	0.0071315	0.0560032	0.066719
										71.8	0.0872337	0.0086315	0.0634032	0.030719
										71.85	0.0887338	0.0038315	0.0530033	0.047219
										71.9	0.0894338	0.0041315	0.0524032	0.031019
										71.95	0.0961338	0.0199315	0.0374032	0.030119
										72	0.102234	0.0224315	0.0408032	0.029519
										72.05	0.0961338	0.0123315	0.0530033	0.041119
										72.1	0.0869338	0.0160315	0.0515033	0.037719
										72.15	0.0720337	0.0163315	0.0530033	0.010619
										72.2	0.0714338	0.0126315	0.0509032	0.004519
										72.25	0.0677337	0.0053315	0.0438033	-0.003481
										72.3	0.0552337	-0.0273685	0.0557033	-0.018381
										72.35	0.0363337	-0.0334685	0.0481033	-0.020481
										72.4	0.0112338	-0.0550685	0.0435033	-0.061381
										72.45	0.0115338	-0.0608685	0.0411033	-0.076681
										72.5	0.00153375	-0.0578685	0.0249032	-0.107781
										72.55	-0.0232662	-0.0578685	0.0255033	-0.136181
										72.6	-0.0378662	-0.0633685	0.0152032	-0.182581
										72.65	-0.0476663	-0.0819685	0.0115032	-0.225581
										72.7	-0.0521662	-0.102668	0.00780325	-0.233181
										72.75	-0.0680662	-0.104269	-0.00899675	-0.261881
										72.8	-0.0894662	-0.107869	-0.0259967	-0.294881
										72.85	-0.107166	-0.121968	-0.0342968	-0.311381
										72.9	-0.121466	-0.129569	-0.0580968	-0.342481
										72.95	-0.149266	-0.122869	-0.0638968	-0.381281
										73	-0.154466	-0.112169	-0.0855967	-0.407181
										73.05	-0.169966	-0.113969	-0.112097	-0.456581
										73.1	-0.188666	-0.157368	-0.125497	-0.472181
										73.15	-0.205366	-0.164668	-0.156097	-0.495081
										73.2	-0.209366	-0.196668	-0.169197	-0.540281
										73.25	-0.226466	-0.198569	-0.197297	-0.563781
										73.3	-0.240766	-0.199468	-0.245197	-0.592081
										73.35	-0.250866	-0.197668	-0.264697	-0.604281
										73.4	-0.270766	-0.207969	-0.282697	-0.613781
										73.45	-0.294566	-0.218668	-0.293097	-0.655281
										73.5	-0.326566	-0.238468	-0.306797	-0.654981
										73.55	-0.341566	-0.243068	-0.317197	-0.683981
										73.6	-0.354066	-0.278768	-0.365697	-0.681181
										73.65	-0.379966	-0.294668	-0.365397	-0.682181
										73.7	-0.423866	-0.329769	-0.399597	-0.680881
										73.75	-0.436166	-0.333168	-0.417597	-0.658381
										73.8	-0.452866	-0.352368	-0.441697	-0.634581
										73.85	-0.488566	-0.380468	-0.462397	-0.619581
										73.9	-0.516666	-0.396869	-0.467897	-0.587881
										73.95	-0.560666	-0.417069	-0.489897	-0.557681
										74	-0.572866	-0.435069	-0.489297	-0.515181
										74.05	-0.599966	-0.484169	-0.532897	-0.487481
										74.1	-0.633266	-0.525668	-0.558297	-0.441981
										74.15	-0.664666	-0.557469	-0.575997	-0.396481
										74.2	-0.687566	-0.580968	-0.598297	-0.347681
										74.25	-0.699466	-0.602268	-0.621097	-0.299481
										74.3	-0.733366	-0.612069	-0.642497	-0.231981
										74.35	-0.755666	-0.623368	-0.668097	-0.191381
										74.4	-0.782466	-0.663668	-0.676997	-0.153581
										74.45	-0.802966	-0.692268	-0.701697	-0.101081
										74.5	-0.814566	-0.736568	-0.702597	-0.065981
										74.55	-0.844766	-0.756668	-0.724297	-0.004981
										74.6	-0.873466	-0.785968	-0.707497	0.024319
										74.65	-0.877666	-0.803068	-0.739497	0.050319
										74.7	-0.890566	-0.822669	-0.747497	0.052419
										74.75	-0.911866	-0.849168	-0.759697	0.046919
										74.8	-0.937266	-0.852568	-0.748097	0.042619
										74.85	-0.949466	-0.879069	-0.748997	0.025219
										74.9	-0.980866	-0.899568	-0.745697	-0.016881
										74.95	-0.971966	-0.918169	-0.749897	-0.056581
										75	-0.974766	-0.935868	-0.743197	-0.120581
										75.05	-0.972366	-0.943769	-0.738597	-0.190181
										75.1	-0.985466	-0.958769	-0.750497	-0.288481
										75.15	-1.00127	-0.970669	-0.740497	-0.385181
										75.2	-1.02087	-0.980069	-0.742297	-0.478581
										75.25	-1.03367	-1.00237	-0.744397	-0.569581
										75.3	-1.03517	-1.01547	-0.744397	-0.661081
										75.35	-1.04037	-1.00907	-0.752997	-0.767881
										75.4	-1.05437	-1.01977	-0.755997	-0.864681
										75.45	-1.05407	-1.04117	-0.762997	-0.945181
										75.5	-1.06387	-1.05857	-0.769497	-1.05198
										75.55	-1.07427	-1.06857	-0.769497	-1.12188
										75.6	-1.05467	-1.06587	-0.795697	-1.21008
										75.65	-1.06357	-1.08327	-0.804597	-1.29498
										75.7	-1.07637	-1.07407	-0.802697	-1.36058
										75.75	-1.07397	-1.08937	-0.817397	-1.42248
										75.8	-1.08857	-1.10247	-0.818597	-1.46888
										75.85	-1.09437	-1.09977	-0.799097	-1.52778
										75.9	-1.09557	-1.10457	-0.825297	-1.58328
										75.95	-1.09957	-1.11777	-0.839997	-1.60618
										76	-1.10537	-1.11497	-0.840297	-1.64188
										76.05	-1.11757	-1.12687	-0.837797	-1.66478
										76.1	-1.13257	-1.10277	-0.854297	-1.67758
										76.15	-1.13587	-1.09847	-0.851497	-1.68678
										76.2	-1.13987	-1.10187	-0.861597	-1.67798
										76.25	-1.14897	-1.10707	-0.858897	-1.66238
										76.3	-1.15267	-1.12327	-0.860097	-1.66638
										76.35	-1.13527	-1.12687	-0.861897	-1.65318
										76.4	-1.14357	-1.11377	-0.863397	-1.63638
										76.45	-1.14627	-1.12477	-0.860997	-1.62418
										76.5	-1.13377	-1.11227	-0.881097	-1.60808
										76.55	-1.12487	-1.11467	-0.889397	-1.58698
										76.6	-1.12647	-1.11007	-0.884197	-1.55828
										76.65	-1.12917	-1.10947	-0.882397	-1.54458
										76.7	-1.12947	-1.12507	-0.874997	-1.50218
										76.75	-1.14287	-1.10947	-0.867697	-1.47868
										76.8	-1.15147	-1.11377	-0.854297	-1.45728
										76.85	-1.12157	-1.11317	-0.850297	-1.43348
										76.9	-1.11517	-1.10587	-0.858597	-1.42218
										76.95	-1.11517	-1.10517	-0.864097	-1.40418
										77	-1.11977	-1.09327	-0.857697	-1.38408
										77.05	-1.11877	-1.09027	-0.856097	-1.35388
										77.1	-1.12677	-1.09787	-0.838997	-1.33068
										77.15	-1.10777	-1.08107	-0.828997	-1.31078
										77.2	-1.09927	-1.09577	-0.838397	-1.29428
										77.25	-1.10387	-1.11617	-0.844497	-1.26018
										77.3	-1.09377	-1.08687	-0.855497	-1.25558
										77.35	-1.09557	-1.07717	-0.853697	-1.23848
										77.4	-1.10267	-1.06007	-0.824397	-1.21438
										77.45	-1.11727	-1.05607	-0.835397	-1.19848
										77.5	-1.10387	-1.04697	-0.812797	-1.18968
										77.55	-1.08307	-1.04817	-0.802097	-1.19488
										77.6	-1.09987	-1.05207	-0.800897	-1.14538
										77.65	-1.09467	-1.05027	-0.768197	-1.12588
										77.7	-1.10107	-1.04877	-0.768797	-1.10508
										77.75	-1.09437	-1.04537	-0.757597	-1.08258
										77.8	-1.08827	-1.02647	-0.753597	-1.05418
										77.85	-1.08767	-1.02247	-0.751097	-1.06148
										77.9	-1.08767	-1.02067	-0.728597	-1.01388
										77.95	-1.09107	-1.00507	-0.744097	-1.01818
										78	-1.08827	-1.00877	-0.709597	-0.997081
										78.05	-1.06967	-0.996269	-0.711497	-0.978181
										78.1	-1.07027	-1.00327	-0.711197	-0.959281
										78.15	-1.06567	-1.01427	-0.706897	-0.920781
										78.2	-1.05777	-1.00817	-0.699297	-0.916181
										78.25	-1.06177	-1.00117	-0.687397	-0.912581
										78.3	-1.03827	-0.986468	-0.693797	-0.892081
										78.35	-1.04247	-0.978568	-0.662597	-0.877181
										78.4	-1.02817	-0.987069	-0.640697	-0.852081
										78.45	-1.01227	-0.980368	-0.642797	-0.833481
										78.5	-1.01717	-0.986468	-0.636397	-0.815481
										78.55	-0.995466	-0.992568	-0.612597	-0.794181
										78.6	-0.982666	-0.989568	-0.606497	-0.786181
										78.65	-0.966566	-0.992268	-0.589997	-0.762381
										78.7	-0.946066	-0.990468	-0.577797	-0.738581
										78.75	-0.949466	-0.965168	-0.577197	-0.723081
										78.8	-0.937566	-0.970969	-0.553997	-0.691581
										78.85	-0.918866	-0.968168	-0.541197	-0.672381
										78.9	-0.911266	-0.962368	-0.515897	-0.643381
										78.95	-0.899966	-0.970969	-0.511597	-0.618381
										79	-0.878666	-0.948368	-0.512797	-0.597581
										79.05	-0.871866	-0.943769	-0.500597	-0.564681
										79.1	-0.864266	-0.939769	-0.496597	-0.543281
										79.15	-0.859666	-0.939168	-0.469797	-0.518281
										79.2	-0.839266	-0.921168	-0.448697	-0.488081
										79.25	-0.837766	-0.922369	-0.436797	-0.469181
										79.3	-0.827066	-0.915968	-0.417297	-0.424281
										79.35	-0.811166	-0.911768	-0.423397	-0.397381
										79.4	-0.791066	-0.917569	-0.404497	-0.348581
										79.45	-0.762366	-0.908369	-0.382497	-0.332081
										79.5	-0.752866	-0.897069	-0.369997	-0.300381
										79.55	-0.754066	-0.880869	-0.352297	-0.261281
										79.6	-0.737366	-0.863468	-0.343397	-0.217981
										79.65	-0.719966	-0.847069	-0.335797	-0.183781
										79.7	-0.708066	-0.871768	-0.310797	-0.136181
										79.75	-0.697666	-0.849769	-0.296097	-0.098981
										79.8	-0.678766	-0.846769	-0.268697	-0.047381
										79.85	-0.660766	-0.848869	-0.265597	0.014619
										79.9	-0.654366	-0.843969	-0.253397	0.050919
										79.95	-0.632066	-0.832368	-0.234497	0.111919
										80	-0.624466	-0.820469	-0.208197	0.153419
										80.05	-0.609166	-0.807669	-0.205497	0.175719
										80.1	-0.599066	-0.794868	-0.184097	0.240119
										80.15	-0.588366	-0.770469	-0.181697	0.293219
										80.2	-0.569466	-0.770169	-0.160597	0.336219
										80.25	-0.551466	-0.759468	-0.148397	0.402419
										80.3	-0.532566	-0.754869	-0.128897	0.458319
										80.35	-0.513066	-0.747869	-0.119397	0.501619
										80.4	-0.500866	-0.746969	-0.120997	0.551119
										80.45	-0.513066	-0.742069	-0.100497	0.596819
										80.5	-0.496866	-0.719468	-0.0916967	0.659719
										80.55	-0.494066	-0.700268	-0.0751968	0.695719
										80.6	-0.484066	-0.680369	-0.0537967	0.744219
										80.65	-0.471866	-0.675868	-0.0568968	0.801619
										80.7	-0.476666	-0.670369	-0.0339967	0.838819
										80.75	-0.457766	-0.666968	-0.0235967	0.887419
										80.8	-0.438566	-0.655369	-0.0293967	0.901719
										80.85	-0.437366	-0.643768	-0.0159968	0.925519
										80.9	-0.411066	-0.647768	-0.00469675	0.933719
										80.95	-0.411066	-0.641369	0.00290325	0.940819
										81	-0.398566	-0.608069	0.00540325	0.955419
										81.05	-0.395566	-0.599869	0.0133033	0.950819
										81.1	-0.385466	-0.597368	0.0350032	0.952719
										81.15	-0.377866	-0.590669	0.0457033	0.962119
										81.2	-0.389166	-0.582168	0.0542033	0.940219
										81.25	-0.369866	-0.576669	0.0701033	0.939219
										81.3	-0.352466	-0.559868	0.0606032	0.922819
										81.35	-0.354366	-0.555868	0.0615033	0.885819
										81.4	-0.359266	-0.529369	0.0716032	0.875519
										81.45	-0.357366	-0.512269	0.0753033	0.845919
										81.5	-0.345466	-0.522668	0.0838032	0.821719
										81.55	-0.356766	-0.515269	0.0963033	0.786619
										81.6	-0.373266	-0.510768	0.106403	0.748819
										81.65	-0.378466	-0.510768	0.116503	0.711319
										81.7	-0.371466	-0.508868	0.114603	0.688719
										81.75	-0.372066	-0.507969	0.128103	0.627319
										81.8	-0.365666	-0.501869	0.122603	0.603519
										81.85	-0.366566	-0.492768	0.128103	0.551119
										81.9	-0.375066	-0.482969	0.110103	0.508919
										81.95	-0.383066	-0.471069	0.124103	0.466519
										82	-0.367166	-0.468268	0.116203	0.424119
										82.05	-0.386966	-0.467068	0.122903	0.393619
										82.1	-0.390666	-0.462869	0.114303	0.354819
										82.15	-0.383066	-0.460369	0.106703	0.333219
										82.2	-0.385166	-0.457668	0.0863032	0.281619
										82.25	-0.352766	-0.459168	0.0850033	0.241319
										82.3	-0.374166	-0.466168	0.0905032	0.223919
										82.35	-0.371166	-0.449068	0.0899033	0.171119
										82.4	-0.376266	-0.449968	0.0966033	0.137819
										82.45	-0.373866	-0.445169	0.0936032	0.114019
										82.5	-0.354666	-0.449068	0.0771032	0.064019
										82.55	-0.345466	-0.454568	0.0798033	0.039019
										82.6	-0.345466	-0.446669	0.0466032	0.001719
										82.65	-0.353466	-0.471668	0.0402033	-0.023281
										82.7	-0.361966	-0.443568	0.0371032	-0.054381
										82.75	-0.362866	-0.447568	0.0191032	-0.079681
										82.8	-0.365066	-0.444169	0.0258032	-0.099281
										82.85	-0.363766	-0.421669	0.0210033	-0.129181
										82.9	-0.356466	-0.420969	0.00230325	-0.160881
										82.95	-0.358566	-0.428669	0.00540325	-0.185581
										83	-0.357066	-0.435368	-0.0104967	-0.203981
										83.05	-0.343066	-0.430468	-0.00649675	-0.213081
										83.1	-0.325966	-0.436569	-0.0238968	-0.226781
										83.15	-0.363466	-0.440568	-0.0345968	-0.257981
										83.2	-0.360766	-0.435368	-0.0348967	-0.272881
										83.25	-0.345766	-0.422569	-0.0568968	-0.294881
										83.3	-0.335066	-0.424969	-0.0504967	-0.297881
										83.35	-0.333266	-0.425868	-0.0583967	-0.309181
										83.4	-0.335766	-0.425569	-0.0748967	-0.329681
										83.45	-0.329266	-0.419168	-0.0806967	-0.320781
										83.5	-0.330866	-0.416768	-0.101097	-0.319881
										83.55	-0.337566	-0.417969	-0.111497	-0.330581
										83.6	-0.337566	-0.410069	-0.120997	-0.325381
										83.65	-0.333866	-0.407869	-0.132897	-0.337581
										83.7	-0.338766	-0.419469	-0.122497	-0.341881
										83.75	-0.332666	-0.407869	-0.122797	-0.346181
										83.8	-0.327466	-0.399068	-0.130097	-0.348581
										83.85	-0.311566	-0.398168	-0.125497	-0.345881
										83.9	-0.307066	-0.384968	-0.133797	-0.359281
										83.95	-0.312866	-0.392068	-0.146897	-0.346181
										84	-0.297566	-0.377968	-0.159697	-0.336381
										84.05	-0.286266	-0.356969	-0.170097	-0.346181
										84.1	-0.310666	-0.354768	-0.158197	-0.349481
										84.15	-0.294266	-0.350869	-0.169797	-0.343681
										84.2	-0.287166	-0.349569	-0.191497	-0.335781
										84.25	-0.284166	-0.350168	-0.156697	-0.325981
										84.3	-0.282666	-0.349268	-0.150897	-0.318981
										84.35	-0.299366	-0.351768	-0.150597	-0.305581
										84.4	-0.292666	-0.338568	-0.147497	-0.302181
										84.45	-0.267066	-0.330369	-0.153597	-0.308881
										84.5	-0.252066	-0.326968	-0.156397	-0.293681
										84.55	-0.230766	-0.318769	-0.169497	-0.289981
										84.6	-0.237466	-0.298069	-0.156697	-0.280581
										84.65	-0.244466	-0.293469	-0.153597	-0.273781
										84.7	-0.249966	-0.301368	-0.148397	-0.285381
										84.75	-0.231366	-0.298069	-0.139897	-0.274781
										84.8	-0.217266	-0.283969	-0.138697	-0.257981
										84.85	-0.232866	-0.281568	-0.139897	-0.251881
										84.9	-0.234366	-0.267468	-0.148697	-0.240281
										84.95	-0.222166	-0.252868	-0.146897	-0.236281
										85	-0.212766	-0.241868	-0.139597	-0.214881
										85.05	-0.216666	-0.244268	-0.137397	-0.218281
										85.1	-0.191066	-0.240969	-0.113597	-0.191381
										85.15	-0.203866	-0.226968	-0.0958968	-0.188981
										85.2	-0.191366	-0.228468	-0.105697	-0.165481
										85.25	-0.189266	-0.216868	-0.0986967	-0.176781
										85.3	-0.178566	-0.214669	-0.107797	-0.167281
										85.35	-0.181266	-0.194569	-0.0934968	-0.163681
										85.4	-0.175466	-0.179969	-0.0897967	-0.147481
										85.45	-0.159366	-0.164369	-0.0925968	-0.150481
										85.5	-0.171866	-0.159168	-0.0815967	-0.136181
										85.55	-0.172166	-0.143869	-0.0766967	-0.119081
										85.6	-0.164166	-0.137468	-0.0671967	-0.093481
										85.65	-0.146866	-0.136869	-0.0324967	-0.079681
										85.7	-0.143466	-0.134769	-0.0253967	-0.069381
										85.75	-0.136166	-0.140268	-0.0415968	-0.068781
										85.8	-0.126666	-0.124968	-0.0421967	-0.068781
										85.85	-0.128166	-0.102369	-0.0281967	-0.028781
										85.9	-0.125466	-0.0947685	-0.00899675	-0.018681
										85.95	-0.118766	-0.0785685	-0.00349675	-0.020481
										86	-0.0991662	-0.0752685	0.0145033	-0.018381
										86.05	-0.0872663	-0.0779685	0.0289032	0.004819
										86.1	-0.0869662	-0.0837685	0.0213032	0.006619
										86.15	-0.0821662	-0.0712685	0.0371032	0.031319
										86.2	-0.0650663	-0.0489685	0.0435033	0.037419
										86.25	-0.0451662	-0.0514685	0.0329033	0.042019
										86.3	-0.0586663	-0.0453685	0.0564033	0.064919
										86.35	-0.0451662	-0.0312685	0.0393032	0.071019
										86.4	-0.0521662	-0.0383685	0.0594032	0.081719
										86.45	-0.0488662	-0.0264685	0.0725033	0.084719
										86.5	-0.0405662	-0.0160685	0.0979032	0.089919
										86.55	-0.0238662	-0.0035685	0.107003	0.118619
										86.6	-0.0247663	-0.0108685	0.114303	0.137819
										86.65	-0.0293662	-0.0163685	0.125603	0.149419
										86.7	-0.0216663	-0.0090685	0.123803	0.165019
										86.75	-0.0250663	-0.0053685	0.140303	0.155819
										86.8	-0.0207662	0.0004315	0.155203	0.179019
										86.85	-0.00586625	0.0138315	0.155503	0.198319
										86.9	-0.00556625	0.0209315	0.168403	0.210519
										86.95	-0.00766625	0.0062315	0.190603	0.225419
										87	0.0106338	0.0059315	0.189403	0.244019
										87.05	0.00973375	0.0044315	0.198003	0.264519
										87.1	0.0198338	0.0163315	0.204103	0.274319
										87.15	-0.00796625	0.0245315	0.204103	0.271819
										87.2	0.0125337	0.0245315	0.214703	0.281019
										87.25	0.0128337	0.0535315	0.213203	0.299319
										87.3	0.0216338	0.0498315	0.231503	0.313019
										87.35	0.0381338	0.0389315	0.243103	0.336219
										87.4	0.0366337	0.0288315	0.246503	0.355419
										87.45	0.0439338	0.0358315	0.273003	0.367919
										87.5	0.0405338	0.0315315	0.274903	0.382319
										87.55	0.0454338	0.0315315	0.280303	0.375319
										87.6	0.0576337	0.0340315	0.269403	0.387219
										87.65	0.0506337	0.0334315	0.267803	0.396319
										87.7	0.0408338	0.0352315	0.288303	0.427219
										87.75	0.0482337	0.0389315	0.289803	0.429919
										87.8	0.0530337	0.0404315	0.285203	0.456119
										87.85	0.0500338	0.0389315	0.296503	0.456819
										87.9	0.0598337	0.0120315	0.291003	0.463519
										87.95	0.0683337	0.0068315	0.295303	0.480619
										88	0.0744338	0.0242315	0.298003	0.506219
										88.05	0.0814337	0.0169315	0.298403	0.509219
										88.1	0.0610337	0.0144315	0.292303	0.522119
										88.15	0.0543338	0.0135315	0.297103	0.515319
										88.2	0.0454338	0.0004315	0.336803	0.546819
										88.25	0.0482337	0.0035315	0.342903	0.565719
										88.3	0.0436337	0.0019315	0.327303	0.568419
										88.35	0.0454338	-0.0029685	0.333103	0.583119
										88.4	0.0463337	0.0010315	0.325203	0.597719
										88.45	0.0509337	-0.0019685	0.313603	0.596219
										88.5	0.0497338	-0.0090685	0.323703	0.608419
										88.55	0.0561338	0.0032315	0.316103	0.608119
										88.6	0.0442338	-0.0004685	0.318803	0.616119
										88.65	0.0518337	0.0068315	0.326403	0.631019
										88.7	0.0564337	-0.0013685	0.333103	0.634119
										88.75	0.0558338	-0.0175685	0.337703	0.665219
										88.8	0.0689338	-0.0163685	0.324603	0.667919
										88.85	0.0598337	-0.0264685	0.321503	0.664319
										88.9	0.0646338	-0.0361685	0.312403	0.680819
										88.95	0.0598337	-0.0279685	0.307503	0.692719
										89	0.0485338	-0.0184685	0.314803	0.682919
										89.05	0.0479337	-0.0144685	0.318503	0.684719
										89.1	0.0497338	-0.0352685	0.318503	0.686919
										89.15	0.0460337	-0.0395685	0.327703	0.702719
										89.2	0.0567337	-0.0474685	0.313303	0.707619
										89.25	0.0466338	-0.0517685	0.317303	0.709119
										89.3	0.0360338	-0.0453685	0.311803	0.710019
										89.35	0.0372338	-0.0425685	0.302303	0.707919
										89.4	0.0393338	-0.0544685	0.302603	0.707319
										89.45	0.0424337	-0.0608685	0.299903	0.706719
										89.5	0.0402337	-0.0410685	0.300803	0.687819
										89.55	0.0350338	-0.0453685	0.309303	0.706419
										89.6	0.0335338	-0.0511685	0.305103	0.691719
										89.65	0.0302338	-0.0614685	0.304803	0.688719
										89.7	0.0414337	-0.0495685	0.295603	0.686919
										89.75	0.0384338	-0.0807685	0.288603	0.687519
										89.8	0.0393338	-0.0624685	0.290403	0.674019
										89.85	0.0451338	-0.0529685	0.276403	0.660919
										89.9	0.0430338	-0.0407685	0.279103	0.642319
										89.95	0.0402337	-0.0367685	0.269403	0.643219
										90	0.0329337	-0.0352685	0.274203	0.636219
										90.05	0.0372338	-0.0334685	0.271803	0.653319
										90.1	0.0500338	-0.0383685	0.260503	0.631919
										90.15	0.0436337	-0.0514685	0.260503	0.611819
										90.2	0.0491337	-0.0459685	0.270903	0.616119
										90.25	0.0604338	-0.0477685	0.231803	0.594419
										90.3	0.0634337	-0.0441685	0.234903	0.573019
										90.35	0.0356337	-0.0260685	0.242503	0.565419
										90.4	0.0527338	-0.0270685	0.241603	0.551719
										90.45	0.0674338	-0.0294685	0.255903	0.559919
										90.5	0.0677337	-0.0172685	0.244903	0.532419
										90.55	0.0790337	-0.0254685	0.252303	0.529419
										90.6	0.0533337	-0.0325685	0.242803	0.515019
										90.65	0.0628337	-0.0001685	0.244303	0.501919
										90.7	0.0826338	-0.0056685	0.239803	0.509519
										90.75	0.0881337	-0.0013685	0.238503	0.473519
										90.8	0.0842337	-0.0035685	0.229703	0.450019
										90.85	0.0936338	0.0144315	0.240103	0.457719
										90.9	0.0900337	0.0199315	0.234903	0.449719
										90.95	0.0958337	0.0053315	0.230903	0.447019
										91	0.0909337	0.0266315	0.221103	0.415219
										91.05	0.0829338	0.0190315	0.218103	0.402419
										91.1	0.0988337	0.0294315	0.219603	0.399119
										91.15	0.0887338	0.0324315	0.213203	0.387519
										91.2	0.0747338	0.0379315	0.212303	0.370119
										91.25	0.0860338	0.0392315	0.239803	0.345719
										91.3	0.0921338	0.0431315	0.230603	0.331919
										91.35	0.0875337	0.0489315	0.219903	0.339019
										91.4	0.0912338	0.0453315	0.206203	0.310019
										91.45	0.0927338	0.0462315	0.212003	0.308719
										91.5	0.118034	0.0462315	0.217503	0.313919
										91.55	0.103434	0.0389315	0.209503	0.294719
										91.6	0.112934	0.0614315	0.214703	0.295619
										91.65	0.108934	0.0697315	0.197303	0.269419
										91.7	0.113534	0.0755315	0.190303	0.255919
										91.75	0.126334	0.0883315	0.206503	0.267819
										91.8	0.120534	0.0868315	0.201603	0.249219
										91.85	0.123534	0.0831315	0.210203	0.245319
										91.9	0.126034	0.0773315	0.210503	0.237919
										91.95	0.117134	0.0721315	0.209503	0.220219
										92	0.127234	0.0819315	0.215303	0.226319
										92.05	0.130634	0.0874315	0.206203	0.205019
										92.1	0.137934	0.0904315	0.200703	0.216619
										92.15	0.135734	0.0868315	0.201603	0.223319
										92.2	0.144334	0.0947315	0.197303	0.200719
										92.25	0.153134	0.0978315	0.212603	0.220219
										92.3	0.149834	0.0825315	0.214403	0.197419
										92.35	0.148334	0.0831315	0.217203	0.205919
										92.4	0.173334	0.0785315	0.230603	0.209319
										92.45	0.158634	0.0938315	0.205603	0.198619
										92.5	0.156834	0.0975315	0.209903	0.192819
										92.55	0.160234	0.0990315	0.220503	0.177219
										92.6	0.163834	0.100832	0.216303	0.171119
										92.65	0.166034	0.102031	0.217203	0.177519
										92.7	0.173634	0.102632	0.228503	0.182119
										92.75	0.169034	0.0822315	0.216903	0.181819
										92.8	0.181234	0.0926315	0.226003	0.188219
										92.85	0.192834	0.112432	0.226003	0.172019
										92.9	0.184334	0.106632	0.226603	0.203819
										92.95	0.185834	0.120632	0.221503	0.186119
										93	0.198634	0.108132	0.227603	0.194619
										93.05	0.194934	0.117332	0.234003	0.212019
										93.1	0.191034	0.115232	0.241903	0.207419
										93.15	0.199234	0.119431	0.257203	0.200719
										93.2	0.212634	0.126132	0.261103	0.210519
										93.25	0.210234	0.120931	0.263603	0.224819
										93.3	0.208434	0.121632	0.269103	0.240719
										93.35	0.212034	0.126731	0.263903	0.229419
										93.4	0.210234	0.120331	0.268103	0.214419
										93.45	0.203834	0.124032	0.259903	0.232419
										93.5	0.209934	0.116431	0.258703	0.221519
										93.55	0.213034	0.114231	0.266303	0.232819
										93.6	0.217534	0.134732	0.265403	0.265419
										93.65	0.219134	0.123731	0.281303	0.259019
										93.7	0.232834	0.121331	0.281003	0.260219
										93.75	0.227334	0.128331	0.280303	0.249219
										93.8	0.231034	0.133831	0.274203	0.257219
										93.85	0.229434	0.147832	0.268803	0.258419
										93.9	0.227634	0.136532	0.278503	0.260219
										93.95	0.235234	0.139331	0.282803	0.278519
										94	0.234334	0.151832	0.282203	0.274619
										94.05	0.237134	0.150931	0.295003	0.279119
										94.1	0.236834	0.131632	0.297403	0.298719
										94.15	0.235234	0.126432	0.310003	0.312719
										94.2	0.245334	0.119732	0.309603	0.288019
										94.25	0.247434	0.131031	0.281903	0.309719
										94.3	0.241934	0.123731	0.285803	0.327719
										94.35	0.245634	0.130432	0.301403	0.320619
										94.4	0.251134	0.141732	0.307803	0.318519
										94.45	0.260634	0.143832	0.313903	0.331019
										94.5	0.252634	0.130432	0.312403	0.340819
										94.55	0.251134	0.128932	0.328303	0.347219
										94.6	0.256334	0.138631	0.313603	0.359119
										94.65	0.242934	0.142032	0.303503	0.359419
										94.7	0.235234	0.128331	0.321203	0.371019
										94.75	0.240134	0.128632	0.310303	0.367619
										94.8	0.244434	0.126132	0.319403	0.363119
										94.85	0.240734	0.121632	0.323703	0.399419
										94.9	0.239834	0.138331	0.319703	0.387819
										94.95	0.248734	0.137432	0.325503	0.392719
										95	0.245034	0.135631	0.317003	0.399119
										95.05	0.248034	0.137432	0.334103	0.404319
										95.1	0.253234	0.131031	0.325503	0.416219
										95.15	0.255734	0.137131	0.321903	0.410419
										95.2	0.248034	0.141732	0.328003	0.422319
										95.25	0.244434	0.138631	0.333803	0.432319
										95.3	0.244434	0.138631	0.338003	0.428419
										95.35	0.244434	0.137432	0.334403	0.441819
										95.4	0.249934	0.132531	0.324303	0.442119
										95.45	0.269734	0.133531	0.328303	0.451919
										95.5	0.236534	0.114832	0.318803	0.469319
										95.55	0.235834	0.130132	0.335603	0.478719
										95.6	0.242234	0.133531	0.342603	0.481519
										95.65	0.244134	0.135031	0.332503	0.472619
										95.7	0.236834	0.139331	0.331603	0.477519
										95.75	0.238634	0.124932	0.337703	0.491519
										95.8	0.235534	0.130132	0.328303	0.492219
										95.85	0.243834	0.128031	0.345403	0.503119
										95.9	0.249334	0.133531	0.342603	0.514719
										95.95	0.249334	0.128031	0.353303	0.514719
										96	0.253234	0.120331	0.337703	0.513519
										96.05	0.245034	0.118832	0.329203	0.527619
										96.1	0.245934	0.130432	0.319403	0.519319
										96.15	0.245034	0.132932	0.314803	0.534319
										96.2	0.239234	0.131932	0.326403	0.534319
										96.25	0.237434	0.136232	0.339603	0.535219
										96.3	0.252934	0.125531	0.326103	0.531819
										96.35	0.225234	0.0993315	0.328003	0.534319
										96.4	0.224934	0.117332	0.327003	0.546219
										96.45	0.225234	0.127731	0.305703	0.541019
										96.5	0.238934	0.139032	0.319703	0.551119
										96.55	0.239534	0.137131	0.317003	0.555919
										96.6	0.238334	0.137131	0.327703	0.555319
										96.65	0.238334	0.149332	0.328303	0.570319
										96.7	0.253534	0.151832	0.328303	0.558119
										96.75	0.252634	0.139032	0.340503	0.539219
										96.8	0.242634	0.136831	0.334103	0.561719
										96.85	0.249034	0.137732	0.326403	0.558119
										96.9	0.253834	0.126432	0.342003	0.566919
										96.95	0.251134	0.132932	0.342303	0.564219
										97	0.245034	0.134732	0.333803	0.563919
										97.05	0.255434	0.158531	0.337103	0.576719
										97.1	0.249934	0.148431	0.331903	0.570319
										97.15	0.257834	0.130732	0.341103	0.577919
										97.2	0.259634	0.134732	0.339603	0.585819
										97.25	0.257834	0.132531	0.341403	0.577619
										97.3	0.254834	0.136831	0.348103	0.576419
										97.35	0.252934	0.134732	0.340803	0.584919
										97.4	0.250834	0.135331	0.342003	0.586819
										97.45	0.249034	0.138032	0.336203	0.579119
										97.5	0.246534	0.139931	0.340503	0.577319
										97.55	0.252034	0.155132	0.339603	0.577319
										97.6	0.251434	0.156332	0.337103	0.573319
										97.65	0.258734	0.147231	0.335603	0.579119
										97.7	0.260934	0.146332	0.332503	0.587419
										97.75	0.248434	0.140831	0.328003	0.575819
										97.8	0.262734	0.143232	0.323103	0.576719
										97.85	0.254834	0.149632	0.307203	0.570919
										97.9	0.245634	0.150632	0.320303	0.564219
										97.95	0.254834	0.159731	0.342903	0.557819
										98	0.258134	0.170732	0.342903	0.543719
										98.05	0.252634	0.164631	0.345703	0.537919
										98.1	0.255734	0.175332	0.336503	0.550119
										98.15	0.254234	0.153632	0.323403	0.534619
										98.2	0.264834	0.145431	0.350203	0.560819
										98.25	0.260334	0.154832	0.330103	0.552619
										98.3	0.249934	0.154531	0.333503	0.546519
										98.35	0.250534	0.169532	0.335303	0.544319
										98.4	0.252634	0.156731	0.329803	0.522119
										98.45	0.247734	0.160932	0.334703	0.541619
										98.5	0.259634	0.160031	0.336203	0.544019
										98.55	0.253534	0.148731	0.328303	0.540719
										98.6	0.259934	0.140831	0.360603	0.544619
										98.65	0.248034	0.139032	0.346603	0.534919
										98.7	0.273434	0.138032	0.334703	0.543719
										98.75	0.264834	0.146631	0.320603	0.532119
										98.8	0.257534	0.151832	0.327703	0.521819
										98.85	0.259334	0.153931	0.329803	0.536419
										98.9	0.273734	0.155432	0.332203	0.517819
										98.95	0.254534	0.125531	0.331603	0.523019
										99	0.259934	0.134732	0.342003	0.527619
										99.05	0.252034	0.152132	0.347203	0.513519
										99.1	0.254234	0.142331	0.340503	0.551419
										99.15	0.249034	0.151231	0.322203	0.525119
										99.2	0.252634	0.144131	0.322503	0.526319
										99.25	0.249634	0.158531	0.331903	0.527919
										99.3	0.256334	0.178931	0.335903	0.513519
										99.35	0.253534	0.156332	0.348403	0.512919
										99.4	0.266134	0.165831	0.352403	0.507119
										99.45	0.269134	0.155432	0.354503	0.488819
										99.5	0.267634	0.154832	0.342303	0.491519
										99.55	0.267334	0.149632	0.340203	0.497319
										99.6	0.256634	0.139631	0.322803	0.490319
										99.65	0.258134	0.143832	0.348703	0.493119
										99.7	0.272534	0.152132	0.348703	0.469019
										99.75	0.263634	0.155432	0.354503	0.479919
										99.8	0.247734	0.154832	0.353303	0.476619
										99.85	0.266434	0.158231	0.370703	0.472019
										99.9	0.270034	0.163132	0.366703	0.477219
[truncated: 1,001 more rows]

## Sheet: flx+RRGG
time	A	mean	lb %	ub %	*CI bootstrap	A			single egs	time	A1B1	A1B2	A2B1	A2B2
0.25	1	0.975676	0.87514	1.06973		1	ctrl			0	-0.0008535	0.0037335	-0.0011715	0.003717
0.75	1	0.987756	0.937683	1.03746		2	test			0.05	-0.0054535	0.0180335	0.0021285	0.000317
1.25	1	1.01439	0.944518	1.07593						0.1	0.0031465	-0.0087665	0.0009285	0.009217
1.75	1	0.929375	0.863091	0.985094						0.15	-0.0014535	0.0070335	0.0039285	0.003717
2.25	1	0.9642	0.900611	1.01644		B				0.2	-0.0038535	0.0012335	0.0039285	-0.001783
2.75	1	0.994406	0.906784	1.06575		1	i/iii			0.25	-0.0087535	0.0012335	0.0003285	0.007617
3.25	1	0.945278	0.888541	0.999838		2	ii/iv			0.3	0.0003465	0.0070335	0.0052285	0.007017
3.75	1	0.99335	0.957497	1.02785						0.35	0.0013465	-0.0026665	-0.0045715	0.002117
4.25	1	0.911554	0.853711	0.968533						0.4	-0.0035535	0.0009335	0.0039285	0.003717
4.75	1	0.974195	0.930081	1.01149						0.45	-0.0002535	3.35e-05	0.0036285	0.000617
5.25	1	0.957357	0.911329	0.999574						0.5	0.0009465	0.0086335	-0.0069715	0.005517
5.75	1	1.01482	0.976298	1.04867						0.55	-0.0035535	0.0058335	-0.0030715	0.002117
6.25	1	1.00185	0.96411	1.03763						0.6	-0.0005535	-0.0048665	0.0033285	1.7e-05
6.75	1	0.948718	0.879434	1.0068						0.65	0.0077465	0.0034335	0.0055285	0.007017
7.25	1	0.97457	0.88834	1.05746						0.7	0.0016465	0.0037335	-0.0045715	-0.000583
7.75	1	0.961229	0.891421	1.02764						0.75	0.0058465	0.0092335	-0.0109715	0.005517
8.25	1	0.969182	0.909127	1.04405						0.8	-0.0048535	0.0080335	-0.0072715	0.006117
8.75	1	0.970487	0.903895	1.04312						0.85	0.0019465	0.0095335	-0.0066715	0.000917
9.25	1	0.971165	0.919908	1.02323						0.9	0.0040465	3.35e-05	-0.0014715	-0.001183
9.75	1	0.973496	0.912311	1.03949						0.95	-0.0060535	-0.0014665	0.0006285	-0.005183
10.25	1	1.01331	0.964791	1.0634						1	0.0003465	-0.0008665	-0.0008715	0.008217
10.75	1	1.05695	0.990012	1.12986						1.05	0.0006465	-0.0008665	-0.0024715	0.001217
11.25	1	1.00046	0.956028	1.04812						1.1	-0.0069535	0.0003335	-0.0030715	0.007917
11.75	1	1.03621	0.987319	1.09019						1.15	0.0028465	0.0064335	0.0015285	-0.004583
12.25	1	1.05047	0.948368	1.19818						1.2	0.0019465	0.0141335	0.0003285	0.011317
12.75	1	0.999457	0.943619	1.06565						1.25	-0.0029535	0.0016335	-0.0069715	0.000617
13.25	1	0.964385	0.882339	1.02979						1.3	-0.0084535	-0.0035665	-0.0097715	0.007617
13.75	1	0.968069	0.924506	1.01492						1.35	0.0028465	-0.0017665	0.0036285	0.009517
14.25	1	0.962763	0.885368	1.03543						1.4	-0.0002535	0.0046335	0.0036285	-0.013083
14.75	1	1.00985	0.965901	1.05755						1.45	0.0003465	0.0003335	0.0021285	1.7e-05
15.25	1	1.01784	0.98584	1.04718						1.5	0.0028465	-0.0002665	-0.0036715	0.001517
15.75	1	1.00071	0.959717	1.04022						1.55	-0.0008535	0.0101335	0.0021285	0.006417
16.25	1	1.03728	0.969594	1.10498						1.6	0.0016465	3.35e-05	-0.0014715	0.002517
16.75	1	0.994563	0.959819	1.0342						1.65	-0.0008535	0.0019335	0.0039285	-0.002683
17.25	1	1.0119	0.967941	1.051						1.7	-0.0145535	0.0016335	-0.0069715	0.000317
17.75	1	1.00838	0.944376	1.06754						1.75	0.0055465	0.0006335	-0.0002715	-0.006383
18.25	1	1.03898	0.981152	1.09541						1.8	0.0003465	0.0031335	0.0006285	-0.008183
18.75	1	0.994967	0.936146	1.0517						1.85	-0.0041535	-0.0014665	-0.0048715	0.006717
19.25	1	1.03206	0.985639	1.08614						1.9	-0.0020535	-0.0096665	0.0012285	-0.003983
19.75	1	1.02181	0.965031	1.08203						1.95	-0.0008535	-0.0017665	-0.0057715	-0.003983
20.25	1	1.06199	0.993482	1.1416						2	0.0080465	-0.0011665	-0.0021715	0.007317
20.75	1	1.06116	0.963594	1.18545						2.05	-0.0011535	3.35e-05	-0.0024715	0.001517
21.25	1	1.049	0.9367	1.17841						2.1	0.0025465	-0.0057665	0.0073285	-0.006983
21.75	1	0.985227	0.874488	1.12628						2.15	-0.0014535	-0.0020665	-0.0039715	-0.001483
22.25	1	1.08622	0.97496	1.22359						2.2	-0.0038535	-0.0038665	0.0024285	-0.007283
22.75	1	1.03263	0.970213	1.09697						2.25	-0.0026535	0.0006335	-0.0008715	-0.002683
23.25	1	1.01788	0.935953	1.10669						2.3	0.0040465	-0.0136665	-0.0042715	0.007917
23.75	1	1.00692	0.946662	1.06493						2.35	0.0022465	-0.0035665	-0.0066715	-0.005783
24.25	1	1.04217	0.972755	1.12193						2.4	-0.0051535	-0.0011665	-0.0079715	-0.008183
24.75	1	1.05937	0.963851	1.18344						2.45	0.0013465	-0.0103665	-0.0027715	-0.007283
25.25	1	1.04214	0.98826	1.10058						2.5	0.0034465	0.0034335	-0.0054715	-0.002683
25.75	1	0.995195	0.923915	1.0987						2.55	0.0003465	-0.0014665	-0.0054715	-0.003683
26.25	1	0.995437	0.945736	1.04339						2.6	0.0074465	0.0034335	-0.0039715	0.004917
26.75	1	1.04502	0.981181	1.12442						2.65	-0.0005535	-0.0011665	0.0012285	0.001817
27.25	1	0.961457	0.88649	1.02986						2.7	-0.0090535	-0.0014665	-0.0024715	-0.007283
27.75	1	0.955392	0.895815	1.00596						2.75	0.0019465	0.0058335	-0.0039715	-0.002983
28.25	1	1.0131	0.955148	1.07079						2.8	-0.0051535	0.0019335	2.85e-05	-0.006683
28.75	1	1.00239	0.938647	1.06617						2.85	-0.0005535	-0.0026665	0.0021285	-0.004883
29.25	1	0.99611	0.966336	1.02564						2.9	-0.0011535	-0.0103665	-0.0036715	-0.003283
29.75	1	0.939045	0.87239	0.996605						2.95	0.0009465	-0.0041665	-0.0036715	0.002517
30.25	1	0.998683	0.919381	1.05754						3	-0.0048535	-0.0005665	-0.0072715	-0.001183
30.75	1	0.954636	0.881135	1.01238						3.05	0.0037465	0.0058335	0.0009285	0.000317
31.25	1	0.981883	0.903202	1.04223						3.1	-0.0063535	-0.0011665	-0.0011715	0.003117
31.75	1	1.02821	0.973696	1.08115						3.15	0.0013465	-0.0020665	-0.0039715	0.005217
32.25	1	0.954609	0.885582	1.02241						3.2	-0.0087535	-0.0081665	-0.0112715	-0.003983
32.75	1	0.968476	0.915471	1.02106						3.25	-0.0026535	-0.0011665	0.0021285	-0.004883
33.25	1	1.04118	0.974763	1.11472						3.3	-0.0023535	-0.0048665	-0.0021715	-0.000583
33.75	1	1.03367	0.979549	1.08999						3.35	0.0052465	-0.0032665	-0.0060715	-0.010383
34.25	1	1.03794	0.959238	1.12129						3.4	-0.0026535	-0.0002665	-0.0057715	-0.000583
34.75	1	0.96531	0.895229	1.03684						3.45	-0.0011535	-0.0014665	-0.0033715	-0.006983
35.25	1	0.958148	0.901923	1.01416						3.5	0.0006465	-0.0005665	0.0070285	-0.002683
35.75	1	0.963923	0.887732	1.04083						3.55	-0.0008535	0.0052335	0.0021285	-0.001483
36.25	1	1.0226	0.943544	1.10223						3.6	0.0013465	-0.0075665	0.0030285	0.000917
36.75	1	1.05049	0.928275	1.20448						3.65	-0.0020535	-0.0087665	-0.0072715	-0.001483
37.25	1	1.00632	0.872823	1.17505						3.7	-0.0008535	0.0016335	-0.0014715	-0.001183
37.75	1	1.08462	0.949954	1.27098						3.75	-0.0014535	-0.0048665	-0.0048715	-0.002983
38.25	1	1.10662	0.972431	1.30737						3.8	0.0009465	0.0022335	0.0058285	0.000917
[truncated: 2,923 more rows]

## Sheet: boxplot
subject	x	normalized slope		x				ctrl	Rem2 KO	Rem2 KO + wt-Rem2	Rem2KO + RRGG
[truncated: 40 more rows]
