# Supplementary material for: Rem2 interacts with CaMKII at synapses and restricts long-term potentiation in hippocampus
Source: PLoS One. 2024 Jul 12;19(7):e0301063. doi: 10.1371/journal.pone.0301063 (PMC11244776; doi:10.1371/journal.pone.0301063)
Supplement: S3 File — (XLSX) [file pone.0301063.s003.xlsx]

## Sheet: ctrl
time	mean	lb %	ub %	*CI bootstrap				single egs	time	A1B1	A1B2	A1B3	A1B4
0	1.02506	0.987678	1.05908						0	-5.99e-06	0.0198489	-0.00362394	-0.0142875
0.5	0.994393	0.94581	1.04808						0.05	-0.010606	0.00244888	-0.0152239	-0.00698753
1	0.99648	0.956679	1.04011						0.1	0.00339401	-0.00485112	-0.0186239	0.00341247
1.5	0.989567	0.93898	1.04545						0.15	-0.00540599	-0.00455112	0.00797606	0.00371247
2	0.986119	0.954535	1.02074		B				0.2	0.00949401	0.00764888	-0.00272394	-0.00638753
2.5	1.0243	0.96677	1.08617		1	i			0.25	0.00649401	-0.00665112	-0.0170239	0.00581247
3	0.983897	0.943191	1.0275		2	ii			0.3	0.000394015	-0.00695112	-0.00032394	0.0198125
3.5	1.00489	0.937924	1.0741		3	iii			0.35	-0.000305985	0.00584888	-0.00642394	0.00861247
4	1.0404	0.979806	1.10268		4	iv			0.4	-0.00180598	0.00154888	-0.0109239	0.0238125
4.5	1.00627	0.950313	1.06399						0.45	0.00159402	-0.00145112	0.00707606	0.0104125
5	0.998239	0.939043	1.05505						0.5	-0.012806	0.000348878	0.0118761	0.00761247
5.5	1.00829	0.957099	1.05519						0.55	-0.00360598	-0.00575112	0.00457606	0.00311247
6	0.960187	0.880926	1.02914						0.6	-0.000905985	0.0180489	-0.00512394	0.00891247
6.5	0.97229	0.935342	0.996515						0.65	-0.00700599	0.00364888	0.00247606	0.00241247
7	0.98975	0.937012	1.05196						0.7	0.00429401	0.00334888	-0.0128239	0.00211247
7.5	1.02017	0.994062	1.05144						0.75	0.00429401	0.000348878	-0.0128239	0.00281247
8	0.98455	0.955451	1.00828						0.8	-0.000605985	0.00644888	-0.0103239	-0.000587531
8.5	0.994427	0.927927	1.0654						0.85	0.00709402	0.00154888	-0.0192239	0.000912469
9	1.05804	0.991951	1.12362						0.9	-0.00390598	0.000648878	-0.0183239	0.00891247
9.5	1.0048	0.933807	1.07836						0.95	-0.00570599	-0.0106511	0.00647606	0.0150125
10	1.02022	0.947099	1.10751						1	-0.00910599	-0.00185112	0.00307606	-0.00578753
10.5	1.0188	0.962734	1.08545						1.05	0.00279401	-0.00545112	-0.00912394	-0.0100875
11	1.02017	0.971283	1.07331						1.1	-0.00240598	0.000948878	-0.00482394	0.0128125
11.5	0.983357	0.944207	1.0226						1.15	-0.00120598	-0.00795112	-0.00642394	-0.00428753
12	0.958375	0.891151	1.0192						1.2	-0.00360598	0.00304888	-0.0152239	-0.0142875
12.5	1.0131	0.945121	1.09558						1.25	-5.99e-06	0.00304888	-0.0155239	-0.00518753
13	0.946581	0.892863	0.992945						1.3	-0.00210598	0.0165489	-0.00032394	0.00211247
13.5	0.994394	0.951118	1.03257						1.35	-0.00360598	0.0110489	-0.00942394	0.00731247
14	0.988993	0.921082	1.04964						1.4	0.00519401	0.00674888	-0.00792394	-0.00148753
14.5	0.960302	0.876047	1.03628						1.45	0.010094	0.0134489	-0.0103239	1.24688e-05
15	0.963102	0.906871	1.00764						1.5	0.00129401	0.00434888	-0.00612394	-0.00118753
15.5	0.968045	0.908496	1.02922						1.55	-0.00570599	-0.00275112	-0.00182394	0.00731247
16	0.980571	0.929629	1.03444						1.6	-0.00610599	0.000948878	-0.00032394	0.00461247
16.5	1.00792	0.963454	1.04876						1.65	-0.017706	0.00584888	-0.00732394	-0.0106875
17	1.0105	0.970389	1.0594						1.7	-0.000905985	0.0113489	-0.00392394	-0.0130875
17.5	1.03465	0.982872	1.07806						1.75	-0.00790599	-0.00335112	-0.0192239	0.00491247
18	1.03094	0.998764	1.06177						1.8	-0.00940599	0.00434888	-0.0155239	0.0226125
18.5	1.0259	0.948229	1.09036						1.85	-0.015506	0.0125489	-0.00672394	0.00611247
19	1.00894	0.972576	1.04729						1.9	0.00579401	0.00434888	0.00277606	-0.0106875
19.5	0.999947	0.951393	1.05506						1.95	0.00339401	0.0122489	-0.0125239	-0.0100875
20	0.991931	0.956066	1.02384						2	-0.00480598	0.000348878	-0.0161239	0.00211247
20.5	1.01899	0.999999	1.04193						2.05	-0.020406	0.0158489	-0.00392394	0.0201125
21	1.00376	0.959016	1.05092						2.1	-0.011506	0.00614888	-0.00272394	-0.00328753
21.5	0.992858	0.959209	1.02957						2.15	-0.00790599	0.00914888	-0.00482394	-0.00608753
22	1.01807	0.950721	1.09439						2.2	0.00189401	0.0165489	0.00307606	0.00371247
22.5	0.961642	0.883841	1.03996						2.25	-0.00330599	0.0165489	0.0152761	-0.0103875
23	0.999926	0.96914	1.02758						2.3	0.000994015	4.88778e-05	0.00307606	0.00121247
23.5	1.00377	0.951878	1.06376						2.35	-0.014006	0.00304888	-0.0161239	0.00121247
24	1.00004	0.917086	1.06724						2.4	-0.022506	0.0119489	-0.0161239	-0.00148753
24.5	1.0636	1.02808	1.10542						2.45	-0.00540599	0.0235489	-0.00542394	-0.0106875
25	0.978974	0.940744	1.0158						2.5	-0.00970599	0.00974888	0.00217606	-0.00118753
25.5	1.0097	0.949308	1.06783						2.55	-0.00730599	0.00974888	0.00187606	0.000312469
26	1.02491	0.983897	1.07451						2.6	0.00369402	0.00304888	-0.00672394	-0.00428753
26.5	0.991911	0.915463	1.05778						2.65	-0.00270599	-0.00335112	0.00547606	-0.00908753
27	0.992772	0.94767	1.03027						2.7	-0.021306	0.00214888	-0.0170239	-0.000887531
27.5	1.02516	0.975312	1.07765						2.75	-0.018906	-0.000551122	-0.0210239	-0.0179875
28	0.972384	0.895249	1.04152						2.8	-0.015806	-0.0124511	-0.0149239	-0.0197875
28.5	1.01389	0.950159	1.06863						2.85	-0.00450598	-0.00855112	-0.0164239	-0.00458753
29	1.01092	0.952515	1.06555						2.9	-0.00240598	-0.0106511	-0.0106239	-0.00238753
29.5	0.947878	0.858641	1.02741						2.95	0.015594	0.0128489	0.00427606	-0.0115875
30	1.0398	1.00638	1.08126						3	0.014094	0.0116489	-0.0146239	-0.0145875
30.5	0.884158	0.659692	1.05343						3.05	-0.014606	-0.00365112	-0.0164239	-0.0167875
31	1.01479	0.958992	1.07488						3.1	-0.018606	0.000348878	-0.0112239	-0.00488753
31.5	1.06872	1.00577	1.13094						3.15	-0.028606	-0.00605112	-0.00182394	0.000912469
32	1.05035	0.984154	1.12143						3.2	-0.00610599	0.00124888	-0.0241239	-0.0197875
32.5	1.0535	1.0002	1.11279						3.25	-0.012206	0.0238489	-0.0253239	-0.0145875
33	1.02258	0.920006	1.12777						3.3	-0.010906	0.00734888	-0.00852394	0.00341247
33.5	1.05138	0.92985	1.18528						3.35	-0.00180598	-0.00755112	-0.00852394	-0.0283875
34	1.04563	0.937541	1.15863						3.4	-0.020406	-0.00185112	-0.0161239	-0.0152875
34.5	1.03532	0.936048	1.15126						3.45	-0.011506	0.00944888	-0.00332394	0.00241247
35	1.0323	0.927049	1.13716						3.5	-0.00760599	0.00364888	-0.00062394	-0.00758753
35.5	1.05535	0.972426	1.15081						3.55	-0.011906	4.88778e-05	-0.0140239	-0.000587531
36	1.08665	0.981992	1.20851						3.6	-0.022206	0.0155489	-0.0134239	-0.00698753
36.5	1.09845	0.987087	1.2199						3.65	-0.00940599	0.00674888	-0.0122239	-0.00758753
37	1.06381	0.976906	1.15411						3.7	-0.011206	0.0140489	0.00917606	-0.0145875
37.5	1.08567	1.00524	1.16653						3.75	-0.012506	-0.00185112	0.00037606	0.000312469
38	1.03117	0.943359	1.12412						3.8	0.00799402	-0.00605112	-0.0201239	-0.00878753
38.5	1.02529	0.922494	1.12821						3.85	-0.00640599	-0.000851122	-0.0122239	-0.00118753
39	1.02655	0.936412	1.1177						3.9	-0.012806	0.0152489	-0.0161239	0.00611247
39.5	1.05273	0.966598	1.15867						3.95	0.00219402	0.0101489	-0.0112239	-0.00398753
40	1.04372	0.910208	1.18195						4	-0.011206	-0.00425112	-0.0146239	0.00341247
40.5	1.04133	0.906245	1.16765						4.05	-0.00540599	-0.0121511	-0.00512394	0.000612469
41	1.04693	0.917382	1.18485						4.1	-0.00240598	-0.00755112	-0.00642394	-0.00428753
41.5	1.05719	0.92636	1.20689						4.15	0.000994015	0.0107489	-0.00092394	-0.0252875
42	0.932264	0.672346	1.1422						4.2	0.00769402	0.0165489	-0.0143239	0.000312469
42.5	1.07931	0.947304	1.22523						4.25	0.00339401	0.00244888	-0.0177239	0.00151247
43	1.04615	0.937182	1.15129						4.3	-0.00210598	0.00974888	-0.0115239	0.00401247
43.5	1.04616	0.928928	1.1745						4.35	0.00129401	0.00704888	-0.0207239	-0.00878753
44	1.0596	0.918272	1.19276						4.4	0.00649401	0.00494888	-0.0173239	-0.0139875
44.5	1.06121	0.904632	1.20666						4.45	-0.00570599	0.0143489	-0.0155239	0.000612469
45	1.01391	0.878645	1.13843						4.5	-0.020406	0.0140489	-0.00912394	0.000612469
45.5	1.05796	0.910773	1.20344						4.55	-0.013706	0.00644888	-0.00762394	-0.00668753
46	1.06055	0.898716	1.21864						4.6	-0.00640599	0.00884888	-0.00512394	-0.0179875
46.5	1.04118	0.854519	1.2179						4.65	-0.00450598	-0.00365112	-0.00152394	0.00121247
47	1.00067	0.733198	1.21006						4.7	0.00189401	0.0201489	-0.0131239	0.0119125
47.5	1.03784	0.863374	1.22058						4.75	0.00369402	0.0122489	-0.00732394	-0.00518753
48	0.979716	0.845753	1.10871						4.8	-0.025006	0.000948878	-0.0112239	-0.00758753
48.5	1.02676	0.921014	1.13252						4.85	-0.016706	-0.00665112	-0.0103239	0.00461247
49	1.08412	0.971006	1.2261						4.9	-0.018006	0.00584888	-0.00942394	0.00921247
49.5	1.06649	1.01095	1.14496						4.95	-0.00240598	0.00154888	0.00397606	0.000912469
50	1.08157	0.954567	1.21074						5	0.022294	0.00554888	0.00247606	0.00241247
50.5	1.10597	1.00855	1.19311						5.05	0.00399402	0.0189489	0.00037606	0.00181247
51	1.02132	0.933906	1.11508						5.1	-5.99e-06	0.00584888	-0.00182394	0.0125125
51.5	1.04928	0.971684	1.13065						5.15	0.000394015	0.00914888	0.00707606	0.0162125
52	0.988431	0.822753	1.12416						5.2	0.00159402	0.0152489	0.00707606	0.0104125
52.5	1.04959	0.987966	1.11764						5.25	-0.000305985	0.0140489	0.0149761	-0.0155875
53	1.04909	0.958176	1.13616						5.3	0.023194	0.0262489	-0.00362394	-0.00608753
53.5	1.02733	0.961703	1.08891						5.35	-0.00790599	0.0119489	0.00647606	-0.00398753
54	0.990466	0.785419	1.15364						5.4	-0.00760599	0.0146489	0.00187606	0.00151247
54.5	1.04166	0.900581	1.15791						5.45	0.00159402	0.0168489	0.0106761	-0.0121875
55	1.04975	0.969587	1.12193						5.5	-0.010006	0.000948878	0.00517606	0.0119125
55.5	0.966268	0.825032	1.08345						5.55	-0.016106	0.000648878	-0.0189239	-0.00728753
56	1.06716	0.957	1.18343						5.6	-0.018906	-0.00455112	0.00457606	-0.00878753
56.5	0.988942	0.899984	1.0828						5.65	-0.00450598	0.00184888	0.0106761	-0.00818753
57	1.01331	0.907795	1.10883						5.7	0.00949401	0.00944888	-0.00452394	-0.00208753
57.5	1.02526	0.92158	1.12885						5.75	0.00709402	0.0125489	-0.00852394	0.00861247
58	1.05678	0.964585	1.14244						5.8	0.00459401	-0.0137511	0.00577606	0.0195125
58.5	1.06686	0.940667	1.23535						5.85	0.00619401	-0.0137511	0.00617606	-0.0109875
59	1.03279	0.794084	1.27576						5.9	-0.00940599	0.00974888	0.00737606	-0.0112875
59.5	1.03809	0.957207	1.12789						5.95	0.00769402	0.00884888	-0.00062394	-0.0136875
60	0.983053	0.895743	1.06693						6	-0.00390598	0.0125489	0.00247606	-0.0148875
60.5	1.13665	0.998905	1.30677						6.05	-0.00540599	0.0171489	-0.00302394	-0.0103875
61	1.01242	0.933212	1.0852						6.1	-0.014306	0.00854888	0.00127606	-0.00548753
61.5	1.02072	0.918048	1.1174						6.15	-0.010606	-0.00245112	-0.00362394	-0.00818753
62	1.02468	0.890566	1.14074						6.2	-0.018606	0.00794888	-0.00702394	0.00671247
62.5	1.02887	0.92151	1.11557						6.25	-0.014006	0.0140489	-0.0115239	-0.00178753
63	1.03176	0.93942	1.12559						6.3	-0.00570599	0.00584888	0.00857606	0.00611247
63.5	0.993846	0.93894	1.04612						6.35	-0.00820599	0.000348878	0.00797606	-0.00518753
64	1.03056	0.98399	1.08608						6.4	-0.016406	4.88778e-05	0.00367606	-0.00878753
64.5	0.954378	0.869765	1.04333						6.45	-0.00730599	0.0116489	-0.00822394	0.00371247
65	1.03039	0.939887	1.12027						6.5	-0.025906	0.00704888	-0.00092394	-0.00328753
65.5	1.00263	0.934556	1.06425						6.55	-0.010906	0.00214888	-0.00152394	0.00551247
66	1.02037	0.941106	1.08765						6.6	-0.00330599	-0.00335112	-0.00272394	-0.00818753
66.5	1.0606	0.980542	1.12527						6.65	-0.000605985	0.00214888	0.0265761	-0.0121875
67	1.03874	0.938127	1.14139						6.7	-0.00120598	-0.00695112	0.0106761	-0.00488753
67.5	1.05412	0.986661	1.12008						6.75	0.011294	0.00944888	-0.00702394	0.00241247
68	0.999105	0.899139	1.09732						6.8	0.018394	0.00644888	0.0143761	-0.00148753
68.5	1.01379	0.934498	1.09751						6.85	-0.00270599	0.0183489	0.00307606	-0.0179875
69	1.04878	0.970021	1.13762						6.9	0.010094	0.00364888	0.00677606	-0.0115875
69.5	1.02412	0.928584	1.1188						6.95	0.00829402	-0.00115112	0.00977606	-0.0139875
70	1.01004	0.912791	1.1051						7	-0.00270599	0.00274888	0.0180761	-0.00608753
70.5	1.02051	0.95597	1.08439						7.05	-0.00850599	0.00494888	0.0387761	-0.0118875
71	1.01464	0.915441	1.11439						7.1	-0.00670599	-0.0106511	0.00947606	-0.00178753
71.5	0.998625	0.889114	1.09099						7.15	-0.00210598	-0.0133511	0.00617606	-0.00298753
72	1.04237	0.989435	1.10807						7.2	-0.00300599	0.00764888	0.00707606	0.00461247
72.5	0.993959	0.902478	1.08558						7.25	-0.025006	0.00644888	0.0134761	0.00311247
73	0.994314	0.888893	1.09262						7.3	-0.020406	0.0128489	-0.00152394	-0.00758753
73.5	1.01774	0.944812	1.10819						7.35	-0.00390598	0.00674888	0.00797606	0.00181247
74	0.97709	0.869914	1.08607						7.4	0.00679401	0.0134489	0.00737606	0.0107125
74.5	1.02633	0.95025	1.11891						7.45	0.00219402	0.0128489	0.00427606	0.0192125
75	0.987868	0.879485	1.11676						7.5	0.00649401	-0.00605112	0.00737606	0.00861247
75.5	1.02809	0.910505	1.15753						7.55	0.00579401	0.00854888	0.0106761	0.0229125
76	0.984347	0.838297	1.15534						7.6	-0.00360598	0.00494888	0.0146761	0.00671247
76.5	1.02152	0.879453	1.19666						7.65	-0.00480598	0.00464888	0.0231761	-0.000587531
77	0.955332	0.787454	1.15268						7.7	-0.010006	0.00214888	0.0112761	0.00151247
77.5	1.02889	0.898062	1.18527						7.75	0.018094	0.0171489	0.00827606	0.0113125
78	0.964228	0.796496	1.19602						7.8	0.00339401	0.0171489	0.0170761	0.00341247
78.5	1.05144	0.93798	1.20495						7.85	-0.00480598	0.0195489	0.0146761	0.0186125
79	1.04538	0.962195	1.14814						7.9	-0.00880599	0.00304888	0.0115761	0.0244125
79.5	0.976598	0.90471	1.03837						7.95	-0.023806	0.00274888	0.00427606	0.000312469
80	1.02173	0.931582	1.1155						8	-0.00760599	0.00434888	0.00277606	0.000612469
80.5	1.78456	1.5551	2.08791						8.05	0.000994015	0.00854888	0.0128761	0.00121247
81	1.91716	1.64477	2.25658						8.1	-0.018606	0.00764888	0.0183761	0.00311247
81.5	1.99484	1.67171	2.32759						8.15	-0.012806	0.0119489	0.0137761	0.0177125
82	1.90973	1.59567	2.24092						8.2	-0.00850599	-0.0133511	0.0152761	0.00551247
82.5	1.74056	1.49895	2.00326						8.25	0.00549401	-0.0176511	0.00797606	0.0201125
83	1.7668	1.56353	2.00973						8.3	-0.00760599	0.000948878	0.00857606	0.0165125
83.5	1.69401	1.52033	1.89608						8.35	-0.00450598	0.00974888	0.00977606	-0.000887531
84	1.68678	1.50145	1.89958						8.4	0.011294	-0.00485112	0.00827606	-0.00178753
84.5	1.63319	1.50614	1.784						8.45	0.010994	-0.00485112	0.00457606	-0.00368753
85	1.62427	1.4814	1.78658						8.5	0.00369402	-0.0124511	0.0186761	0.00761247
85.5	2.21941	1.93012	2.57102						8.55	0.00459401	-0.00145112	0.0164761	0.000912469
86	2.21334	1.887	2.56696						8.6	0.00129401	0.00854888	0.0118761	0.00491247
86.5	2.05317	1.7479	2.37652						8.65	-0.00540599	0.0113489	0.0216761	-0.00698753
87	1.9387	1.63925	2.24721						8.7	0.00679401	-0.00485112	0.0302761	-0.0115875
87.5	1.86709	1.60104	2.16473						8.75	0.00249402	-0.0167511	0.00707606	-0.0213875
88	1.90212	1.67009	2.13383						8.8	-5.99e-06	0.00674888	0.0207761	-0.00488753
88.5	1.85473	1.61838	2.12331						8.85	-0.00880599	0.0165489	0.0146761	-0.00428753
89	1.84453	1.64501	2.07243						8.9	-0.00910599	-0.00425112	-0.00942394	0.0110125
89.5	1.78028	1.55761	2.0223						8.95	0.000694015	0.00824888	0.0152761	-0.00398753
90	1.70486	1.50458	1.95689						9	-5.99e-06	-0.0143511	0.0137761	0.00491247
90.5	2.33665	1.96893	2.74924						9.05	0.010094	-0.0222511	0.0286761	0.00921247
91	2.28216	1.91444	2.68665						9.1	0.012294	-0.00425112	0.0201761	0.00761247
91.5	2.18644	1.87638	2.53068						9.15	-0.011206	-0.00145112	0.0277761	-0.0170875
92	2.0636	1.78502	2.37788						9.2	-0.00270599	0.00764888	0.0286761	-0.00908753
92.5	2.03466	1.76067	2.35135						9.25	0.022594	0.00154888	0.00067606	-0.0139875
93	2.02174	1.76262	2.29287						9.3	0.013494	0.00584888	0.00397606	-0.0112875
93.5	1.93902	1.70452	2.20964						9.35	0.00249402	-0.00545112	0.0201761	-0.00118753
94	1.87872	1.6351	2.13866						9.4	0.00519401	-0.00145112	0.0103761	-0.00368753
94.5	1.80414	1.54636	2.09171						9.45	0.00189401	-0.00215112	0.00397606	0.0116125
95	1.82768	1.5808	2.09203						9.5	0.00399402	-0.00425112	0.00947606	0.000612469
95.5	1.79904	1.56749	2.05203						9.55	0.012294	0.00524888	0.0216761	0.00671247
96	1.76059	1.52863	2.02531						9.6	0.00979401	0.00364888	0.00797606	-0.00758753
96.5	1.75265	1.51086	2.00999						9.65	0.00889401	-0.00885112	0.00577606	-0.00668753
97	1.71348	1.45155	1.96062						9.7	0.011594	0.00884888	0.00617606	-0.00398753
97.5	1.68218	1.39737	1.94801						9.75	0.014694	0.00244888	0.00457606	0.00401247
98	1.68916	1.4476	1.92179						9.8	0.012894	-0.000551122	-0.00212394	0.00521247
98.5	1.71696	1.42328	2.01069						9.85	0.00549401	0.00914888	0.00677606	0.00121247
99	1.58928	1.30163	1.87274						9.9	0.00649401	0.00434888	-0.0103239	-0.00328753
99.5	1.60543	1.37882	1.84086						9.95	-0.00420598	-0.0103511	0.0164761	0.0119125
100	1.56374	1.30055	1.82973						10	0.012594	-0.00305112	0.0125761	-0.00428753
100.5	1.58182	1.3541	1.81307						10.05	-0.00760599	-0.00665112	0.00277606	-0.0124875
101	1.59692	1.35499	1.84868						10.1	0.00459401	-0.00305112	0.0118761	0.0119125
101.5	1.54135	1.3016	1.78222						10.15	0.013794	0.00184888	0.0183761	0.00891247
102	1.56551	1.31837	1.76809						10.2	-0.010306	-0.00425112	0.00737606	-0.00298753
102.5	1.50125	1.31201	1.68966						10.25	-0.011506	0.00674888	0.00887606	-0.0188875
103	1.52694	1.32691	1.70967						10.3	-0.00730599	0.00244888	0.0341761	-0.00368753
103.5	1.5368	1.34961	1.713						10.35	0.019594	-0.00145112	0.0277761	-0.00848753
104	1.61067	1.46506	1.76474						10.4	0.020194	-0.00975112	0.0222761	0.00671247
104.5	1.47587	1.25724	1.66532						10.45	0.030894	-0.0115511	0.00797606	0.0201125
105	1.50478	1.31758	1.66713						10.5	0.011594	-0.00795112	-0.00582394	-0.00268753
105.5	1.50287	1.28342	1.70626						10.55	-0.00610599	-0.00335112	0.00307606	-0.000887531
106	1.46958	1.29228	1.60897						10.6	-0.011906	-0.0112511	-0.00092394	0.000912469
106.5	1.44027	1.24527	1.62464						10.65	0.00619401	-0.0127511	0.00707606	-0.0115875
107	1.45328	1.27215	1.63465						10.7	-0.00360598	0.00154888	0.00827606	0.0125125
107.5	1.41499	1.22059	1.59513						10.75	0.00249402	-0.00855112	0.00427606	0.00281247
108	1.39328	1.19318	1.58644						10.8	0.00249402	-0.0152511	0.0140761	0.00521247
108.5	1.46458	1.28285	1.62549						10.85	0.00189401	-0.0118511	0.00887606	0.00241247
109	1.45234	1.26824	1.60946						10.9	-0.013106	-0.0307511	0.00307606	0.0128125
109.5	1.41682	1.26057	1.55914						10.95	0.00249402	0.00334888	0.0109761	0.0186125
110	1.40139	1.23993	1.55449						11	0.014094	0.0116489	0.0122761	0.0195125
110.5	1.36462	1.19183	1.53855						11.05	0.010994	0.0143489	0.0198761	0.0104125
111	1.36929	1.20255	1.52917						11.1	0.00949401	0.00704888	0.0134761	0.0272125
111.5	1.39715	1.24568	1.54277						11.15	0.00309401	0.00154888	0.00157606	0.00981247
112	1.31693	1.14501	1.48505						11.2	-0.00210598	-0.0140511	0.0100761	0.00891247
112.5	1.35374	1.20824	1.50022						11.25	0.011994	-0.0185511	0.0112761	0.0131125
113	1.38988	1.24298	1.53163						11.3	-0.00180598	-0.0173511	0.00517606	0.0201125
113.5	1.2958	1.14843	1.44263						11.35	0.00619401	-0.0140511	0.00037606	0.0284125
114	1.36289	1.22866	1.49078						11.4	-0.00670599	0.00914888	0.0109761	0.0223125
114.5	1.36145	1.26579	1.46543						11.45	0.024194	0.000948878	0.0146761	0.0159125
115	1.33325	1.18055	1.47992						11.5	0.018094	-0.00305112	0.0204761	0.0229125
115.5	1.33758	1.19427	1.46307						11.55	-0.00570599	-0.00605112	0.0219761	0.0113125
116	1.3302	1.21756	1.43525						11.6	0.00309401	0.000348878	0.0268761	0.0153125
116.5	1.39248	1.28552	1.49667						11.65	0.014994	-0.00425112	0.0167761	0.0226125
117	1.36848	1.26802	1.47548						11.7	0.016194	0.0125489	0.0128761	0.0238125
117.5	1.26619	1.10684	1.41293						11.75	0.036994	-0.00915112	0.00217606	0.00341247
118	1.30132	1.1747	1.42572						11.8	0.028094	0.00394888	0.0137761	-0.0106875
118.5	1.31155	1.18416	1.44071						11.85	0.019294	-0.00945112	0.0167761	-0.000887531
119	1.27811	1.1212	1.43007						11.9	0.012894	-0.0100511	0.0115761	0.000612469
119.5	1.27362	1.14657	1.39907						11.95	0.012294	-0.00515112	-0.00852394	0.00211247
120	1.28723	1.1366	1.43222						12	0.00129401	4.88778e-05	-0.00452394	0.0269125
120.5	1.27363	1.11341	1.42234						12.05	0.012294	0.00394888	-0.00182394	0.0113125
121	1.25953	1.11543	1.40088						12.1	0.022294	-0.00515112	0.0134761	0.00491247
121.5	1.21984	1.05826	1.37566						12.15	0.00679401	-0.00275112	0.00397606	-0.0103875
122	1.23554	1.04198	1.40766						12.2	0.014694	-0.00185112	0.00187606	0.000912469
122.5	1.19959	1.00012	1.39162						12.25	0.00709402	-0.0109511	0.0231761	0.00731247
123	1.25284	1.11378	1.3905						12.3	0.00159402	-0.0167511	0.0225761	-0.00878753
123.5	1.25573	1.13601	1.37298						12.35	0.00309401	-0.0121511	0.00977606	-0.0100875
124	1.26242	1.11709	1.40425						12.4	-0.00640599	0.00304888	0.0183761	0.00551247
124.5	1.25316	1.16285	1.35295						12.45	-0.010306	-0.000551122	0.0308761	0.00611247
125	1.32422	1.22985	1.41627						12.5	0.00399402	-0.0158511	0.0176761	-0.000587531
125.5	1.28295	1.20345	1.3685						12.55	0.00739402	-0.0222511	0.0100761	0.00371247
126	1.25532	1.13659	1.36318						12.6	0.018094	0.00154888	0.0118761	-0.00818753
126.5	1.24228	1.13218	1.36579						12.65	0.00679401	-0.00755112	0.00857606	-0.00298753
127	1.28271	1.20033	1.37698						12.7	0.00249402	-0.0173511	0.0176761	0.00181247
127.5	1.24356	1.15575	1.34054						12.75	0.00619401	0.00494888	0.0170761	-0.00238753
128	1.25264	1.14265	1.36241						12.8	-0.000905985	0.00914888	0.00857606	1.24688e-05
128.5	1.21004	1.10958	1.31885						12.85	0.00799402	0.000648878	0.00337606	0.00981247
129	1.22765	1.14703	1.31557						12.9	0.013194	-0.00245112	0.00737606	0.00151247
129.5	1.19444	1.03357	1.33464						12.95	-0.00360598	-0.00855112	-0.00512394	0.00701247
130	1.17929	1.06288	1.2987						13	0.00219402	-0.0161511	0.0183761	-0.00908753
130.5	1.1627	1.0207	1.29676						13.05	0.00219402	-0.0243511	0.00977606	0.00521247
131	1.2184	1.06829	1.35112						13.1	0.029694	-0.0161511	0.00977606	0.00731247
131.5	1.30058	1.19595	1.40843						13.15	0.00709402	0.00794888	0.00367606	-0.00668753
132	1.19776	1.05212	1.31526						13.2	0.00399402	-0.00755112	0.0146761	-0.000587531
132.5	1.19216	1.02333	1.32686						13.25	0.00369402	-0.00695112	-0.00422394	0.00551247
133	1.21308	1.10381	1.31615						13.3	0.00739402	-0.00855112	0.00917606	0.000912469
133.5	1.27969	1.18862	1.38986						13.35	0.00619401	0.00334888	-0.00122394	-0.00638753
134	1.17363	1.02996	1.30345						13.4	-5.99e-06	-0.00245112	-0.0183239	0.0137125
134.5	1.25374	1.17143	1.342						13.45	0.017694	-0.000851122	0.00617606	0.00731247
135	1.2055	1.11883	1.29047						13.5	0.011594	-0.0234511	0.0152761	0.00611247
135.5	1.23643	1.18471	1.30195						13.55	0.00129401	-0.00825112	0.0149761	-0.00368753
136	1.2424	1.17622	1.30951						13.6	0.00219402	-0.0106511	0.0207761	-0.00978753
136.5	1.19912	1.09849	1.30797						13.65	0.00979401	-0.0127511	0.00857606	-0.000887531
137	1.20887	1.13093	1.29582						13.7	0.020494	-0.00915112	0.00887606	0.00341247
137.5	1.22112	1.12393	1.3184						13.75	0.00339401	-0.00485112	-0.00182394	0.00861247
138	1.15875	1.08595	1.24098						13.8	-0.00510599	0.00944888	-0.00392394	0.0122125
138.5	1.15621	1.04975	1.26628						13.85	0.000994015	0.000948878	-0.00392394	0.000312469
139	1.18206	1.09909	1.27318						13.9	-0.00480598	-0.00635112	-0.00422394	0.0119125
139.5	1.13411	1.02877	1.23567						13.95	-0.00390598	-0.0121511	-0.0293239	0.00371247
140	1.14656	1.06287	1.24601						14	-0.00450598	-0.0103511	-0.0216239	0.000912469
140.5	1.14908	1.05303	1.26428						14.05	0.00189401	0.00154888	-0.00242394	-0.0158875
141	1.16016	1.08561	1.24735						14.1	-0.00300599	-0.0158511	-0.00332394	-0.00458753
141.5	1.07155	0.991781	1.17831						14.15	0.00519401	-0.0246511	-0.00672394	-0.00668753
142	1.15415	1.05436	1.26153						14.2	0.00829402	-0.0185511	0.00397606	-0.000287531
142.5	1.13847	1.03905	1.24785						14.25	0.015594	-0.0207511	0.00917606	-0.00978753
143	1.08467	0.987836	1.20569						14.3	0.00769402	-0.0152511	-0.00422394	0.00671247
143.5	1.11186	1.0266	1.21065						14.35	0.00799402	-0.0146511	-0.0106239	0.0296125
144	1.15932	1.05395	1.27038						14.4	0.016794	0.000348878	-0.0128239	0.0195125
144.5	1.14976	1.05394	1.24301						14.45	0.013494	-0.00335112	-0.0149239	0.00521247
145	1.13294	1.04321	1.22465						14.5	0.011594	-0.00665112	0.00427606	-0.00398753
145.5	1.15357	1.07228	1.21698						14.55	0.023894	-0.00425112	0.0134761	0.0122125
146	1.17159	1.03137	1.29129						14.6	0.025394	0.00614888	-0.00942394	0.00521247
146.5	1.13562	0.9745	1.29224						14.65	0.012894	-0.00185112	-0.00972394	0.00761247
147	1.18259	1.04574	1.32203						14.7	0.000394015	-0.00725112	-0.00062394	0.00431247
147.5	1.11147	0.971228	1.25143						14.75	0.00249402	-0.0219511	0.00277606	0.00921247
148	1.17067	1.03767	1.28792						14.8	-0.000605985	-0.00515112	-0.0131239	0.00611247
148.5	1.13865	1.01081	1.26263						14.85	0.00679401	-0.0170511	0.0112761	-0.00368753
149	1.17941	1.03853	1.31933						14.9	0.014094	-0.0225511	0.0128761	-0.0133875
149.5	1.10718	0.962625	1.24219						14.95	-0.00120598	-0.00855112	0.00247606	-0.000587531
150	1.10115	0.994732	1.21205						15	0.011994	0.0119489	-0.0204239	-0.00118753
150.5	1.77497	1.43104	2.14839						15.05	-0.00240598	0.00644888	-0.00542394	0.00281247
151	1.79012	1.46224	2.16978						15.1	-0.000605985	-0.0118511	0.00097606	0.0119125
151.5	1.77817	1.46627	2.13048						15.15	-0.00420598	-0.0118511	-0.00582394	0.00791247
152	1.64776	1.39324	1.94069						15.2	0.010994	-0.0213511	-0.00762394	0.00921247
152.5	1.57222	1.34938	1.82309						15.25	0.00979401	-0.00695112	-0.00152394	0.0104125
153	1.5858	1.35195	1.87036						15.3	0.018094	-0.00305112	-0.00362394	0.00431247
153.5	1.51771	1.31352	1.76476						15.35	0.021694	0.000948878	0.0155761	-0.00208753
154	1.46543	1.23621	1.7414						15.4	0.022894	-0.0100511	0.00037606	-0.000287531
154.5	1.52701	1.33272	1.75332						15.45	-0.018906	-0.0127511	0.0183761	0.00151247
155	1.51827	1.32843	1.75072						15.5	-0.00610599	-0.00515112	0.0180761	-0.00368753
155.5	1.88126	1.51956	2.30338						15.55	-0.000905985	-0.00545112	0.00337606	-0.0109875
156	1.90241	1.59786	2.23897						15.6	0.00159402	-0.0204511	-0.0201239	0.00181247
156.5	1.69199	1.33618	2.05299						15.65	0.012594	-0.00945112	-0.0128239	0.00461247
157	1.72498	1.46821	2.04703						15.7	0.00309401	0.0101489	-0.00212394	-0.0164875
157.5	1.74376	1.48391	2.07059						15.75	0.010394	0.0107489	0.00737606	-0.0191875
158	1.67093	1.40826	1.96414						15.8	0.018394	-0.00115112	0.00917606	0.00341247
158.5	1.71451	1.44121	2.03931						15.85	0.014994	-0.00335112	-0.00512394	-0.00368753
159	1.7105	1.46673	1.9949						15.9	-0.000305985	-0.0176511	-0.0286239	0.00121247
159.5	1.62522	1.40243	1.90174						15.95	0.00949401	-0.00945112	-0.00942394	0.00641247
160	1.73544	1.45999	2.07484						16	0.013794	0.00494888	-0.00882394	-0.00298753
160.5	1.87574	1.44678	2.3365						16.05	0.022594	-0.000851122	0.00217606	-0.0112875
161	1.98597	1.64261	2.39837						16.1	-0.018006	0.00154888	-0.00092394	-0.0106875
161.5	1.83628	1.52648	2.2288						16.15	-5.99e-06	0.00304888	-0.00122394	-0.00758753
162	1.75946	1.45878	2.14501						16.2	0.00309401	-0.00605112	-0.00792394	-0.0148875
162.5	1.79878	1.48375	2.18762						16.25	-0.00120598	-0.0146511	-0.0241239	-0.0115875
163	1.72003	1.43035	2.0885						16.3	0.00519401	-0.00725112	-0.00332394	-0.00548753
163.5	1.70291	1.4005	2.09277						16.35	0.014094	-0.00455112	0.00307606	-0.0188875
164	1.73474	1.46608	2.06487						16.4	0.00979401	-0.0112511	-0.00762394	-0.0161875
164.5	1.69614	1.45613	2.02429						16.45	0.013194	-0.0155511	-0.00452394	-0.0142875
165	1.73566	1.43161	2.0749						16.5	0.00489401	-0.00855112	-0.00642394	0.00461247
165.5	1.6959	1.46071	1.99393						16.55	0.00309401	-0.0133511	-0.0103239	-0.0203875
166	1.62875	1.39622	1.9391						16.6	-0.00790599	-0.0167511	-0.00212394	-0.0219875
166.5	1.67622	1.44113	2.00076						16.65	-0.000605985	-0.00515112	-0.00362394	-0.0145875
167	1.60466	1.34088	1.89808						16.7	-0.00120598	-0.00305112	-0.00272394	0.000612469
167.5	1.64098	1.40273	1.94905						16.75	0.010994	-0.000851122	-0.00392394	-0.000287531
168	1.52776	1.1891	1.86843						16.8	0.00949401	-0.00485112	0.00067606	0.0134125
168.5	1.6508	1.45697	1.88344						16.85	0.00219402	-0.00515112	0.00977606	-0.00948753
169	1.63868	1.42617	1.91887						16.9	0.00279401	-0.00855112	-0.00122394	-0.0121875
169.5	1.63546	1.42235	1.88606						16.95	0.00579401	0.00334888	-0.0161239	-0.00638753
170	1.60499	1.42923	1.82882						17	-0.00970599	-0.00215112	-0.00972394	0.0153125
170.5	1.55961	1.35753	1.79525						17.05	-0.00150599	0.000348878	-0.0228239	0.0214125
171	1.62745	1.39831	1.8915						17.1	-0.00730599	-0.00245112	-0.00702394	0.0192125
171.5	1.4944	1.19183	1.81248						17.15	-0.013406	-0.0195511	-0.0137239	-0.00118753
172	1.52304	1.30982	1.77084						17.2	-0.00510599	-0.00665112	-0.00702394	-0.00208753
172.5	1.59275	1.39718	1.8194						17.25	-0.00240598	-0.00305112	0.00487606	-0.00368753
173	1.57477	1.39372	1.80588						17.3	0.00679401	-0.00245112	0.00617606	0.00981247
173.5	1.54506	1.34926	1.76353						17.35	0.015294	-0.000251122	-0.00942394	0.0122125
174	1.59178	1.36364	1.86036						17.4	0.016494	0.00524888	-0.00512394	0.00341247
174.5	1.57801	1.34165	1.84805						17.45	-0.000605985	0.00244888	-0.0106239	0.000312469
175	1.53372	1.3051	1.79777						17.5	0.00829402	0.00244888	-0.0152239	0.00401247
175.5	1.56603	1.36948	1.80214						17.55	-0.00180598	0.00124888	-0.0262239	0.0122125
176	1.57447	1.38016	1.8086						17.6	-0.00120598	0.00244888	-0.00882394	-0.00328753
176.5	1.52428	1.31551	1.76668						17.65	0.000394015	-0.00725112	-0.00912394	0.000612469
177	1.46756	1.24942	1.72067						17.7	0.00279401	0.00884888	-0.00242394	-0.00118753
177.5	1.52123	1.2835	1.79862						17.75	-0.00640599	0.0137489	-0.00092394	-0.00428753
178	1.50206	1.31124	1.73816						17.8	-0.00210598	-0.00245112	-0.00332394	-0.0222875
178.5	1.5345	1.31663	1.77824						17.85	0.013494	0.00154888	-0.00062394	-0.0240875
179	1.50109	1.273	1.76596						17.9	0.013794	0.0110489	0.00487606	-0.00698753
179.5	1.51186	1.26202	1.78304						17.95	-0.00240598	0.0152489	0.00277606	-0.00298753
180	1.51657	1.28754	1.78242						18	0.00769402	0.00734888	-0.00542394	-0.00488753
180.5	1.56211	1.34082	1.81061						18.05	0.00309401	4.88778e-05	0.00067606	-0.00978753
181	1.58428	1.39424	1.7911						18.1	0.00709402	0.00734888	-0.00732394	1.24688e-05
181.5	1.48834	1.27791	1.73222						18.15	-0.012506	-0.000551122	-0.00612394	-0.00118753
182	1.47	1.24241	1.72703						18.2	-0.010306	0.00824888	0.00157606	0.00731247
182.5	1.4618	1.24864	1.69495						18.25	-0.021606	-0.00975112	0.00427606	0.00581247
183	1.48395	1.28215	1.7186						18.3	-0.00570599	0.00704888	-0.0112239	0.0101125
183.5	1.42474	1.17914	1.70152						18.35	0.000994015	-0.0121511	-0.0143239	0.000312469
184	1.4865	1.27244	1.71296						18.4	-0.000305985	-0.000251122	-0.0149239	0.00341247
184.5	1.50623	1.30855	1.72499						18.45	-0.010606	-0.00245112	-0.00732394	0.0150125
185	1.41172	1.19367	1.63998						18.5	-0.00970599	0.00614888	-0.00452394	0.0104125
185.5	1.44479	1.22323	1.67963						18.55	0.00369402	0.0113489	0.00127606	-0.00948753
186	1.44545	1.23896	1.6599						18.6	0.000994015	0.0101489	-0.0149239	0.000612469
186.5	1.45061	1.2587	1.65179						18.65	-0.000605985	0.00584888	-0.00642394	-0.00118753
187	1.4531	1.25324	1.65048						18.7	-0.013406	0.0284489	-0.0213239	0.0107125
187.5	1.45649	1.26427	1.63832						18.75	-0.013106	0.0149489	-0.0167239	0.00671247
188	1.36063	1.1412	1.59096						18.8	-0.023406	0.0116489	0.00097606	0.00761247
188.5	1.39434	1.16055	1.63952						18.85	-0.00910599	0.0143489	-0.00272394	0.00491247
189	1.3284	1.04229	1.5808						18.9	-0.00940599	0.00494888	-0.00092394	0.00731247
189.5	1.42826	1.1728	1.67344						18.95	-0.018006	0.00584888	-0.00612394	0.00641247
190	1.43576	1.24851	1.63065						19	0.000394015	0.00304888	-0.00942394	-0.00978753
190.5	1.40168	1.18976	1.59995						19.05	0.010994	0.00364888	-0.00972394	0.000912469
191	1.38643	1.16374	1.61414						19.1	0.00279401	0.00304888	-0.0109239	0.00641247
191.5	1.33817	1.09542	1.56907						19.15	-0.017306	0.0116489	-0.0125239	-0.00268753
192	1.37163	1.13281	1.58641						19.2	-0.014606	0.00734888	-0.00912394	-0.00238753
192.5	1.3371	1.06572	1.57829						19.25	-0.011206	0.00884888	-0.00392394	-0.00758753
193	1.41208	1.18686	1.64773						19.3	-0.010606	-0.0146511	0.00097606	-0.0112875
193.5	1.37829	1.08017	1.61939						19.35	-0.00850599	-0.0158511	-0.00702394	-0.00608753
194	1.38303	1.21245	1.56702						19.4	0.00189401	-0.00335112	-0.0164239	-0.0133875
194.5	1.3908	1.20814	1.57676						19.45	-0.013706	-0.00545112	-0.00702394	-0.0246875
195	1.28231	1.04846	1.52022						19.5	-0.00970599	-0.00725112	-0.00122394	-0.0103875
195.5	1.34238	1.17029	1.53155						19.55	0.00129401	-0.00215112	-0.0302239	0.00641247
196	1.3138	1.10274	1.53331						19.6	-0.00210598	-0.00545112	-0.00732394	-0.00548753
196.5	1.19025	0.929632	1.47718						19.65	-0.00210598	0.0155489	-0.0152239	-0.00548753
197	1.39821	1.22032	1.60226						19.7	-0.00940599	0.00854888	-0.00242394	-0.000287531
197.5	1.37395	1.16471	1.60791						19.75	-0.022206	-0.00145112	-0.00332394	0.000912469
198	1.40072	1.25296	1.55988						19.8	-0.027406	-0.000851122	-0.0131239	0.0101125
198.5	1.36347	1.20679	1.53053						19.85	-0.00760599	0.00464888	-0.0125239	-0.0118875
199	1.38716	1.21711	1.57431						19.9	-0.00180598	-0.00455112	-0.0149239	-0.0155875
199.5	1.42456	1.215	1.63042						19.95	-0.00670599	-0.00515112	-0.0366239	-0.0133875
200	1.41892	1.12014	1.66203						20	0	0	0	0	stim blanked
200.5	1.46514	1.2673	1.6454						20.05	0	0	0	0
201	1.43918	1.19843	1.66431						20.1	0	0	0	0
201.5	1.4074	1.20649	1.60683						20.15	0	0	0	0
202	1.47777	1.19957	1.7304						20.2	0	0	0	0
202.5	1.54247	1.30979	1.76414						20.25	0	0	0	0
203	1.48367	1.2858	1.68239						20.3	0	0	0	0
203.5	1.36882	1.22474	1.51599						20.35	0	0	0	0
204	1.38126	1.22402	1.53172						20.4	0	0	0	0
204.5	1.45707	1.28496	1.64558						20.45	0	0	0	0
205	1.43108	1.24495	1.62414						20.5	0	0	0	0
205.5	1.46554	1.30447	1.65031						20.55	0	0	0	0
206	1.32086	1.03459	1.56939						20.6	0	0	0	0
206.5	1.467	1.3278	1.61904						20.65	0	0	0	0
207	1.40045	1.23163	1.5669						20.7	0	0	0	0
207.5	1.44646	1.29368	1.59271						20.75	0	0	0	0
208	1.39155	1.26987	1.5237						20.8	0	0	0	0
208.5	1.42442	1.2993	1.5595						20.85	0	0	0	0
209	1.38234	1.26033	1.50206						20.9	0	0	0	0
209.5	1.39018	1.26326	1.53675						20.95	0	0	0	0
210	1.39814	1.26835	1.54053						21	0	0	0	0
210.5	1.39782	1.26147	1.5548						21.05	0	0	0	0
211	1.35688	1.21218	1.49656						21.1	0	0	0	0
211.5	1.32614	1.15996	1.48515						21.15	0	0	0	0
212	1.44808	1.33475	1.57143						21.2	0	0	0	0
212.5	1.42105	1.26692	1.57602						21.25	0	0	0	0
213	1.37865	1.24348	1.52555						21.3	0	0	0	0
213.5	1.37102	1.26431	1.48672						21.35	0	0	0	0
214	1.34901	1.21972	1.48836						21.4	0	0	0	0
214.5	1.37209	1.26217	1.49168						21.45	0	0	0	0
215	1.38716	1.2523	1.54048						21.5	0	0	0	0
215.5	1.33353	1.19357	1.48329						21.55	0	0	0	0
216	1.34994	1.25255	1.45303						21.6	0	0	0	0
216.5	1.34102	1.22053	1.49388						21.65	0	0	0	0
217	1.38212	1.26005	1.50934						21.7	0	0	0	0
217.5	1.35796	1.2305	1.47959						21.75	0	0	0	0
218	1.35763	1.23055	1.50433						21.8	0	0	0	0
218.5	1.36468	1.2593	1.47584						21.85	-0.049106	-0.0661511	-0.0732239	-0.0557875
219	1.33342	1.21239	1.46045						21.9	-0.084506	-0.126651	-0.110124	-0.0985875
219.5	1.3543	1.23778	1.49013						21.95	-0.076906	-0.125351	-0.111624	-0.104688
220	1.38952	1.28206	1.51332						22	-0.122906	-0.155651	-0.131824	-0.100088
									22.05	-0.127506	-0.173651	-0.133924	-0.105888
									22.1	-0.131506	-0.180051	-0.145524	-0.110788
									22.15	-0.141906	-0.212651	-0.146124	-0.123888
									22.2	-0.163806	-0.235551	-0.188224	-0.148588
									22.25	-0.168406	-0.259051	-0.205924	-0.174888
									22.3	-0.178506	-0.288351	-0.223624	-0.223988
									22.35	-0.218806	-0.299351	-0.263624	-0.258488
									22.4	-0.238306	-0.327151	-0.303924	-0.289288
									22.45	-0.269106	-0.358851	-0.344524	-0.324388
									22.5	-0.300906	-0.404051	-0.393324	-0.371688
									22.55	-0.333206	-0.425351	-0.409524	-0.417188
									22.6	-0.372906	-0.468151	-0.440024	-0.481588
									22.65	-0.413206	-0.494351	-0.497724	-0.547788
									22.7	-0.437906	-0.539851	-0.543824	-0.603588
									22.75	-0.475406	-0.570651	-0.583124	-0.627688
									22.8	-0.518406	-0.600851	-0.615524	-0.684188
									22.85	-0.568206	-0.630751	-0.641424	-0.744888
									22.9	-0.583406	-0.649651	-0.682624	-0.784588
									22.95	-0.625606	-0.682651	-0.718324	-0.829488
									23	-0.638706	-0.712851	-0.754324	-0.890188
									23.05	-0.664306	-0.750351	-0.791924	-0.930788
									23.1	-0.698506	-0.768451	-0.836424	-0.984488
									23.15	-0.727506	-0.793151	-0.867924	-1.03299
									23.2	-0.758606	-0.823051	-0.898424	-1.08669
									23.25	-0.784906	-0.852951	-0.934124	-1.12879
									23.3	-0.808406	-0.888351	-0.957324	-1.15329
									23.35	-0.845606	-0.905451	-0.968624	-1.19049
									23.4	-0.838306	-0.926451	-1.00432	-1.21949
									23.45	-0.879506	-0.942951	-1.03792	-1.27069
									23.5	-0.895006	-0.957651	-1.07202	-1.32139
									23.55	-0.902106	-1.00095	-1.09192	-1.35249
									23.6	-0.913006	-1.01865	-1.12452	-1.38149
									23.65	-0.941106	-1.02995	-1.13732	-1.40349
									23.7	-0.972206	-1.03325	-1.15292	-1.43459
									23.75	-0.981706	-1.04675	-1.17792	-1.45479
									23.8	-0.987206	-1.06835	-1.17792	-1.49469
									23.85	-1.00491	-1.06805	-1.19412	-1.51459
									23.9	-1.02321	-1.09825	-1.21822	-1.50659
									23.95	-1.02991	-1.09005	-1.22552	-1.53869
									24	-1.06011	-1.08635	-1.23042	-1.56459
									24.05	-1.07421	-1.10315	-1.25392	-1.58599
									24.1	-1.06811	-1.12025	-1.26032	-1.59209
									24.15	-1.08151	-1.12575	-1.29022	-1.60249
									24.2	-1.08001	-1.13435	-1.25482	-1.61649
									24.25	-1.09061	-1.13555	-1.27862	-1.62199
									24.3	-1.10011	-1.13185	-1.30732	-1.63509
									24.35	-1.10991	-1.14835	-1.31502	-1.65619
									24.4	-1.10771	-1.15325	-1.29972	-1.66499
									24.45	-1.12181	-1.15415	-1.31562	-1.67479
									24.5	-1.13491	-1.15075	-1.31922	-1.67659
									24.55	-1.13981	-1.14985	-1.33052	-1.66409
									24.6	-1.12061	-1.14045	-1.32902	-1.69069
									24.65	-1.11811	-1.16485	-1.32962	-1.70779
									24.7	-1.13461	-1.18065	-1.33392	-1.68819
									24.75	-1.14381	-1.16545	-1.33112	-1.70259
									24.8	-1.15261	-1.14405	-1.33692	-1.70039
									24.85	-1.15751	-1.15715	-1.33302	-1.71359
									24.9	-1.14951	-1.16635	-1.34212	-1.69429
									24.95	-1.14591	-1.15105	-1.35102	-1.69309
									25	-1.14221	-1.15105	-1.34822	-1.71229
									25.05	-1.13491	-1.15295	-1.34492	-1.72969
									25.1	-1.13151	-1.14685	-1.33602	-1.72609
									25.15	-1.11901	-1.15715	-1.34212	-1.73399
									25.2	-1.12941	-1.13705	-1.33782	-1.71969
									25.25	-1.12571	-1.14865	-1.34362	-1.71169
									25.3	-1.13551	-1.13885	-1.35312	-1.72639
									25.35	-1.12121	-1.14015	-1.34302	-1.72879
									25.4	-1.13641	-1.14835	-1.34032	-1.71839
									25.45	-1.13801	-1.13735	-1.34272	-1.72359
									25.5	-1.13251	-1.12695	-1.32202	-1.71509
									25.55	-1.13281	-1.11935	-1.33782	-1.69159
									25.6	-1.12601	-1.11905	-1.33692	-1.69309
									25.65	-1.12421	-1.11935	-1.32262	-1.70199
									25.7	-1.13061	-1.12025	-1.31102	-1.71509
									25.75	-1.11631	-1.12025	-1.31862	-1.70259
									25.8	-1.12211	-1.10375	-1.31832	-1.70289
									25.85	-1.11721	-1.09705	-1.30062	-1.69889
									25.9	-1.09771	-1.11235	-1.29542	-1.68029
									25.95	-1.10931	-1.10315	-1.30002	-1.67079
									26	-1.09001	-1.08975	-1.30492	-1.66409
									26.05	-1.09491	-1.07905	-1.31012	-1.66869
									26.1	-1.07941	-1.07295	-1.30122	-1.66409
									26.15	-1.07941	-1.06415	-1.28812	-1.65069
									26.2	-1.06681	-1.03935	-1.27712	-1.64519
									26.25	-1.06141	-1.04155	-1.28322	-1.64859
									26.3	-1.05491	-1.04125	-1.26982	-1.65279
									26.35	-1.05681	-1.04095	-1.26922	-1.64699
									26.4	-1.03721	-1.03635	-1.25972	-1.61069
									26.45	-1.03481	-1.01315	-1.26312	-1.60579
									26.5	-1.04791	-1.00675	-1.26282	-1.62289
									26.55	-1.03241	-1.00765	-1.26092	-1.61929
									26.6	-1.02291	-1.01135	-1.24172	-1.59609
									26.65	-1.02991	-1.00705	-1.23592	-1.60059
									26.7	-1.01221	-1.00975	-1.23622	-1.58659
									26.75	-1.00281	-0.996651	-1.21092	-1.57839
									26.8	-0.997906	-0.980851	-1.20142	-1.58749
									26.85	-1.00521	-0.987251	-1.20362	-1.58169
									26.9	-1.01311	-0.976851	-1.20482	-1.57159
									26.95	-0.999106	-0.970451	-1.18282	-1.57199
									27	-0.975306	-0.963451	-1.18432	-1.56489
									27.05	-0.967106	-0.939651	-1.18682	-1.54269
									27.1	-0.966406	-0.930751	-1.18402	-1.53809
									27.15	-0.963106	-0.938051	-1.19142	-1.53899
									27.2	-0.953006	-0.933551	-1.16572	-1.53779
									27.25	-0.947206	-0.917351	-1.15632	-1.53109
									27.3	-0.942006	-0.906951	-1.14682	-1.51489
									27.35	-0.939906	-0.897751	-1.15472	-1.51029
									27.4	-0.937106	-0.893251	-1.13802	-1.50509
									27.45	-0.929206	-0.896851	-1.13982	-1.49439
									27.5	-0.923406	-0.888351	-1.13832	-1.49319
									27.55	-0.914006	-0.870351	-1.13222	-1.46639
									27.6	-0.915806	-0.864851	-1.11482	-1.46759
									27.65	-0.901406	-0.850151	-1.10872	-1.45999
									27.7	-0.896906	-0.856251	-1.09252	-1.44739
									27.75	-0.885306	-0.850151	-1.10132	-1.43829
									27.8	-0.883106	-0.842551	-1.08272	-1.44069
									27.85	-0.862706	-0.833051	-1.07972	-1.43099
									27.9	-0.864506	-0.833451	-1.08002	-1.41569
									27.95	-0.871506	-0.826951	-1.07632	-1.40869
									28	-0.849606	-0.823951	-1.07362	-1.40229
									28.05	-0.848606	-0.820551	-1.06142	-1.38879
									28.1	-0.840706	-0.794651	-1.04242	-1.37939
									28.15	-0.847406	-0.776051	-1.05282	-1.38119
									28.2	-0.821806	-0.786451	-1.03512	-1.36139
									28.25	-0.817206	-0.781251	-1.03452	-1.36749
									28.3	-0.802606	-0.762951	-1.01622	-1.36349
									28.35	-0.816906	-0.765651	-1.01012	-1.34249
									28.4	-0.793106	-0.756551	-1.01342	-1.36019
									28.45	-0.789706	-0.753751	-1.01072	-1.35959
									28.5	-0.795806	-0.756551	-1.00032	-1.33759
									28.55	-0.772706	-0.734251	-0.997324	-1.33449
									28.6	-0.776606	-0.744951	-0.983824	-1.31559
									28.65	-0.774206	-0.718351	-0.955224	-1.30979
									28.7	-0.761706	-0.699451	-0.970724	-1.29179
									28.75	-0.764406	-0.696051	-0.963724	-1.29969
									28.8	-0.744006	-0.708551	-0.958524	-1.30339
									28.85	-0.739706	-0.691151	-0.951824	-1.28299
									28.9	-0.744306	-0.690551	-0.946624	-1.27649
									28.95	-0.739106	-0.693651	-0.934724	-1.26709
									29	-0.734806	-0.683851	-0.930424	-1.27169
									29.05	-0.738506	-0.652451	-0.916424	-1.24999
									29.1	-0.726606	-0.641451	-0.914024	-1.22769
									29.15	-0.705806	-0.661551	-0.895024	-1.24109
									29.2	-0.704906	-0.644551	-0.888924	-1.24269
									29.25	-0.687506	-0.628351	-0.891424	-1.22439
									29.3	-0.674706	-0.620051	-0.891124	-1.20819
									29.35	-0.672306	-0.621051	-0.881624	-1.20669
									29.4	-0.679906	-0.614851	-0.870624	-1.19379
									29.45	-0.662206	-0.592951	-0.872524	-1.19379
									29.5	-0.647206	-0.591751	-0.863024	-1.18409
									29.55	-0.641406	-0.599951	-0.844124	-1.18069
									29.6	-0.644206	-0.596251	-0.836124	-1.17129
									29.65	-0.641706	-0.592051	-0.847424	-1.18129
									29.7	-0.634406	-0.572751	-0.826124	-1.15689
									29.75	-0.646906	-0.570651	-0.818724	-1.15569
									29.8	-0.616406	-0.541951	-0.816324	-1.14529
									29.85	-0.603606	-0.528551	-0.821524	-1.12459
									29.9	-0.605406	-0.531551	-0.812324	-1.12399
									29.95	-0.606606	-0.546851	-0.807424	-1.11879
									30	-0.594406	-0.549851	-0.812024	-1.11719
									30.05	-0.592306	-0.540151	-0.781224	-1.10559
									30.1	-0.585906	-0.538951	-0.776024	-1.09709
									30.15	-0.571506	-0.523051	-0.788224	-1.09589
									30.2	-0.578606	-0.514151	-0.769024	-1.08119
									30.25	-0.572206	-0.499551	-0.757724	-1.07299
									30.3	-0.563906	-0.498351	-0.762324	-1.06749
									30.35	-0.563306	-0.479451	-0.753424	-1.06349
									30.4	-0.553506	-0.470551	-0.732124	-1.06379
									30.45	-0.544406	-0.480351	-0.736324	-1.04919
									30.5	-0.552606	-0.467151	-0.735124	-1.04739
									30.55	-0.555406	-0.476651	-0.717724	-1.03419
									30.6	-0.549906	-0.466551	-0.720824	-1.02539
									30.65	-0.531906	-0.471151	-0.736024	-1.01409
									30.7	-0.514806	-0.457151	-0.722924	-1.01529
									30.75	-0.520306	-0.446451	-0.714424	-1.00309
									30.8	-0.509306	-0.448251	-0.704324	-1.00069
									30.85	-0.490106	-0.447351	-0.699424	-0.994588
									30.9	-0.489806	-0.445851	-0.688424	-0.996088
									30.95	-0.479406	-0.428751	-0.672324	-0.978688
									31	-0.481206	-0.423551	-0.679024	-0.953088
									31.05	-0.477906	-0.422351	-0.667424	-0.953088
									31.1	-0.470206	-0.407351	-0.672924	-0.957888
									31.15	-0.469306	-0.393051	-0.650324	-0.957288
									31.2	-0.448306	-0.406451	-0.641724	-0.959788
									31.25	-0.454106	-0.397051	-0.638424	-0.948188
									31.3	-0.460506	-0.397051	-0.641724	-0.923788
									31.35	-0.455006	-0.383251	-0.619224	-0.917688
									31.4	-0.445806	-0.377751	-0.614624	-0.926188
									31.45	-0.435106	-0.371351	-0.620724	-0.917988
									31.5	-0.438806	-0.353951	-0.616424	-0.908788
									31.55	-0.425706	-0.358551	-0.608824	-0.892288
									31.6	-0.429606	-0.356151	-0.607624	-0.882888
									31.65	-0.413506	-0.350951	-0.623424	-0.877688
									31.7	-0.417706	-0.348751	-0.614024	-0.873688
									31.75	-0.420206	-0.343251	-0.599924	-0.867288
									31.8	-0.408006	-0.334451	-0.588924	-0.859388
									31.85	-0.401006	-0.332351	-0.577324	-0.848388
									31.9	-0.395806	-0.306951	-0.580424	-0.848388
									31.95	-0.394206	-0.314951	-0.560024	-0.839488
									32	-0.387206	-0.303351	-0.566724	-0.837088
									32.05	-0.366206	-0.301451	-0.559024	-0.831888
									32.1	-0.383606	-0.292951	-0.535224	-0.819688
									32.15	-0.395206	-0.294451	-0.541324	-0.809288
									32.2	-0.374106	-0.292351	-0.537124	-0.826988
									32.25	-0.375906	-0.296251	-0.538924	-0.813588
									32.3	-0.357606	-0.294751	-0.531624	-0.789188
									32.35	-0.355806	-0.281051	-0.523624	-0.788888
									32.4	-0.361906	-0.274951	-0.511124	-0.775088
									32.45	-0.352406	-0.271551	-0.508124	-0.779988
									32.5	-0.344206	-0.262751	-0.519724	-0.772088
									32.55	-0.339606	-0.245351	-0.524924	-0.757388
									32.6	-0.336306	-0.245051	-0.505624	-0.752288
									32.65	-0.336306	-0.227651	-0.517524	-0.753788
									32.7	-0.333506	-0.231251	-0.488824	-0.749488
									32.75	-0.338106	-0.231251	-0.473924	-0.732688
									32.8	-0.332006	-0.243851	-0.476324	-0.740688
									32.85	-0.308506	-0.234351	-0.452824	-0.752288
									32.9	-0.298406	-0.237351	-0.459524	-0.741888
									32.95	-0.307306	-0.225451	-0.456824	-0.724488
									33	-0.311806	-0.217851	-0.455624	-0.724788
									33.05	-0.289006	-0.204751	-0.461724	-0.708888
									33.1	-0.293506	-0.208051	-0.445524	-0.703688
									33.15	-0.286506	-0.207451	-0.448324	-0.688188
									33.2	-0.292906	-0.191651	-0.444024	-0.681788
									33.25	-0.296306	-0.188851	-0.420524	-0.694588
									33.3	-0.282806	-0.176651	-0.437024	-0.674388
									33.35	-0.296606	-0.177851	-0.427524	-0.673188
									33.4	-0.284106	-0.175451	-0.419924	-0.673788
									33.45	-0.274006	-0.168751	-0.414424	-0.644188
									33.5	-0.261206	-0.178451	-0.416824	-0.641188
									33.55	-0.259006	-0.161151	-0.410124	-0.645688
									33.6	-0.257506	-0.150151	-0.395824	-0.642088
									33.65	-0.242006	-0.162651	-0.397324	-0.619788
									33.7	-0.229406	-0.160751	-0.391224	-0.601788
									33.75	-0.231306	-0.162051	-0.372024	-0.588388
									33.8	-0.248706	-0.166951	-0.377824	-0.598688
									33.85	-0.236506	-0.146151	-0.371724	-0.606688
									33.9	-0.231606	-0.133951	-0.368324	-0.605188
									33.95	-0.231306	-0.134251	-0.349424	-0.587488
									34	-0.229406	-0.130251	-0.380224	-0.588388
									34.05	-0.225506	-0.149551	-0.389424	-0.576488
									34.1	-0.239806	-0.119551	-0.367724	-0.568788
									34.15	-0.210806	-0.122351	-0.348824	-0.575188
									34.2	-0.209906	-0.114451	-0.359524	-0.563288
									34.25	-0.207506	-0.115951	-0.360724	-0.559088
									34.3	-0.213606	-0.126351	-0.356424	-0.546588
									34.35	-0.216606	-0.104651	-0.335024	-0.535288
									34.4	-0.212006	-0.111051	-0.349724	-0.531888
									34.45	-0.195906	-0.112851	-0.331424	-0.543188
									34.5	-0.174206	-0.0988511	-0.305724	-0.531288
									34.55	-0.173906	-0.0939511	-0.311224	-0.525188
									34.6	-0.198306	-0.0948511	-0.311824	-0.514488
									34.65	-0.192806	-0.0915511	-0.304824	-0.523088
									34.7	-0.179706	-0.0866511	-0.303624	-0.523988
									34.75	-0.180306	-0.0927511	-0.323724	-0.523088
									34.8	-0.180606	-0.0945511	-0.300624	-0.497688
									34.85	-0.167506	-0.0805511	-0.285024	-0.499288
									34.9	-0.181206	-0.0808511	-0.276424	-0.489188
									34.95	-0.172106	-0.0747511	-0.278624	-0.485188
									35	-0.157106	-0.0710511	-0.285324	-0.481288
									35.05	-0.168406	-0.0643511	-0.278024	-0.467488
									35.1	-0.148906	-0.0668511	-0.265224	-0.456188
									35.15	-0.154406	-0.0457511	-0.260624	-0.472688
									35.2	-0.151306	-0.0429511	-0.261524	-0.464788
									35.25	-0.143406	-0.0506511	-0.261224	-0.454088
									35.3	-0.146106	-0.0582511	-0.269124	-0.464188
									35.35	-0.149206	-0.0310511	-0.267324	-0.444588
									35.4	-0.156506	-0.0362511	-0.251124	-0.438188
									35.45	-0.153506	-0.0353511	-0.240724	-0.436688
									35.5	-0.129006	-0.0335511	-0.241324	-0.432688
									35.55	-0.126006	-0.0356511	-0.245324	-0.425388
									35.6	-0.135406	-0.0280511	-0.234024	-0.414688
									35.65	-0.118706	-0.0158511	-0.234624	-0.413788
									35.7	-0.122306	-0.0307511	-0.208124	-0.415588
									35.75	-0.122606	-0.00305112	-0.210824	-0.422688
									35.8	-0.120506	-0.0127511	-0.220924	-0.419288
									35.85	-0.117106	-0.0204511	-0.225524	-0.402788
									35.9	-0.129306	-0.0118511	-0.219124	-0.390288
									35.95	-0.113506	-0.0402511	-0.209324	-0.393088
									36	-0.096706	-0.0353511	-0.221824	-0.400088
									36.05	-0.100406	-0.0268511	-0.217524	-0.405288
									36.1	-0.105506	-0.00115112	-0.190424	-0.387588
									36.15	-0.098806	-0.00825112	-0.186724	-0.369888
									36.2	-0.091506	-0.00395112	-0.200824	-0.366188
									36.25	-0.092406	0.0143489	-0.187924	-0.364988
									36.3	-0.086606	0.00124888	-0.185824	-0.369888
									36.35	-0.086606	0.0177489	-0.198024	-0.371988
									36.4	-0.097606	-0.00885112	-0.190724	-0.370788
									36.45	-0.086906	0.00584888	-0.186124	-0.358288
									36.5	-0.079606	0.0180489	-0.173924	-0.368588
									36.55	-0.082006	0.0140489	-0.180024	-0.368988
									36.6	-0.075306	0.0247489	-0.180624	-0.363788
									36.65	-0.088506	0.0131489	-0.154124	-0.344188
									36.7	-0.074406	0.0168489	-0.162624	-0.348488
									36.75	-0.091506	0.0110489	-0.158324	-0.343288
									36.8	-0.083606	0.0235489	-0.156224	-0.335988
									36.85	-0.075906	0.0311489	-0.156824	-0.331688
									36.9	-0.068906	0.0357489	-0.163524	-0.323788
									36.95	-0.075006	0.0342489	-0.155624	-0.308488
									37	-0.061306	0.0290489	-0.127224	-0.319788
									37.05	-0.052706	0.0451489	-0.131524	-0.311888
									37.1	-0.046306	0.0531489	-0.137924	-0.302088
									37.15	-0.038706	0.0311489	-0.139424	-0.313688
									37.2	-0.042706	0.0433489	-0.147424	-0.291088
									37.25	-0.043306	0.0537489	-0.133324	-0.294188
									37.3	-0.037806	0.0482489	-0.124224	-0.297488
									37.35	-0.036606	0.0412489	-0.138224	-0.285888
									37.4	-0.030206	0.0482489	-0.132424	-0.289288
									37.45	-0.038706	0.0668489	-0.123524	-0.292388
									37.5	-0.025906	0.0577489	-0.110124	-0.282588
									37.55	-0.041506	0.0534489	-0.106224	-0.270688
									37.6	-0.033506	0.0586489	-0.112924	-0.280388
									37.65	-0.034106	0.0577489	-0.129324	-0.270688
									37.7	-0.031406	0.0540489	-0.107124	-0.270988
									37.75	-0.029606	0.0653489	-0.111624	-0.271888
									37.8	-0.034706	0.0552489	-0.0952239	-0.259688
									37.85	-0.042406	0.0604489	-0.0897239	-0.256288
									37.9	-0.027406	0.0747489	-0.0936239	-0.266388
									37.95	-0.023106	0.0772489	-0.0949239	-0.269788
									38	-0.015506	0.0549489	-0.101624	-0.232488
									38.05	-0.024106	0.0863489	-0.101024	-0.240488
									38.1	-0.029906	0.0912489	-0.103424	-0.248388
									38.15	-0.026206	0.0671489	-0.0851239	-0.239588
									38.2	0.000394015	0.0683489	-0.0778239	-0.232788
									38.25	-0.00300599	0.0751489	-0.0726239	-0.227288
									38.3	-0.018306	0.0879489	-0.0723239	-0.247788
									38.35	-0.00880599	0.0836489	-0.0744239	-0.233488
									38.4	-0.00910599	0.0799489	-0.0750239	-0.226688
									38.45	-5.99e-06	0.0845489	-0.0762239	-0.222188
									38.5	-0.00880599	0.0787489	-0.0668239	-0.208988
									38.55	-0.010306	0.0830489	-0.0521239	-0.204188
									38.6	0.00579401	0.0943489	-0.0512239	-0.217288
									38.65	0.012894	0.0867489	-0.0653239	-0.201688
									38.7	-0.010006	0.0915489	-0.0555239	-0.203488
									38.75	0.00129401	0.114449	-0.0482239	-0.210888
									38.8	0.000694015	0.106549	-0.0616239	-0.214188
									38.85	-0.00450598	0.102849	-0.0619239	-0.206288
									38.9	0.000694015	0.0998489	-0.0476239	-0.214788
									38.95	0.00979401	0.106249	-0.0323239	-0.223988
									39	0.021094	0.0958489	-0.0470239	-0.196488
									39.05	0.029994	0.0986489	-0.0350239	-0.204488
									39.1	0.019894	0.103149	-0.0369239	-0.203888
									39.15	0.00979401	0.0912489	-0.0476239	-0.188288
									39.2	0.022294	0.115949	-0.0396239	-0.190388
									39.25	0.028394	0.120249	-0.0378239	-0.197388
									39.3	0.014994	0.104449	-0.0228239	-0.185788
									39.35	0.025394	0.117249	-0.0271239	-0.192888
									39.4	0.019294	0.116949	-0.0317239	-0.185488
									39.45	0.022294	0.104749	-0.0235239	-0.173888
									39.5	0.019894	0.106249	-0.0134239	-0.163288
									39.55	0.00579401	0.107149	-0.0293239	-0.169388
									39.6	-5.99e-06	0.120249	-0.0363239	-0.168088
									39.65	-0.00730599	0.125149	-0.0271239	-0.169988
									39.7	0.029294	0.123649	-0.0293239	-0.178788
									39.75	0.041194	0.106549	-0.0277239	-0.175488
									39.8	0.039994	0.112949	-0.0210239	-0.175188
									39.85	0.031194	0.132749	-0.00702394	-0.163888
									39.9	0.029694	0.133049	-0.00852394	-0.151988
									39.95	0.030294	0.123649	-0.0143239	-0.148588
									40	0.027794	0.117549	0.00737606	-0.150688
									40.05	0.024794	0.125749	0.00917606	-0.151688
									40.1	0.049494	0.115949	-0.0146239	-0.138788
									40.15	0.050694	0.122449	-0.0109239	-0.134588
									40.2	0.046394	0.123349	0.00977606	-0.148888
									40.25	0.041894	0.116949	0.00517606	-0.160788
									40.3	0.039394	0.115649	-0.00482394	-0.130888
									40.35	0.049194	0.130649	0.00857606	-0.132688
									40.4	0.052194	0.137049	0.0109761	-0.135788
									40.45	0.037894	0.116949	0.0210761	-0.123888
									40.5	0.062894	0.129449	0.0137761	-0.128788
									40.55	0.057394	0.119949	0.00827606	-0.116588
									40.6	0.062894	0.140149	0.0192761	-0.114088
									40.65	0.044894	0.133649	0.00617606	-0.117188
									40.7	0.046994	0.134649	0.0137761	-0.107088
									40.75	0.051294	0.139849	0.0149761	-0.102488
									40.8	0.046394	0.136149	0.00307606	-0.102788
									40.85	0.065394	0.139449	0.0247761	-0.100088
									40.9	0.065694	0.141649	0.0463761	-0.104688
									40.95	0.066294	0.144649	0.0210761	-0.119888
									41	0.054994	0.145549	0.0164761	-0.0975875
									41.05	0.064694	0.123649	0.0238761	-0.100088
									41.1	0.074494	0.142849	0.0265761	-0.106488
									41.15	0.063494	0.152949	0.0302761	-0.0948875
									41.2	0.065094	0.143449	0.0335761	-0.0771875
									41.25	0.063194	0.136449	0.0439761	-0.0832875
									41.3	0.057994	0.149249	0.0472761	-0.0826875
									41.35	0.058894	0.151749	0.0454761	-0.0930875
									41.4	0.058894	0.138249	0.0408761	-0.0856875
									41.45	0.068994	0.142249	0.0472761	-0.0853875
									41.5	0.068694	0.142849	0.0463761	-0.0866875
									41.55	0.078194	0.134049	0.0491761	-0.0679875
									41.6	0.064694	0.136749	0.0268761	-0.0588875
									41.65	0.058894	0.154449	0.0164761	-0.0667875
									41.7	0.075094	0.163649	0.0387761	-0.0670875
									41.75	0.079994	0.149249	0.0433761	-0.0731875
									41.8	0.088194	0.142849	0.0320761	-0.0939875
									41.85	0.076994	0.159349	0.0469761	-0.0756875
									41.9	0.079994	0.145949	0.0479761	-0.0725875
									41.95	0.067194	0.153249	0.0427761	-0.0841875
									42	0.081794	0.151749	0.0451761	-0.0908875
									42.05	0.076994	0.146849	0.0497761	-0.0759875
									42.1	0.083394	0.148349	0.0512761	-0.0893875
									42.15	0.088194	0.166049	0.0561761	-0.0744875
									42.2	0.090394	0.155049	0.0442761	-0.0792875
									42.25	0.090694	0.157849	0.0549761	-0.0560875
									42.3	0.075994	0.140449	0.0613761	-0.0576875
									42.35	0.080294	0.146849	0.0640761	-0.0652875
									42.4	0.076594	0.145949	0.0701761	-0.0564875
									42.45	0.084294	0.155649	0.0558761	-0.0719875
									42.5	0.072094	0.148349	0.0518761	-0.0670875
									42.55	0.075094	0.144649	0.0662761	-0.0594875
									42.6	0.090394	0.158749	0.0692761	-0.0536875
									42.65	0.106594	0.144349	0.0634761	-0.0603875
									42.7	0.091294	0.142249	0.0662761	-0.0499875
									42.75	0.090694	0.176749	0.0744761	-0.0423875
									42.8	0.089194	0.175849	0.0714761	-0.0466875
									42.85	0.091594	0.171549	0.0646761	-0.0274875
									42.9	0.094694	0.163249	0.0613761	-0.0228875
									42.95	0.092494	0.155649	0.0616761	-0.0377875
									43	0.089194	0.154449	0.0823761	-0.0499875
									43.05	0.089794	0.152349	0.0698761	-0.0506875
									43.1	0.096194	0.152649	0.0564761	-0.0347875
									43.15	0.113294	0.145949	0.0622761	-0.0466875
									43.2	0.109294	0.157149	0.0683761	-0.0466875
									43.25	0.106194	0.170949	0.0595761	-0.0414875
									43.3	0.101694	0.160549	0.0686761	-0.0435875
									43.35	0.102294	0.160249	0.0683761	-0.0347875
									43.4	0.098894	0.163249	0.0610761	-0.0240875
									43.45	0.097094	0.174849	0.0701761	-0.0277875
									43.5	0.112394	0.157549	0.0878761	-0.0444875
									43.55	0.081794	0.151049	0.0826761	-0.0411875
									43.6	0.085494	0.158749	0.108976	-0.0307875
									43.65	0.107494	0.158449	0.0970761	-0.0231875
									43.7	0.113594	0.170949	0.0860761	-0.0344875
									43.75	0.119094	0.169049	0.0643761	-0.0249875
									43.8	0.110794	0.157849	0.0707761	-0.0179875
									43.85	0.119394	0.157849	0.0659761	-0.0243875
									43.9	0.094694	0.138849	0.0698761	-0.0274875
									43.95	0.097394	0.161749	0.0765761	-0.0258875
									44	0.102294	0.164849	0.0817761	-0.0286875
									44.05	0.114194	0.164849	0.0698761	-0.0243875
									44.1	0.102894	0.141949	0.0903761	-0.0194875
									44.15	0.118794	0.155649	0.0863761	-0.0197875
									44.2	0.107794	0.169049	0.0894761	-0.00948753
									44.25	0.106194	0.162349	0.0909761	-0.0158875
									44.3	0.111994	0.178849	0.0842761	-0.0124875
									44.35	0.114494	0.168749	0.0952761	-0.0148875
									44.4	0.123994	0.159349	0.0891761	-0.00848753
									44.45	0.127294	0.170049	0.0939761	0.00341247
									44.5	0.102894	0.169749	0.0836761	-0.00238753
									44.55	0.104094	0.168749	0.0796761	0.000312469
									44.6	0.121794	0.166649	0.0857761	0.00401247
									44.65	0.098894	0.173349	0.0891761	0
									44.7	0.111694	0.177349	0.0808761	0
									44.75	0.132794	0.172449	0.0942761	0.0116125
									44.8	0.122394	0.168449	0.0988761	-0.00818753
									44.85	0.106194	0.177349	0.0918761	-0.000887531
									44.9	0.122694	0.170049	0.0918761	0.00281247
									44.95	0.123294	0.189849	0.115376	0.0168125
									45	0.123294	0.170349	0.102576	0.0162125
									45.05	0.117494	0.164549	0.0961761	0.0263125
									45.1	0.117194	0.167849	0.0802761	-0.00728753
									45.15	0.104994	0.158149	0.0820761	0.00281247
									45.2	0.120294	0.167549	0.0997761	0.0168125
									45.25	0.117194	0.164849	0.0924761	0.0162125
									45.3	0.126994	0.169049	0.0985761	0.0263125
									45.35	0.116894	0.168149	0.100776	0.0116125
									45.4	0.121194	0.167549	0.0936761	-0.00788753
									45.45	0.122094	0.175849	0.0988761	-0.00608753
									45.5	0.118494	0.176749	0.113276	0.00281247
									45.55	0.119394	0.172449	0.108676	0.0113125
									45.6	0.115394	0.168749	0.103776	0.000912469
									45.65	0.116894	0.152649	0.100776	0.00491247
									45.7	0.115994	0.177649	0.0888761	0.0183125
									45.75	0.115694	0.167549	0.0918761	0.00311247
									45.8	0.125194	0.161449	0.0796761	0.0223125
									45.85	0.122694	0.153549	0.0888761	0.00671247
									45.9	0.123594	0.162349	0.0921761	0.00791247
									45.95	0.122394	0.162649	0.104676	0.0140125
									46	0.121494	0.159349	0.104676	0.0244125
									46.05	0.126994	0.159649	0.0994761	0.0238125
									46.1	0.119094	0.177649	0.0991761	0.0159125
									46.15	0.130094	0.176149	0.109576	0.0125125
									46.2	0.134894	0.173649	0.118076	0.0180125
									46.25	0.124594	0.161149	0.103476	0.0293125
									46.3	0.126994	0.160549	0.107176	0.0198125
									46.35	0.122694	0.160549	0.106576	0.0250125
									46.4	0.121194	0.154449	0.113576	0.0159125
									46.45	0.135194	0.177349	0.0970761	0.0144125
									46.5	0.128794	0.169049	0.100376	0.0247125
									46.55	0.125494	0.157849	0.111376	0.0263125
									46.6	0.115694	0.156849	0.111976	0.0311125
									46.65	0.109894	0.163249	0.100076	0.0424125
									46.7	0.109294	0.157849	0.104376	0.0348125
									46.75	0.119994	0.152349	0.0897761	0.0369125
									46.8	0.129694	0.168149	0.0988761	0.0415125
									46.85	0.137394	0.157849	0.0912761	0.0336125
									46.9	0.110494	0.168149	0.0927761	0.0269125
									46.95	0.109594	0.172149	0.104676	0.0324125
									47	0.133994	0.160849	0.101676	0.0406125
									47.05	0.151094	0.168449	0.107476	0.0388125
									47.1	0.130394	0.171249	0.102876	0.0369125
									47.15	0.122094	0.168449	0.111376	0.0378125
									47.2	0.124294	0.165449	0.103476	0.0436125
									47.25	0.112694	0.161749	0.105276	0.0363125
									47.3	0.120894	0.166349	0.0964761	0.0436125
									47.35	0.119994	0.153249	0.105576	0.0546125
									47.4	0.137094	0.165749	0.0964761	0.0436125
									47.45	0.135494	0.169049	0.103176	0.0171125
									47.5	0.135194	0.176449	0.110476	0.0403125
									47.55	0.125794	0.150149	0.102876	0.0357125
									47.6	0.137094	0.170949	0.119076	0.0443125
									47.65	0.145594	0.175549	0.118776	0.0613125
									47.7	0.143194	0.143449	0.103476	0.0577125
									47.75	0.131594	0.151049	0.108076	0.0375125
									47.8	0.137094	0.172449	0.112976	0.0415125
									47.85	0.130994	0.189849	0.109276	0.0385125
									47.9	0.133394	0.187449	0.0991761	0.0458125
									47.95	0.141294	0.170349	0.103476	0.0546125
									48	0.136794	0.162649	0.113576	0.0513125
									48.05	0.128494	0.172749	0.100376	0.0372125
									48.1	0.128494	0.179749	0.112976	0.0400125
									48.15	0.119394	0.175249	0.102276	0.0476125
									48.2	0.130694	0.177049	0.101076	0.0382125
									48.25	0.134894	0.176149	0.0955761	0.0446125
									48.3	0.140394	0.169749	0.0805761	0.0516125
									48.35	0.132794	0.173349	0.0653761	0.0498125
									48.4	0.128194	0.155349	0.0961761	0.0574125
									48.45	0.137394	0.158449	0.0866761	0.0421125
									48.5	0.134594	0.158749	0.0927761	0.0516125
									48.55	0.135894	0.173649	0.0930761	0.0565125
									48.6	0.143194	0.174249	0.109576	0.0552125
									48.65	0.140994	0.166649	0.101076	0.0443125
									48.7	0.140394	0.153849	0.0903761	0.0424125
									48.75	0.129694	0.146849	0.111376	0.0400125
									48.8	0.123994	0.177349	0.114176	0.0580125
									48.85	0.121494	0.181349	0.0979761	0.0485125
									48.9	0.138894	0.169449	0.106176	0.0336125
									48.95	0.141994	0.149249	0.109876	0.0546125
									49	0.124594	0.154749	0.100076	0.0504125
									49.05	0.120894	0.152949	0.101076	0.0543125
									49.1	0.116894	0.180949	0.103176	0.0586125
									49.15	0.135894	0.171249	0.112376	0.0531125
									49.2	0.137094	0.175249	0.102876	0.0498125
									49.25	0.135194	0.179449	0.105276	0.0369125
									49.3	0.131594	0.189849	0.104376	0.0665125
									49.35	0.120594	0.186449	0.105276	0.0580125
									49.4	0.133994	0.182549	0.0939761	0.0473125
									49.45	0.139794	0.171549	0.0949761	0.0583125
									49.5	0.147794	0.172749	0.105576	0.0458125
									49.55	0.121494	0.170049	0.0976761	0.0412125
									49.6	0.114194	0.168749	0.109576	0.0406125
									49.65	0.121194	0.173049	0.103176	0.0366125
									49.7	0.128194	0.189249	0.0936761	0.0409125
									49.75	0.120294	0.176749	0.100776	0.0568125
									49.8	0.127294	0.164249	0.100376	0.0504125
									49.85	0.132794	0.186149	0.101076	0.0342125
									49.9	0.129394	0.170049	0.110476	0.0394125
									49.95	0.140094	0.169049	0.114176	0.0678125
									50	0.151094	0.173349	0.0952761	0.0510125
									50.05	0.122694	0.182849	0.101376	0.0632125
									50.1	0.111394	0.170049	0.0970761	0.0668125
									50.15	0.133694	0.171249	0.0897761	0.0671125
									50.2	0.136794	0.168749	0.100076	0.0641125
									50.25	0.138594	0.163649	0.0979761	0.0403125
									50.3	0.143794	0.168449	0.108976	0.0507125
									50.35	0.132194	0.169049	0.100076	0.0629125
									50.4	0.132794	0.165149	0.0918761	0.0763125
									50.45	0.107794	0.155649	0.107776	0.0742125
									50.5	0.128194	0.164549	0.133676	0.0586125
									50.55	0.143794	0.172149	0.117176	0.0433125
									50.6	0.146794	0.179149	0.116276	0.0638125
									50.65	0.130094	0.168149	0.0909761	0.0626125
									50.7	0.143494	0.166949	0.0942761	0.0775125
									50.75	0.138894	0.170649	0.113876	0.0815125
									50.8	0.131594	0.182549	0.107476	0.0711125
									50.85	0.131294	0.181349	0.101376	0.0488125
									50.9	0.133694	0.172149	0.100076	0.0641125
									50.95	0.123594	0.159349	0.105576	0.0617125
									51	0.120294	0.157549	0.113876	0.0531125
									51.05	0.121194	0.180949	0.0946761	0.0552125
									51.1	0.128194	0.162049	0.0988761	0.0601125
									51.15	0.134594	0.167549	0.104676	0.0574125
									51.2	0.123594	0.170049	0.105276	0.0607125
									51.25	0.111094	0.189549	0.115376	0.0687125
									51.3	0.124894	0.181349	0.116876	0.0623125
									51.35	0.133994	0.170649	0.113576	0.0571125
									51.4	0.127894	0.169449	0.102876	0.0653125
									51.45	0.119994	0.169749	0.109876	0.0659125
									51.5	0.126994	0.169449	0.108976	0.0555125
									51.55	0.128194	0.155049	0.127576	0.0662125
									51.6	0.126394	0.178249	0.104376	0.0632125
									51.65	0.131594	0.184649	0.114476	0.0586125
									51.7	0.143794	0.172749	0.115976	0.0476125
									51.75	0.130394	0.166649	0.118476	0.0565125
									51.8	0.130694	0.178849	0.111976	0.0729125
									51.85	0.134294	0.173049	0.103776	0.0678125
									51.9	0.127894	0.185849	0.110776	0.0638125
									51.95	0.130094	0.180949	0.0796761	0.0482125
									52	0.122994	0.173649	0.0933761	0.0623125
									52.05	0.118494	0.175849	0.112376	0.0723125
									52.1	0.096794	0.183449	0.120876	0.0787125
									52.15	0.117794	0.180049	0.130076	0.0714125
									52.2	0.116594	0.189549	0.123876	0.0638125
									52.25	0.131294	0.178249	0.106576	0.0711125
									52.3	0.126694	0.173649	0.102276	0.0739125
									52.35	0.130094	0.167549	0.105576	0.0821125
									52.4	0.110194	0.186449	0.111076	0.0610125
									52.45	0.119994	0.185549	0.114176	0.0494125
									52.5	0.121194	0.172149	0.115076	0.0470125
									52.55	0.123594	0.172449	0.114476	0.0586125
									52.6	0.116894	0.163649	0.122076	0.0745125
									52.65	0.106894	0.152949	0.114776	0.0534125
									52.7	0.111094	0.165149	0.101076	0.0568125
									52.75	0.125494	0.184949	0.111676	0.0571125
									52.8	0.123994	0.170349	0.107476	0.0589125
									52.85	0.125494	0.158449	0.0964761	0.0678125
									52.9	0.115094	0.164249	0.114176	0.0574125
									52.95	0.144394	0.176149	0.123276	0.0635125
									53	0.119094	0.173049	0.116876	0.0519125
									53.05	0.111994	0.158749	0.117476	0.0595125
									53.1	0.123294	0.172449	0.102276	0.0675125
									53.15	0.127594	0.171249	0.106176	0.0510125
									53.2	0.124294	0.157149	0.101976	0.0516125
									53.25	0.106594	0.173349	0.0936761	0.0498125
									53.3	0.110494	0.167849	0.0918761	0.0598125
									53.35	0.125494	0.156849	0.109576	0.0522125
									53.4	0.112394	0.176149	0.130376	0.0699125
									53.45	0.108094	0.176449	0.120276	0.0876125
									53.5	0.119994	0.163249	0.113576	0.0821125
									53.55	0.119394	0.179149	0.103476	0.0647125
									53.6	0.118494	0.177049	0.102576	0.0705125
									53.65	0.123594	0.168449	0.102276	0.0595125
									53.7	0.140094	0.175249	0.104676	0.0644125
									53.75	0.126994	0.185249	0.105876	0.0781125
									53.8	0.122394	0.177349	0.114776	0.0693125
									53.85	0.125194	0.164549	0.111076	0.0662125
									53.9	0.121194	0.178849	0.117476	0.0754125
									53.95	0.135194	0.189249	0.122676	0.0787125
									54	0.129394	0.191949	0.115076	0.0729125
									54.05	0.135494	0.166349	0.115976	0.0617125
									54.1	0.121194	0.160249	0.113876	0.0708125
									54.15	0.130994	0.173049	0.121476	0.0626125
									54.2	0.122994	0.187449	0.104676	0.0763125
									54.25	0.119394	0.171849	0.0991761	0.0812125
									54.3	0.117494	0.164849	0.0997761	0.0641125
									54.35	0.122694	0.175849	0.101076	0.0754125
									54.4	0.141294	0.167249	0.0924761	0.0604125
									54.45	0.127594	0.165449	0.0958761	0.0732125
									54.5	0.128494	0.163649	0.0900761	0.0729125
									54.55	0.117194	0.171849	0.0955761	0.0736125
									54.6	0.117494	0.177649	0.100076	0.0610125
									54.65	0.125494	0.165449	0.104376	0.0876125
									54.7	0.122094	0.172449	0.107776	0.0687125
									54.75	0.133994	0.182549	0.108076	0.0592125
									54.8	0.121794	0.149849	0.113876	0.0732125
									54.85	0.096494	0.158149	0.0976761	0.0909125
									54.9	0.107194	0.162349	0.107176	0.0787125
									54.95	0.126994	0.177049	0.118776	0.0537125
									55	0.129094	0.168449	0.114476	0.0580125
									55.05	0.129094	0.158449	0.121476	0.0711125
									55.1	0.125794	0.173349	0.128476	0.0769125
									55.15	0.109294	0.166949	0.128176	0.0794125
									55.2	0.115094	0.181649	0.117776	0.0842125
									55.25	0.135194	0.168449	0.122076	0.0720125
									55.3	0.112994	0.164249	0.125476	0.0763125
									55.35	0.117194	0.164549	0.115376	0.0705125
									55.4	0.113294	0.148049	0.118776	0.0714125
									55.45	0.123594	0.157149	0.122076	0.0671125
									55.5	0.117194	0.162949	0.113576	0.0775125
									55.55	0.127594	0.177649	0.108976	0.0690125
									55.6	0.130094	0.176149	0.115076	0.0620125
									55.65	0.123294	0.155649	0.127876	0.0598125
									55.7	0.134294	0.158149	0.136476	0.0684125
									55.75	0.130094	0.164549	0.116876	0.0629125
									55.8	0.114794	0.162049	0.113276	0.0702125
									55.85	0.113894	0.173649	0.124276	0.0626125
									55.9	0.128494	0.183449	0.119376	0.0659125
									55.95	0.109894	0.173049	0.114476	0.0781125
									56	0.104394	0.166049	0.115076	0.0589125
									56.05	0.110794	0.170949	0.100776	0.0678125
									56.1	0.123994	0.168449	0.108676	0.0687125
									56.15	0.103494	0.153549	0.121776	0.0681125
									56.2	0.102594	0.153249	0.123576	0.0641125
									56.25	0.109294	0.166349	0.124576	0.0583125
									56.3	0.111994	0.167249	0.101076	0.0604125
									56.35	0.118794	0.158449	0.114776	0.0613125
									56.4	0.112694	0.138849	0.110476	0.0598125
									56.45	0.109894	0.158449	0.111376	0.0665125
									56.5	0.123994	0.175549	0.133076	0.0690125
									56.55	0.115094	0.164249	0.121776	0.0836125
									56.6	0.130694	0.175549	0.103176	0.0681125
									56.65	0.114194	0.153249	0.135176	0.0720125
									56.7	0.118494	0.154149	0.139176	0.0861125
									56.75	0.119094	0.163649	0.133076	0.0784125
									56.8	0.114494	0.159349	0.126976	0.0736125
									56.85	0.114494	0.163249	0.124876	0.0806125
									56.9	0.122394	0.143149	0.121776	0.0684125
									56.95	0.108694	0.142249	0.131876	0.0617125
									57	0.109894	0.161449	0.124876	0.0656125
									57.05	0.118494	0.161749	0.108676	0.0699125
									57.1	0.130094	0.146849	0.111676	0.0586125
									57.15	0.122994	0.151349	0.114776	0.0522125
									57.2	0.109894	0.158149	0.117776	0.0732125
									57.25	0.113594	0.160249	0.132176	0.0861125
									57.3	0.097394	0.158749	0.133676	0.0803125
									57.35	0.115694	0.158149	0.131276	0.0742125
									57.4	0.117194	0.155949	-0.0262239	0.0693125
									57.45	0.118494	0.153849	0.155676	0.0772125
									57.5	0.115394	0.153549	0.181276	0.0848125
									57.55	0.123294	0.162649	0.159276	0.0958125
									57.6	0.122694	0.151049	0.112376	0.0845125
									57.65	0.114794	0.167849	0.117476	0.0867125
									57.7	0.137394	0.157549	0.112976	0.0925125
									57.75	0.128794	0.157149	0.131276	0.0906125
									57.8	0.115094	0.148049	0.127276	0.0714125
									57.85	0.117194	0.159049	0.119976	0.0754125
									57.9	0.117494	0.142849	0.114476	0.0946125
									57.95	0.115994	0.148649	0.119976	0.0909125
									58	0.119094	0.147449	0.112976	0.0705125
									58.05	0.114794	0.145949	0.109876	0.0812125
									58.1	0.127894	0.143449	0.116576	0.0842125
									58.15	0.119094	0.152949	0.123576	0.0809125
									58.2	0.102294	0.152649	0.117176	0.0827125
									58.25	0.110194	0.151049	0.123576	0.0919125
									58.3	0.107494	0.165449	0.114476	0.0922125
									58.35	0.136494	0.157149	0.109276	0.0848125
									58.4	0.128194	0.146549	0.122376	0.0711125
									58.45	0.120894	0.148049	0.114176	0.0650125
									58.5	0.118794	0.154749	0.133976	0.0754125
									58.55	0.129094	0.149549	0.135176	0.0818125
									58.6	0.111394	0.158449	0.123276	0.103512
									58.65	0.107194	0.151749	0.118076	0.0623125
									58.7	0.113594	0.139149	0.115676	0.0690125
									58.75	0.113294	0.155649	0.111976	0.0675125
									58.8	0.123294	0.157849	0.120276	0.0794125
									58.85	0.113894	0.150149	0.104676	0.0717125
									58.9	0.104094	0.152949	0.118476	0.0702125
									58.95	0.106194	0.155349	0.114176	0.0772125
									59	0.110494	0.136449	0.126976	0.0607125
									59.05	0.116594	0.141649	0.127576	0.0647125
									59.1	0.127294	0.140449	0.130676	0.0678125
									59.15	0.109894	0.134949	0.110476	0.0662125
									59.2	0.109594	0.136149	0.141576	0.0586125
									59.25	0.110494	0.134349	0.139476	0.0757125
									59.3	0.117494	0.144349	0.126976	0.0687125
									59.35	0.111394	0.115049	0.126376	0.0665125
									59.4	0.098294	0.131249	0.124276	0.0726125
									59.45	0.117494	0.139849	0.122676	0.0882125
									59.5	0.126394	0.132149	0.120876	0.0934125
									59.55	0.125194	0.145549	0.133976	0.0861125
									59.6	0.111094	0.149249	0.132176	0.0784125
									59.65	0.103194	0.153849	0.118476	0.0745125
									59.7	0.119094	0.141949	0.121176	0.0775125
									59.75	0.117794	0.140149	0.122376	0.0855125
									59.8	0.112694	0.144349	0.126376	0.0803125
									59.85	0.115694	0.142549	0.115376	0.0739125
									59.9	0.117794	0.149549	0.0994761	0.0736125
									59.95	0.116594	0.148649	0.119076	0.0748125
									60	0.116594	0.146249	0.127576	0.0708125
									60.05	0.122094	0.138849	0.119376	0.0711125
									60.1	0.128194	0.159349	0.127576	0.0821125
									60.15	0.145594	0.137949	0.138276	0.0736125
									60.2	0.106594	0.135849	0.102276	0.0967125
									60.25	0.101694	0.132749	0.114776	0.0897125
									60.3	0.119994	0.140449	0.133076	0.0845125
									60.35	0.133694	0.117849	0.116876	0.0684125
									60.4	0.128494	0.110149	0.126076	0.0623125
									60.45	0.123594	0.128849	0.122676	0.0662125
									60.5	0.123994	0.144049	0.108676	0.0729125
									60.55	0.130694	0.134649	0.113576	0.0751125
									60.6	0.121494	0.131249	0.118476	0.0784125
									60.65	0.126094	0.132749	0.114776	0.0833125
									60.7	0.114194	0.146549	0.110476	0.0848125
									60.75	0.118794	0.127249	0.108976	0.0769125
									60.8	0.120294	0.114149	0.111076	0.0732125
									60.85	0.100494	0.123649	0.107476	0.0833125
									60.9	0.107794	0.119349	0.108076	0.0876125
									60.95	0.111394	0.134049	0.0933761	0.0766125
									61	0.113594	0.137049	0.122076	0.0803125
									61.05	0.119094	0.136449	0.126076	0.0940125
									61.1	0.126394	0.124849	0.120576	0.0897125
									61.15	0.130694	0.128849	0.115076	0.0787125
									61.2	0.120894	0.145949	0.113576	0.0690125
									61.25	0.129094	0.130049	0.120876	0.0891125
									61.3	0.118794	0.139449	0.105276	0.0931125
									61.35	0.119094	0.156849	0.0964761	0.0870125
									61.4	0.119094	0.159349	0.112676	0.0714125
									61.45	0.123994	0.145949	0.114476	0.0848125
									61.5	0.107194	0.134349	0.126076	0.0748125
									61.55	0.108994	0.140749	0.108076	0.0931125
									61.6	0.119394	0.152349	0.115076	0.0867125
									61.65	0.109594	0.137949	0.112376	0.0852125
									61.7	0.106594	0.136749	0.105276	0.109612
									61.75	0.118194	0.137049	0.107176	0.0711125
									61.8	0.116294	0.135549	0.121776	0.0678125
									61.85	0.122094	0.137949	0.118076	0.0720125
									61.9	0.131894	0.148949	0.116576	0.0821125
									61.95	0.122394	0.129149	0.114776	0.0708125
									62	0.131594	0.121149	0.119976	0.0967125
									62.05	0.122994	0.125749	0.127876	0.0894125
									62.1	0.106194	0.130349	0.103476	0.0662125
									62.15	0.109894	0.144349	0.0946761	0.0763125
									62.2	0.134594	0.136749	0.106876	0.0888125
									62.25	0.118494	0.131849	0.125776	0.0830125
									62.3	0.109594	0.117249	0.127576	0.0665125
									62.35	0.109294	0.140149	0.127276	0.0720125
									62.4	0.121194	0.134349	0.124276	0.0900125
									62.45	0.111694	0.120849	0.110476	0.101912
									62.5	0.099194	0.120549	0.112376	0.0812125
									62.55	0.104094	0.138549	0.133676	0.0812125
									62.6	0.111394	0.134049	0.123576	0.0842125
									62.65	0.110794	0.119949	0.0991761	0.0842125
									62.7	0.129394	0.120549	0.108676	0.0723125
									62.75	0.126994	0.138249	0.111676	0.0906125
									62.8	0.125794	0.121449	0.111976	0.0879125
									62.85	0.121194	0.132449	0.129376	0.0842125
									62.9	0.109894	0.130649	0.100376	0.0732125
									62.95	0.110194	0.128849	0.0979761	0.0653125
									63	0.119094	0.123049	0.0970761	0.0613125
									63.05	0.115694	0.118149	0.0967761	0.0699125
									63.1	0.128194	0.139849	0.113576	0.0867125
									63.15	0.125194	0.147749	0.118476	0.0870125
									63.2	0.111094	0.133649	0.133376	0.0928125
									63.25	0.118194	0.125749	0.112376	0.0876125
									63.3	0.113294	0.121449	0.0939761	0.0913125
									63.35	0.100094	0.112349	0.0942761	0.0833125
									63.4	0.109594	0.114149	0.107476	0.0986125
									63.45	0.120894	0.109549	0.110476	0.0772125
									63.5	0.132494	0.124849	0.116276	0.0757125
									63.55	0.117794	0.115949	0.110476	0.0830125
									63.6	0.105894	0.118749	0.0988761	0.0781125
									63.65	0.118494	0.132749	0.0991761	0.0858125
									63.7	0.113294	0.134949	0.106576	0.0699125
									63.75	0.121794	0.139849	0.106576	0.0772125
									63.8	0.110194	0.130949	0.0909761	0.0864125
									63.85	0.106894	0.125749	0.111676	0.0717125
									63.9	0.106894	0.123949	0.0988761	0.0778125
									63.95	0.108094	0.119649	0.0808761	0.0775125
									64	0.116894	0.107449	0.110776	0.0867125
									64.05	0.121794	0.126949	0.120276	0.0595125
									64.1	0.119994	0.128249	0.108976	0.0696125
									64.15	0.120894	0.143749	0.0942761	0.0732125
									64.2	0.120894	0.116649	0.0906761	0.0794125
									64.25	0.123994	0.114449	0.121476	0.0766125
									64.3	0.115394	0.115649	0.103176	0.0842125
									64.35	0.111094	0.115949	0.109276	0.108712
									64.4	0.133394	0.116349	0.108976	0.0922125
									64.45	0.130994	0.105049	0.112976	0.0781125
									64.5	0.122694	0.141649	0.105876	0.0754125
									64.55	0.111994	0.125149	0.109876	0.0662125
									64.6	0.118494	0.126349	0.104976	0.0671125
									64.65	0.117794	0.114749	0.101676	0.0739125
									64.7	0.114494	0.124249	0.0918761	0.0729125
									64.75	0.114194	0.124549	0.0997761	0.0827125
									64.8	0.116894	0.116949	0.111076	0.0778125
									64.85	0.094294	0.120549	0.0955761	0.0839125
									64.9	0.100094	0.128849	0.0952761	0.0809125
									64.95	0.104994	0.120549	0.0665761	0.0778125
									65	0.111094	0.123049	0.0680761	0.0748125
									65.05	0.098594	0.115649	0.0967761	0.0690125
									65.1	0.105294	0.121749	0.0921761	0.0720125
									65.15	0.115994	0.126649	0.111376	0.0705125
									65.2	0.123594	0.111449	0.106876	0.0714125
									65.25	0.110494	0.136449	0.0833761	0.0671125
									65.3	0.119694	0.124849	0.0958761	0.0665125
									65.35	0.126394	0.109849	0.109276	0.0748125
									65.4	0.127894	0.118749	0.0979761	0.0739125
									65.45	0.109894	0.130049	0.107776	0.0687125
									65.5	0.104994	0.126949	0.109576	0.0607125
									65.55	0.108994	0.127549	0.0964761	0.0662125
									65.6	0.114494	0.108949	0.0772761	0.0763125
									65.65	0.112994	0.108349	0.0860761	0.0922125
									65.7	0.102594	0.121449	0.0970761	0.0894125
									65.75	0.116294	0.130949	0.102276	0.0760125
									65.8	0.107794	0.119949	0.0869761	0.0659125
									65.85	0.107794	0.132149	0.0814761	0.0653125
									65.9	0.090994	0.134349	0.0744761	0.0613125
									65.95	0.110794	0.130049	0.0891761	0.0754125
									66	0.103494	0.123649	0.102876	0.0638125
									66.05	0.101394	0.123049	0.0784761	0.0577125
									66.1	0.081794	0.125149	0.0897761	0.0717125
									66.15	0.112694	0.127849	0.0903761	0.0623125
									66.2	0.102894	0.120249	0.0906761	0.0501125
									66.25	0.101694	0.125749	0.0851761	0.0647125
									66.3	0.113294	0.126049	0.0888761	0.0610125
									66.35	0.097394	0.121749	0.0823761	0.0516125
									66.4	0.101994	0.114749	0.0900761	0.0571125
									66.45	0.097094	0.106249	0.0686761	0.0693125
									66.5	0.105594	0.119649	0.0875761	0.0766125
									66.55	0.107194	0.132749	0.0933761	0.0687125
									66.6	0.098894	0.139849	0.0866761	0.0830125
									66.65	0.111094	0.131549	0.0845761	0.0720125
									66.7	0.087294	0.122749	0.0930761	0.0812125
									66.75	0.084594	0.123649	0.0891761	0.0827125
									66.8	0.090994	0.116349	0.0842761	0.0769125
									66.85	0.095294	0.119949	0.0897761	0.0675125
									66.9	0.089494	0.129449	0.0888761	0.0757125
									66.95	0.105894	0.115049	0.102276	0.0681125
									67	0.108994	0.115949	0.0823761	0.0736125
									67.05	0.111694	0.111149	0.0863761	0.0839125
									67.1	0.106594	0.112349	0.0881761	0.0879125
									67.15	0.101694	0.124849	0.0744761	0.0617125
									67.2	0.092494	0.130049	0.0884761	0.0598125
									67.25	0.102294	0.121749	0.0906761	0.0690125
									67.3	0.108394	0.119649	0.0830761	0.0644125
									67.35	0.106594	0.106549	0.0756761	0.0717125
									67.4	0.106894	0.0995489	0.0665761	0.0678125
									67.45	0.115094	0.115649	0.0741761	0.0732125
									67.5	0.106594	0.132449	0.0750761	0.0702125
									67.55	0.089494	0.137049	0.0692761	0.0775125
									67.6	0.100494	0.140749	0.0820761	0.0574125
									67.65	0.092194	0.120849	0.0805761	0.0668125
									67.7	0.091594	0.133649	0.0857761	0.0537125
									67.75	0.098294	0.122449	0.0790761	0.0574125
									67.8	0.100494	0.102549	0.0799761	0.0623125
									67.85	0.085494	0.111449	0.0930761	0.0504125
									67.9	0.104094	0.119049	0.0897761	0.0745125
									67.95	0.104094	0.120249	0.0912761	0.0626125
									68	0.108394	0.123349	0.0872761	0.0620125
									68.05	0.106594	0.128249	0.0833761	0.0623125
									68.1	0.089194	0.135849	0.0967761	0.0705125
									68.15	0.090694	0.121749	0.0866761	0.0702125
									68.2	0.097694	0.115949	0.0854761	0.0769125
									68.25	0.097094	0.121749	0.0747761	0.0635125
									68.3	0.104394	0.124549	0.0781761	0.0534125
									68.35	0.097994	0.133349	0.0817761	0.0632125
									68.4	0.097694	0.112049	0.0939761	0.0720125
									68.45	0.099794	0.112949	0.0717761	0.0653125
									68.5	0.090994	0.111149	0.0823761	0.0620125
									68.55	0.109294	0.132149	0.0979761	0.0833125
									68.6	0.095294	0.120849	0.101376	0.0708125
									68.65	0.064694	0.115349	0.0894761	0.0424125
									68.7	0.084294	0.116349	0.0891761	0.0757125
									68.75	0.079094	0.123349	0.0942761	0.0687125
									68.8	0.079394	0.117849	0.0964761	0.0781125
									68.85	0.079394	0.127849	0.0845761	0.0757125
									68.9	0.086694	0.117249	0.0881761	0.0681125
									68.95	0.092194	0.117249	0.0793761	0.0742125
									69	0.095894	0.120549	0.0741761	0.0766125
									69.05	0.083094	0.130349	0.0851761	0.0617125
									69.1	0.094294	0.140749	0.0949761	0.0632125
									69.15	0.095294	0.121149	0.101976	0.0726125
									69.2	0.094994	0.104049	0.0845761	0.0534125
									69.25	0.093694	0.121449	0.0863761	0.0467125
									69.3	0.092494	0.101049	0.0909761	0.0623125
									69.35	0.093694	0.111449	0.0604761	0.0629125
									69.4	0.094294	0.112949	0.0698761	0.0589125
									69.45	0.081494	0.108349	0.0811761	0.0559125
									69.5	0.078794	0.116949	0.0872761	0.0623125
									69.55	0.082794	0.117249	0.0775761	0.0543125
									69.6	0.106194	0.113249	0.0836761	0.0745125
									69.65	0.095894	0.116949	0.0833761	0.0592125
									69.7	0.078194	0.129449	0.0775761	0.0525125
									69.75	0.083994	0.118449	0.0845761	0.0586125
									69.8	0.079394	0.0970489	0.0772761	0.0675125
									69.85	0.088194	0.0943489	0.0692761	0.0443125
									69.9	0.080294	0.111149	0.0726761	0.0531125
									69.95	0.083394	0.115049	0.0628761	0.0574125

## Sheet: cKO
time	mean	lb %	ub %	*CI bootstrap				single egs	time	A1B1	A1B2	A1B3	A1B4
0	1.02054	0.920858	1.07397						0	0.000742893	0.000910474	-0.00964614	-0.00582444
0.5	1.02265	0.971423	1.06776						0.05	-0.0129571	0.0192105	-0.0127461	-0.00152444
1	1.04498	0.984294	1.08861						0.1	0.00774289	-0.0115895	-0.00264613	-0.0100244
1.5	0.99701	1.00681	1.03258						0.15	0.0150429	-0.0152895	0.00135387	-0.00522444
2	1.05182	0.959242	1.1132		B				0.2	0.00834289	-0.00368953	-0.00874614	-0.00552444
2.5	1.02373	0.998468	1.07866		1	i			0.25	0.00654289	0.00121047	-0.0124461	0.00307556
3	0.978743	0.962324	1.01869		2	ii			0.3	-0.00415711	0.0146105	-0.00604614	-0.00642444
3.5	0.981089	0.935626	1.02632		3	iii			0.35	0.0166429	0.0103105	-0.00934614	-0.000624439
4	1.05082	0.935206	1.08066		4	iv			0.4	0.00834289	-0.0106895	-0.00234614	-0.0113244
4.5	0.995864	1.02481	1.02163						0.45	0.00314289	-0.00858953	-0.00604614	-0.0134244
5	1.00503	0.971103	1.06481						0.5	0.00714289	-0.00578953	-0.0105461	-0.00332444
5.5	0.974909	0.94724	1.03039						0.55	0.0147429	0.0164105	-0.00574614	-0.00552444
6	1.02994	0.909524	1.09299						0.6	0.00654289	0.00181047	-0.0191461	-0.00792444
6.5	1.03268	0.974061	1.09498						0.65	0.00224289	0.00121047	-0.0127461	0.00887556
7	1.00027	0.979849	1.04782						0.7	0.0147429	-0.00738953	-0.00204614	-0.000924439
7.5	0.96336	0.95503	0.991449						0.75	0.0166429	0.00821047	0.000753865	-0.0149244
8	0.957977	0.937548	1.01974						0.8	0.00254289	-0.0189895	-0.0115461	-0.0146244
8.5	0.97224	0.893829	1.02331						0.85	0.00804289	-0.0164895	5.38653e-05	-0.00672444
9	0.994019	0.913235	1.04519						0.9	0.00104289	0.00121047	0.00435387	0.00947556
9.5	1.00448	0.945798	1.04768						0.95	0.00804289	0.00761047	0.0238539	-0.0158244
10	0.978536	0.960623	1.02319						1	-0.00445711	-0.00428953	-0.00754613	-0.0134244
10.5	0.985658	0.931978	1.05086						1.05	0.00104289	0.0110105	0.00715386	-0.00122444
11	0.976866	0.913284	1.03466						1.1	0.0105429	0.00641047	0.00775387	-0.00482444
11.5	0.994453	0.925114	1.07659						1.15	-0.000157107	0.00451047	-0.00204614	0.00127556
12	0.975201	0.918431	1.02053						1.2	0.00594289	0.00971047	-0.0148461	-0.00332444
12.5	1.00166	0.922693	1.07204						1.25	0.00594289	0.00701047	0.00525386	-0.0177244
13	0.986572	0.936135	1.02311						1.3	0.0105429	0.000910474	0.00405387	-0.0146244
13.5	0.951479	0.943772	1.00087						1.35	0.00714289	1.04738e-05	0.0180539	-0.0116244
14	1.0163	0.899181	1.0472						1.4	-0.00845711	0.0287105	0.00925387	0.00887556
14.5	0.974673	0.97632	1.00934						1.45	0.000442893	0.0216105	-0.0169461	0.00247556
15	0.992029	0.935979	1.03792						1.5	0.0108429	0.0100105	0.0184539	-0.00552444
15.5	0.996784	0.943598	1.05965						1.55	0.00254289	0.00151047	0.00345386	-0.0134244
16	0.956859	0.9322	1.00317						1.6	0.0230429	0.0198105	0.0202539	-0.00552444
16.5	0.953804	0.902629	0.991071						1.65	0.000442893	-0.00128953	0.00105386	-0.0137244
17	1.00888	0.924299	1.05864						1.7	0.0114429	-0.00888953	0.00685386	0.000275561
17.5	0.964399	0.95786	0.994341						1.75	0.0141429	-0.00458953	0.00405387	0.00217556
18	1.01261	0.935695	1.0793						1.8	0.0236429	0.0146105	0.00525386	-0.00792444
18.5	0.987873	0.949345	1.03377						1.85	0.00104289	0.00331047	0.00555386	-0.0155244
19	1.02996	0.944422	1.11184						1.9	-0.00715711	0.00151047	-0.00904614	0.00667556
19.5	1.01254	0.956005	1.06235						1.95	0.0120429	0.00971047	-0.00574614	0.0259756
20	1.00223	0.959709	1.07128						2	0.00534289	-0.00368953	0.00345386	-0.00332444
20.5	0.972603	0.933757	1.03208						2.05	0.00774289	-0.0109895	0.00555386	0.00427556
21	0.93896	0.908022	1.01116						2.1	0.00134289	0.00361047	0.0135539	0.0106756
21.5	1.02498	0.858169	1.07835						2.15	0.00504289	-0.00248953	0.0226539	0.0173756
22	1.01006	0.972446	1.0664						2.2	-0.00205711	0.00121047	-0.000546135	0.00607556
22.5	1.00107	0.95899	1.06825						2.25	0.000442893	-0.00338953	0.00495387	-0.000924439
23	0.950693	0.933214	1.00315						2.3	-0.00415711	0.00491047	-0.00664614	0.00217556
23.5	0.973817	0.892877	1.01077						2.35	0.00164289	0.0177105	0.0159539	0.0140756
24	0.999789	0.93919	1.04324						2.4	0.0153429	0.0113105	-0.00414613	0.0198756
24.5	0.976385	0.957024	1.0308						2.45	0.00744289	-0.0103895	-0.00444614	0.00917556
25	0.972964	0.917437	1.03693						2.5	0.0132429	-0.0137895	0.00585386	0.00337556
25.5	1.04635	0.905723	1.09975						2.55	0.0227429	-0.0207895	-0.00414613	0.0109756
26	1.00365	0.990076	1.05069						2.6	0.0114429	0.00551047	0.0238539	0.00737556
26.5	0.991667	0.959711	1.03844						2.65	0.0120429	0.0128105	0.0205539	-0.00332444
27	0.968997	0.945711	1.02967						2.7	0.0153429	-0.00578953	0.0150539	0.0161756
27.5	0.979643	0.916168	1.01857						2.75	0.00474289	-0.00578953	0.0156539	-0.00582444
28	0.999935	0.940686	1.04028						2.8	0.00104289	-0.0189895	-0.00844614	0.00337556
28.5	0.9687	0.959306	1.00946						2.85	0.00654289	0.0149105	0.0107539	0.0115756
29	0.948575	0.92409	0.996836						2.9	0.00444289	0.00181047	0.0162539	0.000575561
29.5	0.958449	0.895169	1.01161						2.95	0.00224289	0.00731047	0.0211539	-0.00272444
30	0.958363	0.900565	1.01145						3	0.00924289	0.0299105	0.00685386	-0.00452444
30.5	0.952121	0.893968	1.00015						3.05	0.00164289	0.00421047	5.38653e-05	-0.0201244
31	0.980341	0.89977	1.03436						3.1	0.00104289	-0.00458953	0.0135539	-0.0161244
31.5	0.956742	0.918589	1.00687						3.15	0.0144429	-0.0103895	0.0196539	0.00427556
32	0.954147	0.90976	1.0189						3.2	0.00104289	0.00701047	0.0122539	0.0170756
32.5	0.948133	0.889567	1.01125						3.25	0.00954289	0.00121047	0.0144539	-2.44e-05
33	0.966065	0.892388	1.01159						3.3	0.0279429	-0.00188953	0.00805387	0.00457556
33.5	0.984838	0.922864	1.04322						3.35	0.00924289	0.0128105	0.0205539	0.00337556
34	1.01234	0.927853	1.06414						3.4	0.00444289	-0.0161895	0.0113539	0.00767556
34.5	0.977949	0.964052	1.00874						3.45	0.00314289	-0.0317895	-0.00604614	0.00767556
35	0.963911	0.947254	1.02094						3.5	0.000442893	-0.00248953	0.0138539	-0.00332444
35.5	0.989283	0.923387	1.04334						3.55	0.0144429	0.0110105	0.00105386	-0.00522444
36	0.974895	0.949683	1.01933						3.6	0.00194289	0.0134105	0.0205539	-0.00762444
36.5	0.958912	0.928468	1.01255						3.65	0.0239429	0.00451047	0.0122539	-0.00452444
37	0.960268	0.906546	1.02711						3.7	0.00164289	0.0116105	0.0129539	-0.00122444
37.5	0.974136	0.898881	1.03556						3.75	-0.00815711	0.0174105	0.0238539	-0.0119244
38	0.977732	0.908101	1.02462						3.8	0.000442893	-0.00368953	0.0165539	-0.0189244
38.5	0.960651	0.927534	1.01719						3.85	0.00504289	1.04738e-05	0.00955386	-0.00522444
39	0.940322	0.892073	0.988109						3.9	0.00134289	0.00881047	0.0168539	-0.000324439
39.5	0.945576	0.891277	0.989372						3.95	0.0150429	-0.00218953	0.0104539	0.0103756
40	0.941712	0.895178	0.985125						4	0.00254289	-0.0112895	0.00715386	-0.00482444
40.5	0.927508	0.904401	0.969958						4.05	0.0254429	-0.0112895	0.0150539	-0.0137244
41	0.914901	0.884024	0.971818						4.1	0.00194289	-0.00338953	0.0287539	-0.0225244
41.5	0.932424	0.859736	0.974997						4.15	-0.0136571	-0.00458953	0.00835387	-0.00942444
42	0.922047	0.886726	0.992383						4.2	-0.00785711	-0.00708953	0.0187539	-0.00242444
42.5	0.935852	0.850377	1.00012						4.25	0.00314289	-0.0106895	0.0290539	0.00397556
43	0.927132	0.865035	0.993567						4.3	-0.0154571	-0.00668953	0.0324539	-0.00672444
43.5	0.942044	0.856796	1.00597						4.35	0.00954289	0.00581047	0.0357539	-0.00522444
44	0.924926	0.866983	1.00856						4.4	0.000442893	-0.00158953	0.0238539	-0.00732444
44.5	0.935501	0.839104	1.02808						4.45	0.00654289	-0.00338953	0.0190539	-0.00762444
45	0.938861	0.836069	1.01435						4.5	-0.0169571	-0.00218953	0.00925387	-0.00762444
45.5	0.943459	0.862837	1.02557						4.55	-0.00815711	-0.00918953	0.00895387	-0.00732444
46	0.894353	0.858273	0.964689						4.6	-0.0111571	-0.00218953	0.0171539	-0.00942444
46.5	0.927472	0.821349	1.00429						4.65	0.0132429	0.00301047	0.0220539	-0.00882444
47	0.939752	0.851416	1.00782						4.7	-0.000457107	0.000610474	0.0394539	-0.00912444
47.5	0.888297	0.872514	0.9725						4.75	0.00164289	0.0134105	0.0367539	-0.0146244
48	0.939512	0.808925	0.985383						4.8	0.00894289	-0.0140895	0.0382539	-0.00482444
48.5	0.928998	0.887874	1.01403						4.85	0.00134289	0.00241047	0.0406539	0.00637556
49	0.920323	0.841474	0.99826						4.9	-0.00105711	-0.0185895	0.0254539	-0.0106244
49.5	0.945508	0.832716	1.01392						4.95	-0.00235711	0.00361047	0.0263539	0.0115756
50	0.982685	0.867254	1.07358						5	-0.00235711	0.000610474	0.0245539	0.0173756
50.5	0.940832	0.884604	1.01972						5.05	-0.00475711	0.00611047	0.0309539	0.0198756
51	1.00283	0.858966	1.14104						5.1	-0.00535711	-0.00828953	0.0220539	-0.00362444
51.5	0.98863	0.888713	1.15961						5.15	-0.00995711	-0.00368953	0.0242539	0.0100756
52	1.01032	0.86024	1.20624						5.2	-0.0178571	-0.0210895	0.0284539	0.0152756
52.5	0.945209	0.867684	1.03501						5.25	-0.00815711	-0.00368953	0.0412539	0.00737556
53	1.00998	0.851612	1.12764						5.3	-0.0105571	0.00451047	0.0415539	0.00517556
53.5	0.974082	0.89676	1.05629						5.35	-0.0105571	-0.0103895	0.0348539	0.00977556
54	0.998944	0.894002	1.07799						5.4	-0.00785711	0.000610474	0.0467539	-0.00422444
54.5	1.03492	0.922133	1.18824						5.45	0.00444289	-0.0127895	0.0278539	-0.00882444
55	0.971991	0.923322	1.12279						5.5	-0.00355711	-0.0143895	0.0519539	0.000975561
55.5	0.973018	0.838979	1.07546						5.55	0.00134289	-0.00918953	0.0205539	0.00707556
56	0.994061	0.877446	1.11563						5.6	0.0108429	-0.00578953	0.0248539	0.0109756
56.5	0.995044	0.871529	1.15548						5.65	0.00804289	-0.00368953	0.0187539	0.00917556
57	0.946649	0.860092	1.03456						5.7	0.00894289	-0.000889526	0.0293539	-0.00552444
57.5	0.933694	0.848364	1.05042						5.75	0.0108429	-0.0161895	0.0321539	0.0109756
58	0.875805	0.807249	0.993857						5.8	-0.000157107	0.00271047	0.0177539	0.0131756
58.5	0.983313	0.743079	1.12698						5.85	-0.0148571	0.0113105	0.0306539	-0.00942444
59	0.975265	0.867091	1.10282						5.9	0.00954289	-0.00948953	0.0287539	0.00217556
59.5	0.995817	0.84795	1.15734						5.95	-0.0117571	0.00671047	0.0278539	0.00887556
60	0.963849	0.860521	1.12739						6	-0.00235711	0.00391047	0.0211539	0.00547556
60.5	0.942813	0.821053	1.05771						6.05	0.00834289	0.00271047	0.0184539	0.0250756
61	0.948461	0.837056	1.07186						6.1	-0.00135711	-0.0115895	0.0303539	0.0128756
61.5	0.995576	0.827368	1.09455						6.15	-0.00535711	-0.0121895	0.00865387	-0.00332444
62	0.982275	0.890409	1.10234						6.2	0.00284289	0.00911047	0.00135387	0.00707556
62.5	0.983249	0.879229	1.06835						6.25	0.00224289	0.00611047	0.0153539	0.0274756
63	0.961153	0.893409	1.05226						6.3	0.00714289	-0.00828953	0.0242539	0.000275561
63.5	0.962076	0.868547	1.05148						6.35	-0.00135711	0.00241047	0.0242539	-0.00452444
64	0.950422	0.88101	1.0359						6.4	-0.00295711	0.0110105	0.0351539	0.0131756
64.5	0.938965	0.866799	1.04113						6.45	0.00164289	1.04738e-05	0.0196539	0.0121756
65	0.926546	0.831188	1.08229						6.5	-0.00105711	-0.00708953	0.0272539	0.0152756
65.5	0.959462	0.79062	1.09064						6.55	-0.0178571	0.00671047	0.0232539	0.0164756
66	0.967529	0.831737	1.06388						6.6	0.00104289	0.00491047	0.0260539	0.00977556
66.5	0.920745	0.867357	0.994719						6.65	-0.00235711	-0.00798953	0.0153539	-0.00422444
67	0.972269	0.84297	1.08402						6.7	-0.0108571	-0.0173895	0.00985386	0.00127556
67.5	1.00959	0.877751	1.12513						6.75	-0.00715711	-0.00128953	0.0269539	-0.00182444
68	0.972891	0.905036	1.13317						6.8	0.00804289	0.00361047	0.0257539	0.00827556
68.5	0.971842	0.841634	1.04224						6.85	0.000742893	0.00271047	0.0153539	0.0170756
69	1.00872	0.903714	1.11573						6.9	0.0208429	0.0100105	0.00955386	0.000975561
69.5	0.985111	0.902653	1.06809						6.95	0.000442893	-0.00338953	0.0104539	0.00607556
70	0.967783	0.905709	1.05532						7	-0.0169571	0.00851047	0.0214539	-0.00582444
70.5	0.959925	0.873435	1.04582						7.05	-0.00445711	-0.0109895	0.0217539	0.0173756
71	0.971667	0.867962	1.07633						7.1	0.0141429	-0.00888953	0.0126539	-0.00392444
71.5	0.982542	0.869218	1.07059						7.15	0.00624289	0.00181047	0.0248539	-0.00122444
72	0.953409	0.884826	1.02266						7.2	-0.0160571	-0.00668953	0.0245539	0.00307556
72.5	0.995087	0.873139	1.08564						7.25	-0.00875711	-0.00918953	0.0269539	-0.00392444
73	0.980135	0.909827	1.07984						7.3	0.00804289	-0.0192895	0.000753865	0.00547556
73.5	0.939707	0.883885	1.02929						7.35	-0.00595711	-0.00578953	0.0101539	0.0173756
74	0.937766	0.839068	1.01393						7.4	-0.00175711	-0.000589526	0.00495387	-0.000924439
74.5	0.938014	0.851927	1.03565						7.45	0.00194289	0.0131105	0.0205539	0.0189756
75	0.937886	0.842108	1.01737						7.5	-0.00565711	0.00301047	0.0235539	0.000975561
75.5	0.989314	0.845278	1.06763						7.55	0.0163429	0.0195105	0.0190539	0.000275561
76	0.954712	0.902771	1.0228						7.6	0.00954289	0.00491047	0.0214539	-0.00362444
76.5	0.961058	0.882713	1.04107						7.65	-0.00535711	0.00391047	0.0275539	0.0121756
77	0.942874	0.879068	0.999037						7.7	-0.00715711	-0.0219895	0.0138539	0.0155756
77.5	0.915233	0.88632	1.03949						7.75	-0.00355711	-0.0155895	0.0217539	0.0243756
78	0.983497	0.789937	1.05846						7.8	0.00684289	-0.0228895	0.0171539	0.00667556
78.5	0.940296	0.906322	1.0415						7.85	0.00314289	0.00971047	0.0141539	-0.00612444
79	0.958613	0.839387	1.03822						7.9	0.0181429	0.000610474	0.0144539	-0.00612444
79.5	0.980909	0.867785	1.08544						7.95	-0.0157571	0.00211047	0.0119539	0.00247556
80	0.982494	0.87845	1.07296						8	-0.0206571	0.00611047	0.0245539	0.00397556
80.5	1.61448	0.881727	1.81325						8.05	0.00314289	0.00121047	0.0129539	-0.00552444
81	1.68758	1.38793	1.93584						8.1	0.00194289	0.00611047	0.0202539	-0.00272444
81.5	1.64041	1.42125	1.90832						8.15	-0.00595711	0.0128105	0.0217539	-0.000924439
82	1.6463	1.34546	1.89025						8.2	0.00774289	0.0116105	0.0104539	0.00487556
82.5	1.58042	1.37405	1.79937						8.25	-0.00105711	0.00971047	0.0260539	-0.00612444
83	1.57974	1.34756	1.79762						8.3	-0.000157107	0.000310474	0.00615386	0.0134756
83.5	1.58671	1.35347	1.79574						8.35	0.00924289	-0.00218953	0.00405387	0.0176756
84	1.56427	1.35942	1.74512						8.4	-0.0252571	-0.0121895	0.00465387	-0.00452444
84.5	1.60066	1.36784	1.82062						8.45	-0.0227571	-0.0115895	0.00285387	0.00487556
85	1.57787	1.37114	1.83367						8.5	-0.00965711	0.00791047	0.0147539	0.00737556
85.5	2.00766	1.32221	2.30482						8.55	-0.0236571	-0.00278953	0.0153539	0.0155756
86	1.96785	1.69106	2.28256						8.6	0.000142893	-0.0161895	0.0275539	0.0112756
86.5	1.87055	1.65548	2.12577						8.65	0.0101429	-0.0158895	0.00435387	0.0173756
87	1.71476	1.61162	1.94307						8.7	-0.0212571	0.00331047	0.00285387	0.0195756
87.5	1.75027	1.48653	1.96874						8.75	-0.0120571	-0.00638953	0.0156539	0.0106756
88	1.71768	1.53819	1.97589						8.8	-0.00105711	0.00911047	0.000753865	0.00667556
88.5	1.65963	1.46949	1.89998						8.85	0.0101429	0.000910474	0.0248539	0.00667556
89	1.67183	1.45571	1.86728						8.9	0.00714289	-0.00248953	0.0126539	0.0131756
89.5	1.62826	1.47549	1.85108						8.95	0.0144429	-0.0115895	-0.00324613	0.0131756
90	1.56269	1.4274	1.78232						9	-0.00785711	-0.00518953	0.00655386	0.00917556
90.5	1.97505	1.37455	2.28172						9.05	-0.0126571	0.00611047	0.00135387	0.0161756
91	2.03192	1.66544	2.34808						9.1	-0.0172571	-0.00918953	0.00375386	0.0213756
91.5	1.89452	1.73602	2.19648						9.15	-0.0123571	-0.0121895	0.0235539	0.00277556
92	1.79184	1.60723	2.05826						9.2	-0.00815711	-0.00398953	0.00685386	0.0137756
92.5	1.81742	1.54824	2.11255						9.25	-0.00325711	-0.0124895	-0.0118461	0.00737556
93	1.73997	1.54858	2.00118						9.3	0.00104289	0.0131105	0.00375386	0.0137756
93.5	1.70179	1.50728	1.97016						9.35	-0.00105711	-0.00578953	-0.00814614	0.0192756
94	1.69924	1.44784	1.99385						9.4	-0.00785711	-0.0109895	0.0187539	0.0234756
94.5	1.59725	1.44153	1.87946						9.45	-0.000757107	-0.00128953	0.00775387	0.0259756
95	1.69196	1.3324	1.95085						9.5	-0.00995711	-0.0146895	0.00465387	0.00827556
95.5	1.7146	1.4416	1.96708						9.55	-0.00325711	0.0201105	0.0104539	0.0131756
96	1.65117	1.46887	1.91013						9.6	-0.00755711	0.00491047	0.0116539	0.00917556
96.5	1.70364	1.39993	1.97189						9.65	0.00194289	-0.00918953	0.00955386	-0.00332444
97	1.70677	1.44272	1.98113						9.7	-0.00385711	0.00971047	-0.000846135	0.00797556
97.5	1.72324	1.43877	1.98405						9.75	-0.0123571	-0.00828953	-0.00324613	0.00157556
98	1.69042	1.45957	1.95978						9.8	0.000142893	0.00271047	-0.00694613	-0.000924439
98.5	1.73357	1.42116	1.99978						9.85	0.00314289	-0.00278953	0.00435387	-0.00612444
99	1.61739	1.45961	1.88441						9.9	-0.00755711	-0.00368953	-0.0111461	-0.00672444
99.5	1.63631	1.37616	1.90201						9.95	-0.0181571	1.04738e-05	0.00165387	0.00887556
100	1.60358	1.37389	1.87773						10	0.00714289	0.0137105	-0.00964614	0.00577556
100.5	1.5753	1.35187	1.8531						10.05	-0.0123571	-0.00218953	0.000753865	-0.0140244
101	1.54161	1.3143	1.81884						10.1	-0.00715711	-0.0131895	-0.00574614	0.0158756
101.5	1.60545	1.29128	1.89348						10.15	-0.0203571	0.00421047	0.00495387	0.00577556
102	1.54512	1.32809	1.83422						10.2	-0.00475711	0.00791047	-0.00384614	0.0149756
102.5	1.56823	1.28182	1.86968						10.25	-0.0181571	-0.0137895	0.00165387	0.0158756
103	1.54048	1.29038	1.83611						10.3	-0.0184571	0.00301047	0.00525386	-0.0164244
103.5	1.51256	1.26251	1.80595						10.35	-0.0148571	0.0119105	-0.00504614	-0.000624439
104	1.50545	1.23585	1.80847						10.4	-0.00325711	-0.00548953	0.0101539	-0.0167244
104.5	1.5499	1.21989	1.85444						10.45	-0.0163571	0.00151047	-0.00544614	-0.00852444
105	1.4995	1.26606	1.77774						10.5	-0.0172571	-0.00608953	-0.0142461	-0.0106244
105.5	1.51111	1.23223	1.79698						10.55	-0.0163571	0.00791047	-0.0133461	-0.00582444
106	1.55226	1.2287	1.83565						10.6	-0.00355711	0.0168105	-0.0191461	-0.00362444
106.5	1.55092	1.28369	1.84733						10.65	-0.0142571	0.00421047	0.00255387	-0.00852444
107	1.52975	1.27358	1.81853						10.7	-0.0120571	0.00361047	-0.00504614	-0.0207244
107.5	1.52635	1.26839	1.82455						10.75	-0.00355711	1.04738e-05	-0.00234614	-0.0161244
108	1.51482	1.24622	1.80904						10.8	-0.00565711	-0.0210895	-0.00724613	-0.00762444
108.5	1.51336	1.2326	1.81438						10.85	-0.0230571	-0.00128953	0.00165387	-0.00122444
109	1.44575	1.23533	1.73227						10.9	-0.0120571	0.0125105	0.0104539	-0.0235244
109.5	1.48897	1.17903	1.79794						10.95	-0.00325711	0.00731047	-0.0130461	-0.0143244
110	1.47115	1.19357	1.76657						11	-0.00755711	-0.00708953	-0.0105461	-0.00212444
110.5	1.44531	1.20033	1.76035						11.05	-0.0172571	0.000910474	-0.0200461	-2.44e-05
111	1.43938	1.15366	1.7266						11.1	-0.00595711	0.00211047	-0.00724613	-0.0167244
111.5	1.44701	1.163	1.74819						11.15	0.00894289	0.0131105	-0.00754613	-0.00912444
112	1.473	1.17709	1.76594						11.2	-0.00905711	-0.00428953	-0.0179461	-0.00762444
112.5	1.42947	1.18987	1.71974						11.25	-0.0163571	0.00181047	-0.00174614	-0.00332444
113	1.42698	1.1595	1.699						11.3	-0.00505711	-0.00548953	-0.0102461	-2.44e-05
113.5	1.41564	1.18513	1.68807						11.35	-0.00905711	-0.00398953	-0.0169461	-0.00392444
114	1.45076	1.17745	1.74889						11.4	-0.00295711	-0.0112895	-0.00874614	-0.00552444
114.5	1.43862	1.17641	1.71941						11.45	0.00504289	-0.000289526	-0.0108461	0.00547556
115	1.44115	1.19684	1.70374						11.5	-0.0111571	-0.00308953	-0.00664614	0.0210756
115.5	1.44903	1.20615	1.73283						11.55	-0.00325711	-0.00768953	-0.00144614	-0.00642444
116	1.43141	1.19334	1.71873						11.6	-0.00205711	0.00551047	-0.0108461	-0.00242444
116.5	1.42739	1.1818	1.71662						11.65	-0.0114571	0.00971047	-0.0142461	0.000575561
117	1.47024	1.16903	1.74125						11.7	-0.0132571	-0.0112895	-0.0108461	-0.0161244
117.5	1.50215	1.22664	1.76876						11.75	-0.0203571	-0.00368953	-0.00234614	0.00707556
118	1.44173	1.24939	1.71066						11.8	-0.0178571	-0.00918953	-0.00814614	0.0179756
118.5	1.46354	1.19971	1.74719						11.85	-0.0151571	0.0152105	-0.0133461	0.0121756
119	1.43349	1.18931	1.70492						11.9	-0.0181571	-0.0106895	-0.0179461	0.0115756
119.5	1.41005	1.17916	1.66215						11.95	0.00624289	0.0213105	-0.0148461	0.0146756
120	1.41631	1.18388	1.65143						12	-0.0151571	0.0158105	-0.0197461	0.00887556
120.5	1.43202	1.19143	1.69306						12.05	-0.00685711	-0.0112895	-0.0261461	0.00307556
121	1.39447	1.18611	1.65351						12.1	-0.00445711	-0.0161895	-0.0166461	-0.00452444
121.5	1.37276	1.16376	1.61489						12.15	-0.00175711	0.00641047	-0.0258461	-0.00362444
122	1.38053	1.15766	1.64608						12.2	-0.00235711	0.00731047	-0.0182461	0.00517556
122.5	1.40558	1.14198	1.68707						12.25	0.00164289	0.0189105	-0.00934614	0.00887556
123	1.42351	1.15405	1.7227						12.3	-0.00105711	0.000610474	-0.0221461	-0.000924439
123.5	1.39031	1.16844	1.63649						12.35	-0.0227571	-0.00828953	-0.0322461	0.00637556
124	1.35781	1.17076	1.64386						12.4	-0.0120571	-0.0149895	-0.0130461	0.0109756
124.5	1.35327	1.10061	1.64035						12.45	0.00684289	-0.00128953	-0.0249461	0.0106756
125	1.40613	1.09379	1.69622						12.5	-0.00815711	0.0219105	-0.127446	-0.00642444
125.5	1.35582	1.142	1.59567						12.55	0.00404289	0.0180105	-0.0227461	0.000975561
126	1.36696	1.14531	1.60781						12.6	-0.00205711	-0.00338953	0.0165539	-0.00362444
126.5	1.32741	1.15159	1.61366						12.65	0.0111429	0.00391047	0.0199539	-0.00272444
127	1.38998	1.08461	1.64344						12.7	0.00864289	0.00671047	-0.0154461	0.00827556
127.5	1.45948	1.15407	1.78258						12.75	-0.00535711	-0.000589526	-0.0169461	0.0158756
128	1.36418	1.15037	1.6316						12.8	-0.0108571	0.00301047	-0.0121461	0.0131756
128.5	1.37493	1.1087	1.64751						12.85	-0.0123571	-0.00858953	-0.0105461	0.00737556
129	1.37024	1.12518	1.69486						12.9	-0.00505711	0.0100105	-0.0145461	0.00737556
129.5	1.36693	1.07921	1.66692						12.95	-0.00475711	0.0238105	-0.0203461	0.0176756
130	1.42612	1.09443	1.69939						13	-0.0136571	-0.0167895	-0.0249461	0.00827556
130.5	1.37508	1.17383	1.63113						13.05	-0.0145571	-0.0161895	-0.0197461	0.000975561
131	1.46608	1.13481	1.79337						13.1	0.00774289	-0.00768953	-0.0206461	0.0134756
131.5	1.37721	1.16887	1.64341						13.15	0.00284289	0.0140105	-0.0273461	-0.00612444
132	1.38185	1.13362	1.65457						13.2	0.00314289	-0.00578953	-0.0145461	0.00887556
132.5	1.38559	1.12873	1.66789						13.25	-0.00875711	-0.0115895	-0.0249461	-0.00852444
133	1.38979	1.12617	1.65685						13.3	-0.00175711	-0.00338953	-0.0270461	-0.00912444
133.5	1.37863	1.15893	1.65764						13.35	0.00254289	0.00761047	-0.0145461	-0.00522444
134	1.40167	1.12139	1.6826						13.4	0.00224289	0.0155105	-0.0295461	-0.00792444
134.5	1.35385	1.15464	1.61497						13.45	-0.00235711	0.00361047	-0.0328461	-0.00822444
135	1.3141	1.11721	1.59576						13.5	0.00164289	-0.0131895	-0.0380461	-0.0210244
135.5	1.32844	1.07505	1.58052						13.55	-0.00135711	-0.00428953	-0.0160461	-0.0146244
136	1.31891	1.10066	1.59434						13.6	-0.00105711	0.00911047	-0.0337461	-0.0122244
136.5	1.29333	1.07267	1.55835						13.65	-0.00265711	0.00181047	-0.0380461	-0.0213244
137	1.32592	1.06523	1.58947						13.7	0.00504289	-0.000589526	-0.0310461	-0.0152244
137.5	1.29875	1.08227	1.57663						13.75	0.000742893	0.00971047	-0.0285461	-0.0116244
138	1.36014	1.02954	1.61553						13.8	0.0111429	0.0164105	-0.0386461	-0.0149244
138.5	1.28749	1.11032	1.54275						13.85	-0.00715711	1.04738e-05	-0.00874614	-0.00272444
139	1.31763	1.0585	1.5712						13.9	-0.000157107	-0.00918953	-0.0227461	-0.00152444
139.5	1.34945	1.09664	1.63139						13.95	0.0114429	1.04738e-05	-0.0282461	-0.00912444
140	1.31526	1.10017	1.56757						14	0.0123429	0.0238105	-0.0328461	-0.00212444
140.5	1.29741	1.08825	1.55551						14.05	-0.00965711	0.0143105	-0.0331461	-0.0152244
141	1.2841	1.06666	1.53175						14.1	-0.00785711	0.0110105	-0.0215461	-0.0195244
141.5	1.26835	1.0636	1.50357						14.15	0.00374289	-0.00188953	-0.0176461	-0.00672444
142	1.27039	1.06504	1.50868						14.2	0.0172429	0.00181047	-0.0270461	0.000575561
142.5	1.27736	1.06181	1.51791						14.25	0.00954289	0.00521047	-0.0279461	-0.00882444
143	1.27537	1.05845	1.52652						14.3	0.00224289	0.00181047	-0.0227461	-0.00822444
143.5	1.26749	1.04271	1.5123						14.35	-0.00135711	-0.00128953	-0.0179461	-0.00362444
144	1.2935	1.03335	1.5224						14.4	0.00134289	-0.0253895	-0.00384614	-0.00422444
144.5	1.28182	1.07789	1.49013						14.45	0.0135429	-0.00918953	-0.0227461	-0.0100244
145	1.24295	1.09582	1.45205						14.5	0.0169429	-0.0121895	-0.0151461	-0.0265244
145.5	1.31079	1.04765	1.54431						14.55	0.00864289	-0.00548953	-0.0212461	-0.0174244
146	1.28191	1.08621	1.56666						14.6	-0.00325711	0.00581047	-0.0276461	-0.0131244
146.5	1.30757	1.03807	1.63446						14.65	-0.0123571	-0.00738953	-0.0270461	-0.00302444
147	1.30301	1.03896	1.54261						14.7	0.00224289	-0.0100895	-0.00474614	0.0140756
147.5	1.30388	1.0947	1.58047						14.75	0.00984289	-0.00218953	-0.0404461	-0.00942444
148	1.27382	1.08478	1.54853						14.8	0.0135429	0.0100105	-0.0246461	-0.00942444
148.5	1.26112	1.04717	1.51386						14.85	0.000742893	-0.00948953	-0.0237461	-0.00762444
149	1.26509	1.04438	1.49496						14.9	0.0138429	-0.0124895	-0.0209461	0.000575561
149.5	1.26886	1.06999	1.50533						14.95	-0.000157107	0.0158105	-0.00844614	0.00517556
150	1.17763	1.06505	1.51526						15	-0.0102571	-0.000289526	-0.0316461	0.00577556
150.5	1.74988	0.828372	2.01233						15.05	-0.00755711	0.0296105	-0.0246461	-0.00422444
151	1.77545	1.48921	2.06202						15.1	0.0251429	0.00361047	-0.0115461	-0.00482444
151.5	1.64711	1.48888	1.89025						15.15	-0.0117571	-0.00918953	-0.0176461	-0.00212444
152	1.60738	1.41325	1.86587						15.2	-0.0126571	-0.00948953	-0.0380461	0.00667556
152.5	1.58513	1.35173	1.81389						15.25	0.00254289	-0.00278953	-0.0255461	-0.00392444
153	1.62098	1.35838	1.84083						15.3	0.00104289	0.00331047	-0.00964614	-0.00332444
153.5	1.70897	1.39692	1.95152						15.35	0.00444289	0.0116105	-0.0148461	-0.00242444
154	1.68953	1.44756	1.93754						15.4	-0.00475711	0.00391047	-0.0258461	-0.00582444
154.5	1.62219	1.43082	1.84519						15.45	-0.0184571	0.00821047	-0.0285461	-0.000624439
155	1.70154	1.38779	2.0074						15.5	0.00104289	-0.0225895	-0.0102461	0.00247556
155.5	1.95732	1.43979	2.26094						15.55	0.000142893	-0.00578953	-0.0276461	-0.00792444
156	2.03717	1.64366	2.3214						15.6	-0.00105711	0.0106105	5.38653e-05	0.0134756
156.5	1.87686	1.72884	2.12838						15.65	0.00134289	-0.00488953	-0.00844614	0.0115756
157	1.80412	1.60905	2.06749						15.7	0.00284289	-0.00398953	-0.0163461	-0.00212444
157.5	1.77607	1.53718	2.03848						15.75	0.0190429	0.00421047	-0.0209461	0.00367556
158	1.74972	1.5007	2.00932						15.8	0.00804289	0.00421047	-0.0145461	0.00337556
158.5	1.79547	1.4802	2.04552						15.85	0.00404289	0.00361047	-0.0224461	0.00947556
159	1.77293	1.53104	2.0543						15.9	-0.00135711	-0.0237895	-0.0136461	0.00427556
159.5	1.88057	1.47404	2.20425						15.95	-0.000757107	0.00941047	-0.0209461	-0.000624439
160	1.78351	1.5789	2.09229						16	-0.00685711	0.0198105	-0.0340461	0.00707556
160.5	1.99741	1.48582	2.29807						16.05	0.00444289	0.0226105	-0.0108461	0.0131756
161	2.02024	1.69274	2.32718						16.1	-0.000757107	0.0155105	-0.0215461	-0.0192244
161.5	1.89987	1.6871	2.17309						16.15	-0.00205711	0.0192105	-0.0127461	-0.00302444
162	2.11902	1.61937	2.72351						16.2	-0.0123571	-0.0124895	-0.0273461	0.00577556
162.5	1.80953	1.658	2.07637						16.25	0.00444289	-0.0176895	-0.0307461	0.00397556
163	1.82282	1.52282	2.07605						16.3	0.0156429	-0.00918953	-0.0127461	-0.0119244
163.5	1.77751	1.54614	2.0492						16.35	0.00164289	0.0149105	-0.00814614	0.00367556
164	1.81841	1.47159	2.03865						16.4	0.000142893	0.0164105	-0.000246135	0.00487556
164.5	1.80253	1.56019	2.01753						16.45	-0.000157107	-0.0152895	-0.0102461	0.0118756
165	1.83001	1.58745	2.01864						16.5	0.00164289	-0.00218953	-0.0276461	0.00127556
165.5	1.83415	1.64525	2.02733						16.55	-0.0230571	-0.00188953	-0.0118461	0.00277556
166	1.76006	1.62666	1.96295						16.6	-0.0166571	-0.0124895	-0.00724613	0.0192756
166.5	1.75157	1.55673	1.94894						16.65	-0.00755711	0.0137105	-0.0215461	-0.0113244
167	1.81139	1.56611	2.02155						16.7	-0.00875711	-0.00518953	-0.0340461	-0.00612444
167.5	1.75603	1.60652	1.92914						16.75	0.00504289	0.00731047	-0.0209461	0.00187556
168	1.78922	1.57816	1.96339						16.8	0.0150429	-0.00608953	0.00375386	-0.000624439
168.5	1.78195	1.60029	1.97547						16.85	0.0269429	-0.00128953	-0.0270461	0.00917556
169	1.80315	1.58811	1.97462						16.9	0.00984289	-0.00518953	0.00715386	0.0103756
169.5	1.78873	1.60984	2.02119						16.95	0.00774289	-0.0146895	-0.0127461	0.0106756
170	1.72135	1.58294	1.87284						17	0.0169429	0.00761047	-0.0197461	-0.0164244
170.5	1.74081	1.56737	1.90621						17.05	-0.000757107	0.00451047	-0.0160461	-0.0180244
171	1.74483	1.57008	1.929						17.1	0.00284289	-0.0143895	-0.00204614	-0.0128244
171.5	1.72765	1.56479	1.90864						17.15	0.00164289	-0.00458953	-0.00384614	-0.0143244
172	1.75007	1.55498	1.97853						17.2	-0.00625711	0.00361047	-0.00384614	-0.0100244
172.5	1.66169	1.54626	1.90054						17.25	0.00504289	0.0140105	-0.0279461	-0.00152444
173	1.79036	1.44264	2.00949						17.3	-0.0123571	-0.00398953	-0.0334461	-0.00822444
173.5	1.72022	1.55817	1.98775						17.35	-0.00265711	-0.00638953	-0.0203461	-0.00522444
174	1.67819	1.47286	1.93298						17.4	0.0172429	-0.000589526	-0.000246135	-0.0122244
174.5	1.76457	1.437	1.98504						17.45	-0.00355711	0.00301047	-0.00754613	-0.00942444
175	1.73595	1.54538	1.96356						17.5	0.00594289	0.00181047	-0.0249461	-0.00732444
175.5	1.73669	1.5203	1.98564						17.55	-0.00175711	-0.0134895	-0.00234614	0.00797556
176	1.7167	1.49131	1.95494						17.6	0.0166429	0.00271047	0.00555386	-0.0116244
176.5	1.74381	1.50092	1.98546						17.65	0.0108429	0.00611047	0.00495387	-0.0247244
177	1.71736	1.51305	1.96995						17.7	-0.00935711	0.00911047	-0.00384614	-0.0302244
177.5	1.67	1.46451	1.94549						17.75	-0.0148571	0.0171105	0.00195386	-0.00302444
178	1.65581	1.39514	1.91881						17.8	-0.00785711	0.00551047	-0.0105461	-0.00912444
178.5	1.65518	1.40308	1.98307						17.85	0.0108429	-0.00248953	-0.000546135	-0.0137244
179	1.66448	1.27466	1.95127						17.9	-0.00265711	-0.0234895	-0.00604614	-0.0195244
179.5	1.62288	1.38208	1.90907						17.95	-0.00355711	0.0146105	0.00225386	-0.00942444
180	1.60112	1.32768	1.86374						18	-0.00595711	0.0265105	0.00285387	-0.000924439
180.5	1.61002	1.31912	1.88319						18.05	-0.00715711	0.0116105	0.000753865	-0.00482444
181	1.60945	1.32996	1.86945						18.1	-0.00715711	0.0198105	-0.00754613	-0.00522444
181.5	1.688	1.34285	1.97386						18.15	-0.00265711	0.00701047	-0.000246135	-0.00242444
182	1.62343	1.3859	1.93373						18.2	-0.0129571	-0.0124895	-0.0115461	0.0112756
182.5	1.60371	1.29007	1.90584						18.25	0.00314289	-0.0103895	0.00225386	-0.00702444
183	1.60856	1.29007	1.90633						18.3	0.00954289	0.0106105	0.00615386	0.00247556
183.5	1.58798	1.2851	1.88235						18.35	0.00804289	0.0119105	-0.00204614	-0.00302444
184	1.58039	1.2733	1.87528						18.4	0.0135429	0.0134105	-0.00414613	-0.0183244
184.5	1.58261	1.25798	1.8913						18.45	0.0111429	0.0146105	-0.0157461	-0.00702444
185	1.7437	1.26389	1.95123						18.5	0.00134289	-0.0210895	-0.0108461	-0.0137244
185.5	1.69196	1.52933	1.94123						18.55	0.00954289	-0.0115895	0.00655386	0.00187556
186	1.65272	1.45388	1.90757						18.6	0.00594289	-0.00828953	-0.00354614	0.000275561
186.5	1.59601	1.40525	1.86527						18.65	-0.00295711	-0.0100895	-0.00634614	-0.0149244
187	1.54722	1.33218	1.8309						18.7	-0.00385711	-0.00368953	-0.00874614	-0.00582444
187.5	1.59628	1.25987	1.8513						18.75	-0.00105711	0.0122105	-0.00414613	0.00487556
188	1.57763	1.35144	1.84187						18.8	-0.00505711	0.0171105	0.00525386	0.0131756
188.5	1.60303	1.28073	1.84337						18.85	0.000742893	0.00611047	0.00985386	0.0152756
189	1.55254	1.33537	1.77482						18.9	-0.00235711	-0.0185895	-0.00204614	0.0121756
189.5	1.62116	1.31605	1.83281						18.95	0.0114429	0.0143105	0.00435387	0.00577556
190	1.6725	1.41383	1.86984						19	0.00624289	0.00301047	0.0101539	0.0100756
190.5	1.64819	1.48302	1.87057						19.05	-0.00105711	-0.00248953	-0.0163461	0.0179756
191	1.60021	1.4331	1.83052						19.1	0.0105429	0.0134105	0.00375386	0.0100756
191.5	1.67638	1.37749	1.88808						19.15	0.0126429	0.00821047	0.00435387	0.0158756
192	1.69342	1.47023	1.87732						19.2	0.00254289	-0.00668953	-0.00324613	0.00457556
192.5	1.6309	1.51451	1.81335						19.25	0.0114429	-0.00338953	0.0187539	0.00707556
193	1.714	1.44714	1.90005						19.3	0.00594289	0.00521047	0.0168539	0.000575561
193.5	1.66457	1.53128	1.82009						19.35	0.00804289	-0.00668953	-0.00294613	0.0143756
194	1.68033	1.49964	1.86477						19.4	0.0126429	-0.0109895	0.0248539	0.000975561
194.5	1.67116	1.50128	1.84464						19.45	0.00984289	0.00301047	-0.0115461	-0.00272444
195	1.67885	1.49362	1.84392						19.5	0.0129429	-0.0118895	0.00525386	0.00337556
195.5	1.67722	1.51473	1.84517						19.55	-0.00625711	-0.00638953	0.0184539	0.0161756
196	1.66225	1.50971	1.82136						19.6	-0.00265711	0.00911047	0.0165539	-0.0140244
196.5	1.70724	1.5083	1.85659						19.65	0.000742893	0.00671047	-0.00724613	0.00127556
197	1.66143	1.54371	1.82305						19.7	0.00624289	0.00181047	0.00715386	0.00737556
197.5	1.60499	1.49496	1.75751						19.75	0.00564289	1.04738e-05	0.00495387	0.00827556
198	1.62739	1.44656	1.81579						19.8	-0.00205711	1.04738e-05	0.00615386	0.00307556
198.5	1.64638	1.4453	1.81046						19.85	0.0187429	-0.00578953	0.0104539	0.00517556
199	1.56729	1.49598	1.71843						19.9	0.000442893	-0.0103895	0.0101539	-0.00942444
199.5	1.60899	1.42045	1.76184						19.95	0.0254429	0.0180105	0.0119539	-0.00672444
200	1.62722	1.46008	1.81095						20	0	0	0	0	stim blanked
200.5	1.59091	1.4473	1.73701						20.05	0	0	0	0
201	1.49471	1.44693	1.70726						20.1	0	0	0	0
201.5	1.64581	1.24445	1.81125						20.15	0	0	0	0
202	1.63894	1.48361	1.80345						20.2	0	0	0	0
202.5	1.5919	1.47201	1.79954						20.25	0	0	0	0
203	1.61854	1.3864	1.77062						20.3	0	0	0	0
203.5	1.59531	1.46692	1.75653						20.35	0	0	0	0
204	1.59727	1.43956	1.81061						20.4	0	0	0	0
204.5	1.58606	1.40069	1.7397						20.45	0	0	0	0
205	1.56244	1.43559	1.72113						20.5	0	0	0	0
205.5	1.59189	1.40877	1.73832						20.55	0	0	0	0
206	1.55033	1.44942	1.70198						20.6	0	0	0	0
206.5	1.58958	1.39852	1.77421						20.65	0	0	0	0
207	1.54107	1.41003	1.67784						20.7	0	0	0	0
207.5	1.6198	1.40582	1.74221						20.75	0	0	0	0
208	1.50632	1.50069	1.67172						20.8	0	0	0	0
208.5	1.50917	1.35386	1.65714						20.85	0	0	0	0
209	1.55419	1.3646	1.69522						20.9	0	0	0	0
209.5	1.53753	1.41675	1.69752						20.95	0	0	0	0
210	1.54976	1.36396	1.67333						21	0	0	0	0
210.5	1.53777	1.42253	1.70735						21.05	0	0	0	0
211	1.56655	1.38921	1.73933						21.1	0	0	0	0
211.5	1.51401	1.40662	1.67989						21.15	0	0	0	0
212	1.57026	1.35504	1.77317						21.2	0	0	0	0
212.5	1.50072	1.40291	1.67488						21.25	0	0	0	0
213	1.52779	1.31469	1.68754						21.3	-0.164057	-0.16569	-0.172346	-0.225824
213.5	1.51321	1.37394	1.68298						21.35	-0.161957	-0.15899	-0.164746	-0.221824
214	1.52771	1.34315	1.68536						21.4	-0.156457	-0.15199	-0.184546	-0.234024
214.5	1.52757	1.37788	1.67102						21.45	-0.149457	-0.15599	-0.161646	-0.223424
215	1.51224	1.39703	1.66134						21.5	-0.148757	-0.16999	-0.146046	-0.210224
215.5	1.55191	1.35911	1.68854						21.55	-0.143957	-0.13919	-0.147346	-0.227924
216	1.50569	1.41202	1.63432						21.6	-0.146357	-0.13919	-0.140546	-0.191024
216.5	1.53119	1.38256	1.65952						21.65	-0.151257	-0.15169	-0.129646	-0.176424
217	1.54495	1.42022	1.66869						21.7	-0.151857	-0.14929	-0.128646	-0.183124
217.5	1.56191	1.39708	1.67571						21.75	-0.136257	-0.13249	-0.130546	-0.196524
218	1.55555	1.45298	1.68445						21.8	-0.157957	-0.14099	-0.128046	-0.175124
218.5	1.53517	1.42305	1.6867						21.85	-0.153657	-0.13799	-0.117446	-0.152224
219	1.55042	1.36666	1.68755						21.9	-0.151257	-0.13219	-0.103046	-0.156524
219.5	1.52438	1.40109	1.69959						21.95	-0.148457	-0.14099	-0.100946	-0.249924
220	1.52329	1.3304	1.67625						22	-0.142357	-0.14679	-0.101846	-0.182824
									22.05	-0.147857	-0.13889	-0.109746	-0.142824
									22.1	-0.140257	-0.14709	-0.130246	-0.160524
									22.15	-0.144857	-0.15869	-0.111946	-0.164524
									22.2	-0.115557	-0.15449	-0.111646	-0.157124
									22.25	-0.106657	-0.14959	-0.115246	-0.164524
									22.3	-0.121957	-0.11259	-0.105146	-0.160524
									22.35	-0.121057	-0.11019	-0.116146	-0.173924
									22.4	-0.128957	-0.10039	-0.0948461	-0.155924
									22.45	-0.115557	-0.0964895	-0.0884461	-0.123924
									22.5	-0.111257	-0.0982895	-0.0792461	-0.131824
									22.55	-0.112757	-0.0817895	-0.0603461	-0.115624
									22.6	-0.104857	-0.0915895	-0.0783461	-0.118124
									22.65	-0.124957	-0.0921895	-0.0719461	-0.126624
									22.7	-0.130757	-0.10289	-0.0646461	-0.118124
									22.75	-0.125657	-0.11839	-0.0511461	-0.128724
									22.8	-0.124957	-0.12909	-0.0820461	-0.145224
									22.85	-0.135057	-0.12699	-0.0850461	-0.149224
									22.9	-0.144857	-0.13249	-0.0899461	-0.158424
									22.95	-0.162557	-0.13889	-0.116446	-0.194424
									23	-0.188457	-0.16909	-0.138146	-0.211824
									23.05	-0.199457	-0.16089	-0.136046	-0.230724
									23.1	-0.205257	-0.18159	-0.154946	-0.248424
									23.15	-0.237957	-0.20509	-0.171146	-0.282624
									23.2	-0.254357	-0.20939	-0.181146	-0.299624
									23.25	-0.278857	-0.25849	-0.197946	-0.326824
									23.3	-0.283357	-0.27379	-0.187846	-0.365024
									23.35	-0.292857	-0.29569	-0.218146	-0.393024
									23.4	-0.331257	-0.29419	-0.218746	-0.410724
									23.45	-0.346857	-0.31649	-0.258646	-0.441924
									23.5	-0.378557	-0.34059	-0.291346	-0.469624
									23.55	-0.394457	-0.37719	-0.292246	-0.494024
									23.6	-0.409457	-0.38819	-0.298046	-0.519124
									23.65	-0.430457	-0.39249	-0.323646	-0.551724
									23.7	-0.450957	-0.40589	-0.343846	-0.575224
									23.75	-0.475057	-0.42819	-0.364246	-0.624424
									23.8	-0.488157	-0.44309	-0.379846	-0.624724
									23.85	-0.518957	-0.48069	-0.379246	-0.672024
									23.9	-0.545557	-0.51119	-0.402146	-0.689124
									23.95	-0.543657	-0.51179	-0.407646	-0.715324
									24	-0.554657	-0.52159	-0.444846	-0.748324
									24.05	-0.575157	-0.52619	-0.465646	-0.789524
									24.1	-0.596157	-0.53779	-0.481146	-0.809924
									24.15	-0.623957	-0.57649	-0.490646	-0.840424
									24.2	-0.636457	-0.61069	-0.501346	-0.863024
									24.25	-0.644057	-0.61189	-0.522646	-0.896924
									24.3	-0.667257	-0.60949	-0.529646	-0.915824
									24.35	-0.683757	-0.61589	-0.549546	-0.936524
									24.4	-0.707257	-0.65829	-0.564446	-0.963124
									24.45	-0.699957	-0.66039	-0.590746	-1.00222
									24.5	-0.734157	-0.66709	-0.583446	-1.02632
									24.55	-0.732257	-0.67139	-0.614846	-1.05372
									24.6	-0.778657	-0.69889	-0.627946	-1.04642
									24.65	-0.771657	-0.70189	-0.637746	-1.06752
									24.7	-0.768657	-0.72999	-0.651746	-1.09072
									24.75	-0.782657	-0.76049	-0.657246	-1.09432
									24.8	-0.816257	-0.74589	-0.665846	-1.12032
									24.85	-0.824757	-0.74829	-0.663646	-1.15442
									24.9	-0.834557	-0.77029	-0.692646	-1.16542
									24.95	-0.857157	-0.77949	-0.705146	-1.19292
									25	-0.857457	-0.79749	-0.728046	-1.17672
									25.05	-0.858057	-0.79779	-0.723446	-1.19262
									25.1	-0.877857	-0.81909	-0.726246	-1.23172
									25.15	-0.901057	-0.82709	-0.755546	-1.25642
									25.2	-0.914157	-0.82059	-0.748146	-1.25972
									25.25	-0.898357	-0.82579	-0.756746	-1.26372
									25.3	-0.908657	-0.84169	-0.773846	-1.27562
									25.35	-0.920857	-0.85149	-0.771346	-1.27832
									25.4	-0.922757	-0.85449	-0.776846	-1.28962
									25.45	-0.944357	-0.85759	-0.798546	-1.29702
									25.5	-0.940757	-0.85239	-0.783546	-1.31412
									25.55	-0.928257	-0.86279	-0.791846	-1.32632
									25.6	-0.947757	-0.86759	-0.804946	-1.31982
									25.65	-0.959657	-0.86859	-0.805846	-1.34982
									25.7	-0.966957	-0.86889	-0.808346	-1.36012
									25.75	-0.966957	-0.86759	-0.822046	-1.35562
									25.8	-0.976457	-0.87279	-0.800046	-1.35832
									25.85	-0.985557	-0.87189	-0.827546	-1.36872
									25.9	-0.966957	-0.87859	-0.828446	-1.37812
									25.95	-0.984057	-0.90339	-0.840046	-1.38182
									26	-0.992957	-0.89909	-0.855046	-1.37512
									26.05	-0.988357	-0.88659	-0.838546	-1.36592
									26.1	-0.972157	-0.89179	-0.840646	-1.38212
									26.15	-0.985257	-0.89109	-0.847346	-1.38612
									26.2	-0.995357	-0.89999	-0.856246	-1.40412
									26.25	-0.989857	-0.91489	-0.850446	-1.40102
									26.3	-0.995357	-0.91249	-0.859846	-1.38852
									26.35	-0.992657	-0.89999	-0.853746	-1.38702
									26.4	-0.990457	-0.88379	-0.868446	-1.39642
									26.45	-0.999957	-0.90119	-0.849246	-1.38792
									26.5	-0.997157	-0.90149	-0.873346	-1.39402
									26.55	-0.985857	-0.90729	-0.858346	-1.39132
									26.6	-1.00756	-0.88689	-0.849846	-1.40682
									26.65	-0.990757	-0.89969	-0.851946	-1.39772
									26.7	-0.996557	-0.91189	-0.855646	-1.42302
									26.75	-1.00786	-0.91679	-0.855046	-1.39342
									26.8	-0.994457	-0.90609	-0.850446	-1.39252
									26.85	-0.993557	-0.90639	-0.856846	-1.37332
									26.9	-1.01366	-0.89539	-0.845246	-1.40222
									26.95	-1.00516	-0.90239	-0.864146	-1.42642
									27	-0.992657	-0.89819	-0.864146	-1.40072
									27.05	-0.989257	-0.88229	-0.866346	-1.40772
									27.1	-0.991057	-0.88499	-0.857746	-1.40592
									27.15	-0.978257	-0.88599	-0.882146	-1.40592
									27.2	-0.983757	-0.89879	-0.845546	-1.40192
									27.25	-0.988057	-0.89359	-0.873946	-1.41512
									27.3	-0.967257	-0.90239	-0.851646	-1.40042
									27.35	-0.977957	-0.87409	-0.863846	-1.40712
									27.4	-0.985557	-0.88959	-0.866646	-1.39582
									27.45	-0.960257	-0.90299	-0.867246	-1.39132
									27.5	-0.971857	-0.87009	-0.852846	-1.38212
									27.55	-0.971857	-0.87249	-0.832746	-1.38612
									27.6	-0.963057	-0.86669	-0.841246	-1.39552
									27.65	-0.951157	-0.86179	-0.857746	-1.39372
									27.7	-0.947157	-0.86279	-0.859546	-1.39952
									27.75	-0.936457	-0.85449	-0.864146	-1.39642
									27.8	-0.941657	-0.84259	-0.839446	-1.38272
									27.85	-0.935857	-0.84379	-0.841846	-1.38362
									27.9	-0.942857	-0.85599	-0.857146	-1.37942
									27.95	-0.932457	-0.83499	-0.854046	-1.36502
									28	-0.937357	-0.83259	-0.842446	-1.36722
									28.05	-0.928257	-0.83039	-0.835746	-1.36202
									28.1	-0.929757	-0.83319	-0.818046	-1.35802
									28.15	-0.922757	-0.83289	-0.830946	-1.34852
									28.2	-0.901057	-0.82339	-0.834246	-1.35402
									28.25	-0.897057	-0.81359	-0.823846	-1.35982
									28.3	-0.912057	-0.81299	-0.822046	-1.35012
									28.35	-0.900757	-0.80229	-0.828746	-1.36262
									28.4	-0.913257	-0.80779	-0.813246	-1.34952
									28.45	-0.905657	-0.82519	-0.812546	-1.32292
									28.5	-0.893157	-0.80049	-0.808346	-1.32532
									28.55	-0.890057	-0.78919	-0.803746	-1.31192
									28.6	-0.875457	-0.80509	-0.828446	-1.31772
									28.65	-0.875157	-0.77819	-0.821746	-1.30402
									28.7	-0.879657	-0.80449	-0.813246	-1.30462
									28.75	-0.871157	-0.78949	-0.790046	-1.29422
									28.8	-0.870857	-0.77979	-0.805246	-1.28512
									28.85	-0.866857	-0.78979	-0.812846	-1.27442
									28.9	-0.860157	-0.76269	-0.811646	-1.28262
									28.95	-0.850357	-0.74979	-0.780246	-1.27712
									29	-0.844557	-0.76209	-0.798546	-1.27412
									29.05	-0.855857	-0.75689	-0.811046	-1.27322
									29.1	-0.823257	-0.75659	-0.800046	-1.27252
									29.15	-0.825057	-0.76109	-0.786946	-1.25362
									29.2	-0.816557	-0.73519	-0.792746	-1.25362
									29.25	-0.833657	-0.74249	-0.792746	-1.24482
									29.3	-0.810157	-0.73489	-0.776246	-1.24362
									29.35	-0.817757	-0.72419	-0.786346	-1.23322
									29.4	-0.822357	-0.73669	-0.781746	-1.23202
									29.45	-0.802157	-0.73209	-0.774446	-1.22432
									29.5	-0.808857	-0.70249	-0.779046	-1.21302
									29.55	-0.808557	-0.70529	-0.785146	-1.21982
									29.6	-0.784157	-0.71809	-0.782046	-1.21272
									29.65	-0.811657	-0.74919	-0.769246	-1.20272
									29.7	-0.799457	-0.71349	-0.771346	-1.20172
									29.75	-0.792457	-0.73119	-0.779946	-1.18922
									29.8	-0.796057	-0.71079	-0.773246	-1.19992
									29.85	-0.780857	-0.70409	-0.775346	-1.18742
									29.9	-0.788157	-0.70589	-0.771346	-1.18222
									29.95	-0.777757	-0.69639	-0.759146	-1.16792
									30	-0.782357	-0.70769	-0.766846	-1.17372
									30.05	-0.791457	-0.72239	-0.755246	-1.15472
									30.1	-0.774457	-0.70349	-0.765546	-1.15602
									30.15	-0.772257	-0.68789	-0.773546	-1.18012
									30.2	-0.764657	-0.68699	-0.753946	-1.17122
									30.25	-0.759157	-0.68969	-0.752746	-1.16332
									30.3	-0.765557	-0.67999	-0.751546	-1.14562
									30.35	-0.761557	-0.68939	-0.756746	-1.15082
									30.4	-0.761557	-0.68089	-0.763446	-1.15142
									30.45	-0.756057	-0.67999	-0.772946	-1.14382
									30.5	-0.745757	-0.65829	-0.732346	-1.12122
									30.55	-0.742957	-0.64239	-0.724746	-1.11812
									30.6	-0.736257	-0.64849	-0.725946	-1.12302
									30.65	-0.741157	-0.66039	-0.758246	-1.13222
									30.7	-0.727157	-0.66869	-0.727146	-1.11052
									30.75	-0.732557	-0.65519	-0.740546	-1.14712
									30.8	-0.730157	-0.66199	-0.738146	-1.11452
									30.85	-0.728357	-0.64149	-0.726846	-1.09372
									30.9	-0.731057	-0.64299	-0.727146	-1.11482
									30.95	-0.721957	-0.64089	-0.718246	-1.10782
									31	-0.704557	-0.65069	-0.728946	-1.09312
									31.05	-0.713957	-0.64149	-0.728046	-1.10532
									31.1	-0.714857	-0.63599	-0.721346	-1.09102
									31.15	-0.700557	-0.64849	-0.716446	-1.08302
									31.2	-0.700857	-0.63299	-0.708846	-1.07542
									31.25	-0.708757	-0.62499	-0.717346	-1.07392
									31.3	-0.702957	-0.62319	-0.718546	-1.05312
									31.35	-0.695057	-0.62409	-0.690846	-1.04372
									31.4	-0.697157	-0.61099	-0.733846	-1.05042
									31.45	-0.682857	-0.61309	-0.707046	-1.03972
									31.5	-0.665757	-0.60669	-0.707346	-1.03182
									31.55	-0.661457	-0.61069	-0.708846	-1.02992
									31.6	-0.667257	-0.59729	-0.719846	-1.03662
									31.65	-0.673357	-0.60979	-0.700846	-1.01162
									31.7	-0.666657	-0.58569	-0.713146	-1.02442
									31.75	-0.660557	-0.58869	-0.689646	-1.01282
									31.8	-0.689857	-0.59119	-0.704846	-1.00032
									31.85	-0.666057	-0.58779	-0.702746	-0.989624
									31.9	-0.674357	-0.58779	-0.702446	-1.01162
									31.95	-0.666657	-0.58169	-0.694746	-1.00432
									32	-0.647157	-0.57739	-0.694146	-1.00092
									32.05	-0.644757	-0.57799	-0.686546	-0.991524
									32.1	-0.646857	-0.56829	-0.702746	-1.00952
									32.15	-0.660257	-0.56219	-0.694746	-1.04492
									32.2	-0.639857	-0.56339	-0.693546	-0.973824
									32.25	-0.630057	-0.56309	-0.689346	-0.938724
									32.3	-0.633157	-0.56459	-0.690246	-0.938424
									32.35	-0.635557	-0.56089	-0.693546	-0.944524
									32.4	-0.617557	-0.53679	-0.690846	-0.932324
									32.45	-0.626757	-0.54899	-0.686246	-0.925324
									32.5	-0.633757	-0.54349	-0.674046	-0.921024
									32.55	-0.627057	-0.54349	-0.664546	-0.914924
									32.6	-0.605957	-0.53129	-0.669146	-0.910324
									32.65	-0.608357	-0.55269	-0.668846	-0.914324
									32.7	-0.601657	-0.53679	-0.656946	-0.904824
									32.75	-0.612957	-0.51609	-0.632246	-0.917924
									32.8	-0.605057	-0.51579	-0.643546	-0.900824
									32.85	-0.586457	-0.52009	-0.641046	-0.857524
									32.9	-0.601357	-0.52369	-0.655146	-0.868224
									32.95	-0.572657	-0.53009	-0.650846	-0.880124
									33	-0.575757	-0.51669	-0.643846	-0.870324
									33.05	-0.587357	-0.51239	-0.638946	-0.867624
									33.1	-0.576357	-0.50939	-0.640146	-0.854824
									33.15	-0.555957	-0.49779	-0.635846	-0.852624
									33.2	-0.594057	-0.48469	-0.637446	-0.849924
									33.25	-0.562957	-0.48739	-0.631946	-0.819724
									33.3	-0.560457	-0.48919	-0.626746	-0.831324
									33.35	-0.580657	-0.48679	-0.627946	-0.821824
									33.4	-0.558357	-0.49349	-0.617846	-0.808124
									33.45	-0.530557	-0.52129	-0.613646	-0.809624
									33.5	-0.519257	-0.46999	-0.621546	-0.800424
									33.55	-0.538857	-0.44249	-0.616346	-0.786424
									33.6	-0.521157	-0.45079	-0.620946	-0.786424
									33.65	-0.524757	-0.45629	-0.617546	-0.773024
									33.7	-0.523257	-0.44379	-0.608446	-0.763224
									33.75	-0.507957	-0.45599	-0.593446	-0.754424
									33.8	-0.506757	-0.46049	-0.590746	-0.740024
									33.85	-0.498257	-0.44649	-0.578846	-0.739124
									33.9	-0.507657	-0.44069	-0.591646	-0.734224
									33.95	-0.504057	-0.42239	-0.568746	-0.711624
									34	-0.501557	-0.43429	-0.571846	-0.701024
									34.05	-0.485457	-0.43249	-0.563546	-0.713824
									34.1	-0.481157	-0.42089	-0.555346	-0.716524
									34.15	-0.488757	-0.41599	-0.576646	-0.696124
									34.2	-0.482657	-0.40739	-0.550146	-0.682324
									34.25	-0.484157	-0.40649	-0.544346	-0.677524
									34.3	-0.476857	-0.39769	-0.526046	-0.669224
									34.35	-0.462857	-0.40769	-0.528446	-0.661324
									34.4	-0.455857	-0.40679	-0.531246	-0.652424
									34.45	-0.461957	-0.40679	-0.539746	-0.647924
									34.5	-0.453057	-0.39369	-0.532446	-0.637824
									34.55	-0.439957	-0.38579	-0.552846	-0.627124
									34.6	-0.446357	-0.37329	-0.518046	-0.625924
									34.65	-0.442057	-0.37779	-0.535746	-0.610024
									34.7	-0.431957	-0.37199	-0.530646	-0.594124
									34.75	-0.424957	-0.36899	-0.506846	-0.591124
									34.8	-0.406957	-0.35339	-0.520546	-0.582524
									34.85	-0.412157	-0.35009	-0.504046	-0.582824
									34.9	-0.431657	-0.35559	-0.497346	-0.583524
									34.95	-0.406357	-0.33109	-0.500346	-0.561224
									35	-0.415857	-0.35129	-0.493946	-0.539824
									35.05	-0.395657	-0.35189	-0.488446	-0.527024
									35.1	-0.394457	-0.34399	-0.483346	-0.530724
									35.15	-0.378557	-0.33179	-0.477846	-0.509624
									35.2	-0.383457	-0.33909	-0.492746	-0.528524
									35.25	-0.376757	-0.33789	-0.481446	-0.501124
									35.3	-0.363957	-0.32139	-0.475946	-0.494324
									35.35	-0.361857	-0.32349	-0.464646	-0.487624
									35.4	-0.370957	-0.30979	-0.485146	-0.462024
									35.45	-0.366657	-0.29449	-0.472346	-0.471824
									35.5	-0.360257	-0.30249	-0.434146	-0.458624
									35.55	-0.359357	-0.29879	-0.428346	-0.446424
									35.6	-0.340157	-0.29849	-0.431446	-0.450724
									35.65	-0.345357	-0.29209	-0.426546	-0.427224
									35.7	-0.339557	-0.29849	-0.430846	-0.418724
									35.75	-0.331257	-0.28349	-0.442446	-0.418724
									35.8	-0.335857	-0.27929	-0.431746	-0.401924
									35.85	-0.328257	-0.27679	-0.429246	-0.402224
									35.9	-0.323657	-0.27619	-0.405746	-0.392724
									35.95	-0.317257	-0.25909	-0.399346	-0.404024
									36	-0.314857	-0.26189	-0.423446	-0.385424
									36.05	-0.318157	-0.25549	-0.398746	-0.370824
									36.1	-0.308057	-0.24329	-0.390546	-0.370424
									36.15	-0.304157	-0.23619	-0.408546	-0.371124
									36.2	-0.301657	-0.25579	-0.372246	-0.349424
									36.25	-0.300157	-0.24229	-0.374646	-0.351524
									36.3	-0.288557	-0.23839	-0.385946	-0.347624
									36.35	-0.284957	-0.23589	-0.382246	-0.345124
									36.4	-0.282757	-0.22889	-0.371346	-0.318324
									36.45	-0.285257	-0.24049	-0.358446	-0.307924
									36.5	-0.269357	-0.21669	-0.362146	-0.307024
									36.55	-0.271157	-0.22589	-0.346546	-0.306424
									36.6	-0.258657	-0.21579	-0.344746	-0.283224
									36.65	-0.243057	-0.20939	-0.347846	-0.275224
									36.7	-0.242157	-0.21579	-0.351446	-0.267624
									36.75	-0.238857	-0.21609	-0.323046	-0.273424
									36.8	-0.256257	-0.21849	-0.339546	-0.258824
									36.85	-0.244657	-0.20479	-0.336846	-0.254824
									36.9	-0.221157	-0.22159	-0.313946	-0.260624
									36.95	-0.234857	-0.21519	-0.304146	-0.233424
									37	-0.227557	-0.21549	-0.310246	-0.229824
									37.05	-0.239757	-0.19379	-0.304746	-0.229824
									37.1	-0.230257	-0.19199	-0.293746	-0.235624
									37.15	-0.218057	-0.15959	-0.298046	-0.229524
									37.2	-0.232457	-0.18009	-0.305946	-0.213924
									37.25	-0.222657	-0.19529	-0.302046	-0.206024
									37.3	-0.212257	-0.18739	-0.277946	-0.202624
									37.35	-0.211057	-0.17429	-0.276046	-0.213924
									37.4	-0.228457	-0.16699	-0.278546	-0.204124
									37.45	-0.217757	-0.17029	-0.283146	-0.180924
									37.5	-0.195457	-0.17339	-0.279746	-0.190124
									37.55	-0.202557	-0.16879	-0.257446	-0.161124
									37.6	-0.206457	-0.14989	-0.262946	-0.163824
									37.65	-0.200057	-0.15989	-0.259646	-0.162624
									37.7	-0.194857	-0.16539	-0.251046	-0.157124
									37.75	-0.191857	-0.15079	-0.258646	-0.134224
									37.8	-0.180257	-0.16539	-0.252846	-0.133024
									37.85	-0.170457	-0.14219	-0.245546	-0.130324
									37.9	-0.195457	-0.14439	-0.237646	-0.130324
									37.95	-0.191257	-0.14189	-0.228746	-0.123624
									38	-0.177457	-0.14869	-0.221146	-0.117224
									38.05	-0.169857	-0.13889	-0.232746	-0.117224
									38.1	-0.165857	-0.12759	-0.218446	-0.119624
									38.15	-0.161357	-0.12969	-0.211046	-0.0940244
									38.2	-0.156757	-0.13219	-0.220846	-0.0995244
									38.25	-0.172257	-0.11629	-0.214146	-0.0793244
									38.3	-0.153057	-0.11629	-0.204346	-0.0674244
									38.35	-0.153357	-0.10649	-0.189146	-0.0753244
									38.4	-0.156457	-0.11389	-0.190046	-0.0705244
									38.45	-0.161957	-0.11719	-0.202246	-0.0644244
									38.5	-0.153357	-0.11139	-0.192446	-0.0509244
									38.55	-0.142957	-0.10529	-0.188846	-0.0634244
									38.6	-0.142957	-0.10499	-0.188846	-0.0515244
									38.65	-0.153357	-0.10169	-0.191846	-0.0460244
									38.7	-0.148157	-0.10929	-0.192746	-0.0329244
									38.75	-0.145157	-0.11629	-0.189446	-0.0372244
									38.8	-0.143357	-0.10869	-0.165646	-0.0335244
									38.85	-0.139057	-0.0897895	-0.175046	-0.0244244
									38.9	-0.131757	-0.0835895	-0.167146	-0.0293244
									38.95	-0.123157	-0.0811895	-0.165046	-0.0262244
									39	-0.126857	-0.0884895	-0.170146	-0.0146244
									39.05	-0.137157	-0.0997895	-0.155846	-0.00152444
									39.1	-0.121957	-0.0878895	-0.170146	0.0195756
									39.15	-0.111557	-0.0662895	-0.159246	0.00457556
									39.2	-0.0987571	-0.0716895	-0.159246	0.0201756
									39.25	-0.116757	-0.0930895	-0.139346	0.0124756
									39.3	-0.117657	-0.0747895	-0.153746	0.0356756
									39.35	-0.104857	-0.0759895	-0.147946	0.0250756
									39.4	-0.107557	-0.0750895	-0.152846	0.0277756
									39.45	-0.0960571	-0.0759895	-0.125946	0.0414756
									39.5	-0.0920571	-0.0485895	-0.137246	0.0411756
									39.55	-0.113357	-0.0613895	-0.143946	0.0485756
									39.6	-0.112157	-0.0707895	-0.147346	0.0363756
									39.65	-0.0853571	-0.0625895	-0.130246	0.0332756
									39.7	-0.0889571	-0.0582895	-0.160446	0.0610756
									39.75	-0.0770571	-0.0649895	-0.122846	0.0701756
									39.8	-0.0792571	-0.0518895	-0.107346	0.0680756
									39.85	-0.0810571	-0.0472895	-0.114346	0.0543756
									39.9	-0.0953571	-0.0335895	-0.134446	0.0622756
									39.95	-0.0792571	-0.0567895	-0.121346	0.0594756
									40	-0.0767571	-0.0481895	-0.0972461	0.0619756
									40.05	-0.0767571	-0.0417895	-0.103646	0.0619756
									40.1	-0.0834571	-0.0234895	-0.0990461	0.0787756
									40.15	-0.0685571	-0.0228895	-0.118346	0.0732756
									40.2	-0.0642571	-0.0384895	-0.116146	0.0732756
									40.25	-0.0596571	-0.0366895	-0.0984461	0.0732756
									40.3	-0.0627571	-0.0256895	-0.101546	0.0713756
									40.35	-0.0578571	-0.0466895	-0.100646	0.0857756
									40.4	-0.0584571	-0.0231895	-0.103346	0.0878756
									40.45	-0.0612571	-0.0369895	-0.0954461	0.103176
									40.5	-0.0676571	-0.0268895	-0.0807461	0.0829756
									40.55	-0.0575571	-0.0225895	-0.0804461	0.0912756
									40.6	-0.0438571	-0.0250895	-0.105446	0.0952756
									40.65	-0.0538571	-0.0384895	-0.101846	0.102576
									40.7	-0.0383571	-0.0158895	-0.103946	0.112576
									40.75	-0.0548571	-0.0115895	-0.0890461	0.108076
									40.8	-0.0590571	-0.00218953	-0.0923461	0.0997756
									40.85	-0.0493571	-0.0106895	-0.0893461	0.0933756
									40.9	-0.0285571	-0.0100895	-0.0792461	0.0973756
									40.95	-0.0392571	-0.0216895	-0.0829461	0.111076
									41	-0.0346571	-0.0243895	-0.0719461	0.117476
									41.05	-0.0276571	-0.0167895	-0.0914461	0.133976
									41.1	-0.0212571	-0.0124895	-0.0673461	0.127276
									41.15	-0.0224571	-0.0195895	-0.0624461	0.112976
									41.2	-0.0340571	0.00491047	-0.0472461	0.118076
									41.25	-0.0309571	-0.0100895	-0.0643461	0.117476
									41.3	-0.0258571	0.00491047	-0.0707461	0.117776
									41.35	-0.0404571	0.00791047	-0.0740461	0.132176
									41.4	-0.0361571	-0.0121895	-0.0627461	0.140976
									41.45	-0.0313571	-0.00458953	-0.0643461	0.125776
									41.5	-0.0215571	0.0113105	-0.0432461	0.135176
									41.55	-0.0166571	0.00851047	-0.0438461	0.150776
									41.6	-0.0212571	0.0146105	-0.0661461	0.137976
									41.65	-0.0261571	-0.0121895	-0.0530461	0.161776
									41.7	-0.0117571	-0.0213895	-0.0606461	0.150176
									41.75	-0.0306571	-0.00248953	-0.0404461	0.165076
									41.8	-0.0248571	0.0207105	-0.0639461	0.161776
									41.85	-0.0291571	0.0320105	-0.0502461	0.153176
									41.9	-0.0145571	0.0204105	-0.0420461	0.168476
									41.95	-0.0120571	0.00121047	-0.0340461	0.160276
									42	-0.0111571	0.0164105	-0.0444461	0.167876
									42.05	-0.00685711	0.00941047	-0.0432461	0.157776
									42.1	-0.00625711	0.00971047	-0.0398461	0.172176
									42.15	-0.00625711	0.0393105	-0.0374461	0.169076
									42.2	0.00594289	0.0232105	-0.0490461	0.162076
									42.25	-0.00265711	0.0226105	-0.0438461	0.172776
									42.3	0.0199429	0.00361047	-0.0316461	0.181276
									42.35	-0.00965711	0.0195105	-0.0334461	0.162376
									42.4	-0.0126571	0.0308105	-0.0169461	0.179176
									42.45	0.000442893	0.0280105	-0.0279461	0.169376
									42.5	0.00194289	0.0177105	-0.00934614	0.173976
									42.55	-0.000157107	0.0283105	-0.0267461	0.178576
									42.6	0.0181429	0.0363105	-0.0325461	0.183776
									42.65	0.0135429	0.0201105	-0.0346461	0.167276
									42.7	0.00864289	0.0387105	-0.0258461	0.184676
									42.75	0.00134289	0.0283105	-0.0359461	0.181876
									42.8	0.00774289	0.0274105	-0.0435461	0.185576
									42.85	0.0202429	0.0442105	-0.0340461	0.179476
									42.9	0.0199429	0.0482105	-0.0441461	0.177976
									42.95	0.0123429	0.0387105	-0.0105461	0.187376
									43	0.0166429	0.0430105	-0.0197461	0.187076
									43.05	0.0135429	0.0354105	-0.0270461	0.176376
									43.1	0.0190429	0.0271105	-0.0310461	0.181576
									43.15	0.0169429	0.0311105	-0.0191461	0.175176
									43.2	0.0312429	0.0366105	-0.0115461	0.181276
									43.25	0.0221429	0.0375105	-0.0142461	0.176676
									43.3	0.000442893	0.0439105	-0.0194461	0.187676
									43.35	0.0333429	0.0573105	0.00255387	0.162976
									43.4	0.0263429	0.0631105	-0.00664614	0.196276
									43.45	0.0401429	0.0509105	-0.0169461	0.208776
									43.5	0.0114429	0.0390105	-0.00844614	0.193176
									43.55	0.0224429	0.0293105	-0.00144614	0.191976
									43.6	0.0190429	0.0631105	-0.00694613	0.169676
									43.65	0.0172429	0.0518105	-0.00904614	0.194076
									43.7	0.0251429	0.0592105	-0.00414613	0.196276
									43.75	0.0251429	0.0403105	0.00315387	0.178576
									43.8	0.0181429	0.0537105	-0.0121461	0.177576
									43.85	0.0330429	0.0552105	-0.0148461	0.185876
									43.9	0.0367429	0.0555105	-0.00144614	0.188276
									43.95	0.0434429	0.0543105	-0.00384614	0.192576
									44	0.0437429	0.0540105	-0.0108461	0.190176
									44.05	0.0440429	0.0503105	-0.0151461	0.188276
									44.1	0.0501429	0.0500105	-0.0151461	0.191676
									44.15	0.0434429	0.0552105	-0.0133461	0.197476
									44.2	0.0349429	0.0787105	0.0129539	0.183076
									44.25	0.0379429	0.0525105	-0.00544614	0.192876
									44.3	0.0416429	0.0473105	-0.0185461	0.209976
									44.35	0.0468429	0.0543105	-0.000546135	0.202976
									44.4	0.0275429	0.0558105	-0.00694613	0.187976
									44.45	0.0483429	0.0558105	-0.000846135	0.198976
									44.5	0.0428429	0.0726105	0.00655386	0.192876
									44.55	0.0407429	0.0833105	-0.000246135	0.192276
									44.6	0.0639429	0.0772105	0.0101539	0.215476
									44.65	0.0440429	0.0763105	0.00495387	0.197476
									44.7	0.0456429	0.0705105	0.00615386	0.208476
									44.75	0.0425429	0.0653105	0.0126539	0.198976
									44.8	0.0477429	0.0580105	0.0174539	0.212676
									44.85	0.0446429	0.0631105	0.0126539	0.205376
									44.9	0.0459429	0.0677105	0.0135539	0.198376
									44.95	0.0245429	0.0686105	0.00805387	0.208776
									45	0.0541429	0.0723105	0.0138539	0.196276
									45.05	0.0526429	0.0799105	0.0184539	0.192276
									45.1	0.0486429	0.0683105	0.0232539	0.215776
									45.15	0.0526429	0.0787105	0.0312539	0.217876
									45.2	0.0556429	0.0598105	0.0248539	0.199276
									45.25	0.0517429	0.0876105	0.00195386	0.208476
									45.3	0.0596429	0.0985105	0.00685386	0.202676
									45.35	0.0452429	0.0879105	5.38653e-05	0.200776
									45.4	0.0614429	0.0512105	0.00715386	0.211476
									45.45	0.0636429	0.0885105	0.0141539	0.220976
									45.5	0.0605429	0.0790105	0.00835387	0.215176
									45.55	0.0565429	0.0778105	0.0110539	0.208776
									45.6	0.0593429	0.0726105	0.00465387	0.201476
									45.65	0.0620429	0.0567105	0.0235539	0.224976
									45.7	0.0587429	0.0808105	0.00805387	0.216976
									45.75	0.0614429	0.0805105	0.0113539	0.213976
									45.8	0.0895429	0.0341105	0.0272539	0.195976
									45.85	0.0755429	0.0232105	0.0226539	0.209976
									45.9	0.0602429	0.10981	0.0171539	0.213676
									45.95	0.0816429	0.10131	0.00775387	0.209676
									46	0.0739429	0.11171	0.0269539	0.205376
									46.05	0.0672429	0.10281	0.0119539	0.215176
									46.1	0.0761429	0.10621	0.0165539	0.202676
									46.15	0.0739429	0.10101	0.0171539	0.202676
									46.2	0.0855429	0.0894105	0.0214539	0.205376
									46.25	0.0925429	0.0772105	0.0174539	0.207876
									46.3	0.0721429	0.0912105	0.0315539	0.199576
									46.35	0.0614429	0.10221	0.0184539	0.204476
									46.4	0.0694429	0.0900105	0.00525386	0.213376
									46.45	0.0730429	0.0952105	0.0104539	0.216976
									46.5	0.0794429	0.11591	0.0232539	0.207876
									46.55	0.0718429	0.0900105	0.0211539	0.199276
									46.6	0.0687429	0.0778105	0.0199539	0.188876
									46.65	0.0715429	0.0934105	0.00925387	0.190776
									46.7	0.0898429	0.0952105	0.00405387	0.199276
									46.75	0.0825429	0.0876105	0.0180539	0.201076
									46.8	0.0834429	0.10041	0.0126539	0.202376
									46.85	0.0987429	0.10101	0.0394539	0.191676
									46.9	0.0748429	0.10011	0.0190539	0.197776
									46.95	0.0694429	0.11071	0.0138539	0.211776
									47	0.0828429	0.10251	0.0144539	0.198976
									47.05	0.0932429	0.0998105	0.0217539	0.194976
									47.1	0.0767429	0.10461	0.00865387	0.189476
									47.15	0.0846429	0.10891	0.0296539	0.198676
									47.2	0.0675429	0.10621	0.0254539	0.202976
									47.25	0.0745429	0.0952105	0.0190539	0.199876
									47.3	0.0889429	0.10861	0.0299539	0.198376
									47.35	0.0794429	0.11531	0.0138539	0.204476
									47.4	0.0889429	0.10341	0.0162539	0.174276
									47.45	0.0828429	0.10041	0.0113539	0.193476
									47.5	0.0767429	0.11411	0.0226539	0.204176
									47.55	0.0822429	0.11811	0.0354539	0.184376
									47.6	0.0852429	0.11591	0.0412539	0.205376
									47.65	0.0828429	0.0995105	0.0440539	0.181576
									47.7	0.101743	0.0985105	0.0425539	0.179476
									47.75	0.0932429	0.0979105	0.0391539	0.170276
									47.8	0.0922429	0.10531	0.0373539	0.184376
									47.85	0.0797429	0.10591	0.0544539	0.195676
									47.9	0.0846429	0.0888105	0.0330539	0.168476
									47.95	0.100543	0.0848105	0.0476539	0.187676
									48	0.0791429	0.0885105	0.0428539	0.199876
									48.05	0.0806429	0.11751	0.0312539	0.189176
									48.1	0.0773429	0.10191	0.0260539	0.200776
									48.15	0.0874429	0.10531	0.0361539	0.194976
									48.2	0.102643	0.10681	0.0434539	0.198976
									48.25	0.0913429	0.11261	0.0364539	0.203276
									48.3	0.0901429	0.13001	0.0364539	0.188876
									48.35	0.0974429	0.12301	0.0348539	0.183076
									48.4	0.0974429	0.10921	0.0461539	0.189876
									48.45	0.0803429	0.10251	0.0333539	0.197176
									48.5	0.0852429	0.11351	0.0385539	0.192576
									48.55	0.0889429	0.13211	0.0364539	0.184376
									48.6	0.0904429	0.10191	0.0361539	0.185576
									48.65	0.105443	0.12171	0.0476539	0.194976
									48.7	0.100843	0.11901	0.0599539	0.191676
									48.75	0.0895429	0.10951	0.0467539	0.182476
									48.8	0.0849429	0.11201	0.0480539	0.181876
									48.85	0.0913429	0.12451	0.0470539	0.184976
									48.9	0.0944429	0.12481	0.0528539	0.176676
									48.95	0.112443	0.11171	0.0608539	0.182476
									49	0.101743	0.10681	0.0483539	0.191676
									49.05	0.101143	0.11691	0.0476539	0.188276
									49.1	0.101143	0.11591	0.0339539	0.178576
									49.15	0.0834429	0.11471	0.0437539	0.181876
									49.2	0.106343	0.12201	0.0632539	0.194076
									49.25	0.102343	0.12171	0.0443539	0.205676
									49.3	0.102943	0.11841	0.0538539	0.187076
									49.35	0.112743	0.12391	0.0461539	0.168776
									49.4	0.0990429	0.11751	0.0513539	0.169976
									49.45	0.0846429	0.13301	0.0602539	0.179476
									49.5	0.0971429	0.12571	0.0534539	0.198676
									49.55	0.0980429	0.11841	0.0632539	0.198376
									49.6	0.120943	0.12451	0.0446539	0.188876
									49.65	0.126743	0.11351	0.0541539	0.184976
									49.7	0.114843	0.11691	0.0583539	0.176076
									49.75	0.109643	0.13491	0.0760539	0.166376
									49.8	0.114843	0.10461	0.0644539	0.168776
									49.85	0.111843	0.12171	0.0504539	0.172776
									49.9	0.105443	0.12781	0.0669539	0.179476
									49.95	0.122543	0.11411	0.0608539	0.170876
									50	0.116043	0.12301	0.0550539	0.156876
									50.05	0.103243	0.10561	0.0425539	0.164476
									50.1	0.126743	0.11751	0.0544539	0.180376
									50.15	0.131043	0.13151	0.0501539	0.165076
									50.2	0.117343	0.13641	0.0684539	0.177576
									50.25	0.120043	0.13271	0.0458539	0.160276
									50.3	0.119443	0.12541	0.0476539	0.153176
									50.35	0.115443	0.13421	0.0501539	0.159876
									50.4	0.107843	0.11781	0.0592539	0.162976
									50.45	0.104843	0.13121	0.0647539	0.173376
									50.5	0.131643	0.11961	0.0605539	0.166976
									50.55	0.107243	0.11291	0.0620539	0.160576
									50.6	0.106643	0.12081	0.0650539	0.153776
									50.65	0.120943	0.11781	0.0687539	0.175176
									50.7	0.133743	0.11591	0.0666539	0.154476
									50.75	0.131943	0.13671	0.0962539	0.155976
									50.8	0.115443	0.12301	0.0666539	0.162076
									50.85	0.128643	0.11411	0.0696539	0.163276
									50.9	0.127943	0.13211	0.0608539	0.160876
									50.95	0.111843	0.13241	0.0773539	0.143776
									51	0.121843	0.13671	0.0861539	0.157776
									51.05	0.110943	0.12811	0.0708539	0.158076
									51.1	0.116443	0.12511	0.0776539	0.157776
									51.15	0.131043	0.13971	0.0794539	0.149876
									51.2	0.116043	0.13851	0.0873539	0.145276
									51.25	0.123143	0.13211	0.0751539	0.151676
									51.3	0.118843	0.12941	0.0898539	0.157176
									51.35	0.125243	0.14651	0.0708539	0.157476
									51.4	0.128643	0.14281	0.0617539	0.146476
									51.45	0.140843	0.13001	0.0608539	0.144076
									51.5	0.131343	0.15351	0.0687539	0.156576
									51.55	0.138343	0.12751	0.0812539	0.143776
									51.6	0.145643	0.14741	0.0864539	0.147376
									51.65	0.142043	0.15651	0.0766539	0.160276
									51.7	0.135343	0.13701	0.0837539	0.166376
									51.75	0.135343	0.13701	0.0779539	0.159876
									51.8	0.137443	0.14461	0.0653539	0.144676
									51.85	0.129843	0.13491	0.0760539	0.141276
									51.9	0.136243	0.12751	0.0693539	0.157476
									51.95	0.141143	0.12051	0.0840539	0.157776
									52	0.120943	0.12881	0.0782539	0.155076
									52.05	0.131043	0.13851	0.0626539	0.162676
									52.1	0.136843	0.13211	0.0803539	0.166376
									52.15	0.144143	0.12021	0.0953539	0.160276
									52.2	0.131643	0.11781	0.0785539	0.163276
									52.25	0.135043	0.13211	0.0937539	0.158076
									52.3	0.142343	0.14651	0.0708539	0.164476
									52.35	0.140843	0.13641	0.0852539	0.168176
									52.4	0.137743	0.14341	0.0742539	0.169976
									52.45	0.136843	0.11931	0.0852539	0.145576
									52.5	0.133743	0.14771	0.0797539	0.155376
									52.55	0.153343	0.15261	0.0806539	0.154776
									52.6	0.149343	0.13581	0.0892539	0.165076
									52.65	0.129243	0.13461	0.0803539	0.153776
									52.7	0.125243	0.14921	0.0776539	0.144976
									52.75	0.138343	0.15651	0.0895539	0.135776
									52.8	0.123143	0.15231	0.0754539	0.152876
									52.85	0.134743	0.14581	0.0943539	0.152276
									52.9	0.144743	0.14491	0.0995539	0.137076
									52.95	0.134743	0.14521	0.0916539	0.138876
									53	0.158843	0.13211	0.0892539	0.128776
									53.05	0.151443	0.12661	0.0959539	0.136076
									53.1	0.153343	0.14311	0.0946539	0.145576
									53.15	0.157243	0.14401	0.0745539	0.144376
									53.2	0.157543	0.13611	0.0873539	0.143476
									53.25	0.149943	0.14161	0.0849539	0.146776
									53.3	0.166743	0.14681	0.0815539	0.140076
									53.35	0.142643	0.15191	0.0925539	0.157176
									53.4	0.156343	0.13791	0.0910539	0.129676
									53.45	0.134743	0.15561	0.103854	0.140976
									53.5	0.140543	0.12971	0.0785539	0.147676
									53.55	0.141143	0.13731	0.0867539	0.140676
									53.6	0.151443	0.14371	0.0956539	0.129676
									53.65	0.145343	0.14101	0.0913539	0.135176
									53.7	0.162743	0.14611	0.0928539	0.134876
									53.75	0.130143	0.15771	0.0873539	0.134276
									53.8	0.133443	0.15011	0.0852539	0.143176
									53.85	0.135343	0.12261	0.0892539	0.148376
									53.9	0.130143	0.13391	0.0840539	0.124476
									53.95	0.137743	0.14581	0.0998539	0.123276
									54	0.163743	0.14741	0.104454	0.137076
									54.05	0.160043	0.13911	0.103554	0.129376
									54.1	0.132243	0.14771	0.107854	0.145576
									54.15	0.136843	0.15191	0.0727539	0.129076
									54.2	0.152143	0.12301	0.0803539	0.128476
									54.25	0.149643	0.13851	0.101754	0.131276
									54.3	0.134143	0.12481	0.111754	0.143476
									54.35	0.133143	0.14581	0.113654	0.148676
									54.4	0.150843	0.15471	0.0916539	0.145276
									54.45	0.144143	0.13001	0.0925539	0.139476
									54.5	0.150843	0.12331	0.0763539	0.116576
									54.55	0.129543	0.15711	0.0983539	0.136376
									54.6	0.127643	0.14891	0.0898539	0.142576
									54.65	0.140843	0.14311	0.108754	0.137676
									54.7	0.149643	0.14221	0.109354	0.137676
									54.75	0.156043	0.16141	0.0986539	0.131876
									54.8	0.136243	0.14861	0.106254	0.155676
									54.85	0.137443	0.12541	0.111154	0.145576
									54.9	0.146043	0.14521	0.119454	0.148676
									54.95	0.139843	0.16111	0.117254	0.157776
									55	0.149943	0.13941	0.112054	0.144676
									55.05	0.129243	0.15741	0.0946539	0.143176
									55.1	0.139243	0.15191	0.105954	0.136776
									55.15	0.147543	0.15441	0.105954	0.165076
									55.2	0.127643	0.15871	0.104454	0.152876
									55.25	0.134443	0.13791	0.0858539	0.148676
									55.3	0.142043	0.13731	0.0950539	0.138576
									55.35	0.148443	0.14191	0.112354	0.150776
									55.4	0.131043	0.16231	0.102654	0.125476
									55.45	0.122143	0.15321	0.120354	0.138576
									55.5	0.139243	0.14001	0.0824539	0.148976
									55.55	0.160343	0.13521	0.105354	0.150776
									55.6	0.135943	0.13701	0.0962539	0.141276
									55.65	0.149643	0.15291	0.102654	0.140076
									55.7	0.150843	0.15351	0.105954	0.143476
									55.75	0.134743	0.15131	0.112754	0.165076
									55.8	0.141443	0.15771	0.0867539	0.153476
									55.85	0.144443	0.14311	0.0977539	0.153176
									55.9	0.146643	0.12361	0.0916539	0.158076
									55.95	0.143243	0.15841	0.0953539	0.150176
									56	0.136243	0.15261	0.0980539	0.149276
									56.05	0.139243	0.16481	0.0928539	0.149276
									56.1	0.137443	0.16141	0.0989539	0.154476
									56.15	0.146343	0.13821	0.101154	0.156876
									56.2	0.149943	0.15231	0.0888539	0.149276
									56.25	0.143543	0.16171	0.0919539	0.154776
									56.3	0.136843	0.14431	0.103854	0.148376
									56.35	0.141143	0.12721	0.0733539	0.143176
									56.4	0.145343	0.16291	0.101754	0.154076
									56.45	0.135343	0.16691	0.105354	0.153176
									56.5	0.143543	0.14281	0.107554	0.140076
									56.55	0.119443	0.15901	0.0882539	0.156576
									56.6	0.132543	0.13151	0.0925539	0.152276
									56.65	0.146043	0.15561	0.105354	0.151976
									56.7	0.148443	0.15591	0.108754	0.149576
									56.75	0.151843	0.16451	0.104454	0.142876
									56.8	0.141143	0.15321	0.0953539	0.143176
									56.85	0.145343	0.16811	0.0904539	0.150476
									56.9	0.148143	0.13731	0.105954	0.141876
									56.95	0.136243	0.14951	0.0946539	0.147976
									57	0.148143	0.14521	0.0919539	0.139476
									57.05	0.144143	0.13851	0.0849539	0.137976
									57.1	0.146643	0.15131	0.0980539	0.140676
									57.15	0.138943	0.14611	0.0888539	0.141876
									57.2	0.153043	0.15961	0.0950539	0.137676
									57.25	0.138643	0.14581	0.0913539	0.146776
									57.3	0.141143	0.15741	0.0904539	0.133376
									57.35	0.147543	0.17331	0.100754	0.142176
									57.4	0.155143	0.16421	0.0818539	0.152576
									57.45	0.155143	0.14581	0.0861539	0.135476
									57.5	0.165243	0.15101	0.0907539	0.142176
									57.55	0.156943	0.16141	0.0928539	0.118376
									57.6	0.170143	0.15131	0.101454	0.133076
									57.65	0.148443	0.16481	0.0910539	0.130676
									57.7	0.147543	0.15071	0.101454	0.136376
									57.75	0.150243	0.18581	0.0849539	0.143176
									57.8	0.169543	0.14101	0.0861539	0.132476
									57.85	0.147243	0.14611	0.0934539	0.133976
									57.9	0.144443	0.14951	0.0965539	0.139776
									57.95	0.132843	0.16141	0.0907539	0.137676
									58	0.146043	0.14651	0.0800539	0.133376
									58.05	0.156343	0.15351	0.0715539	0.131276
									58.1	0.153343	0.15441	0.0815539	0.134576
									58.15	0.132843	0.15741	0.0803539	0.123276
									58.2	0.153943	0.14221	0.102354	0.127276
									58.25	0.148743	0.14001	0.0888539	0.128476
									58.3	0.148143	0.15681	0.0800539	0.152576
									58.35	0.164343	0.15041	0.0907539	0.146176
									58.4	0.142943	0.15651	0.0852539	0.143776
									58.45	0.136543	0.14071	0.106954	0.143176
									58.5	0.138943	0.15351	0.0974539	0.133676
									58.55	0.137143	0.14831	0.0919539	0.133976
									58.6	0.145043	0.13731	0.0971539	0.134276
									58.65	0.151443	0.15041	0.0803539	0.132476
									58.7	0.155743	0.15741	0.0885539	0.144676
									58.75	0.145643	0.14551	0.0837539	0.144976
									58.8	0.139243	0.15591	0.0858539	0.132776
									58.85	0.150543	0.16421	0.0879539	0.137976
									58.9	0.154543	0.15621	0.0763539	0.136076
									58.95	0.174943	0.15771	0.0791539	0.133976
									59	0.147243	0.16631	0.0922539	0.108976
									59.05	0.158843	0.16021	0.0718539	0.135176
									59.1	0.156943	0.16751	0.0907539	0.130676
									59.15	0.148143	0.16321	0.0830539	0.141276
									59.2	0.149343	0.16021	0.0809539	0.121476
									59.25	0.154843	0.14981	0.0760539	0.132476
									59.3	0.159443	0.14831	0.0791539	0.146776
									59.35	0.157543	0.15411	0.0940539	0.132776
									59.4	0.163343	0.15681	0.0812539	0.139776
									59.45	0.165243	0.15591	0.0766539	0.126676
									59.5	0.146043	0.15591	0.0745539	0.118076
									59.55	0.144743	0.14921	0.0724539	0.124876
									59.6	0.164343	0.15381	0.0647539	0.135476
									59.65	0.157943	0.15261	0.0870539	0.120576
									59.7	0.166443	0.16901	0.0827539	0.119376
									59.75	0.154543	0.14581	0.0663539	0.116576
									59.8	0.157543	0.16201	0.0724539	0.118376
									59.85	0.177443	0.16051	0.0834539	0.111676
									59.9	0.153043	0.15901	0.0861539	0.120576
									59.95	0.134743	0.17001	0.0773539	0.118676
									60	0.172243	0.16901	0.0754539	0.102276
									60.05	0.151443	0.16051	0.0870539	0.125176
									60.1	0.153043	0.15741	0.0806539	0.108076
									60.15	0.155443	0.15711	0.0672539	0.119376
									60.2	0.158843	0.16511	0.0888539	0.127576
									60.25	0.148443	0.16421	0.0803539	0.0964756
									60.3	0.156043	0.17151	0.0794539	0.115376
									60.35	0.157943	0.18001	0.0858539	0.0979756
									60.4	0.161243	0.16081	0.0980539	0.0952756
									60.45	0.153643	0.16451	0.0754539	0.100076
									60.5	0.159743	0.17091	0.0751539	0.0890756
									60.55	0.163743	0.15991	0.0754539	0.0918756
									60.6	0.149343	0.16481	0.0824539	0.0985756
									60.65	0.158843	0.16381	0.0769539	0.0958756
									60.7	0.172843	0.15711	0.0724539	0.0808756
									60.75	0.143843	0.16201	0.0742539	0.0930756
									60.8	0.160043	0.16261	0.0657539	0.0805756
									60.85	0.155743	0.14491	0.0776539	0.0802756
									60.9	0.160043	0.16601	0.0715539	0.0878756
									60.95	0.135343	0.17881	0.0690539	0.0921756
									61	0.160943	0.16931	0.0785539	0.0851756
									61.05	0.142643	0.16081	0.0498539	0.0823756
									61.1	0.143243	0.16781	0.0708539	0.0866756
									61.15	0.165243	0.15771	0.0748539	0.0842756
									61.2	0.167343	0.19041	0.0660539	0.0814756
									61.25	0.165543	0.15651	0.0702539	0.0634756
									61.3	0.162443	0.16051	0.0690539	0.0878756
									61.35	0.155443	0.19441	0.0544539	0.0677756
									61.4	0.156643	0.17881	0.0736539	0.0778756
									61.45	0.154843	0.16751	0.0592539	0.0698756
									61.5	0.162743	0.15771	0.0611539	0.0756756
									61.55	0.157543	0.17151	0.0620539	0.0781756
									61.6	0.166143	0.17451	0.0583539	0.0860756
									61.65	0.142943	0.15231	0.0599539	0.0775756
									61.7	0.155443	0.16201	0.0715539	0.0741756
									61.75	0.149043	0.16661	0.0773539	0.0701756
									61.8	0.151443	0.15351	0.0653539	0.0677756
									61.85	0.152443	0.17821	0.0702539	0.0741756
									61.9	0.169543	0.18311	0.0495539	0.0604756
									61.95	0.170743	0.16481	0.0592539	0.0756756
									62	0.152743	0.18831	0.0541539	0.0622756
									62.05	0.170743	0.15131	0.0449539	0.0695756
									62.1	0.175243	0.14771	0.0486539	0.0729756
									62.15	0.173143	0.18031	0.0647539	0.0570756
									62.2	0.167043	0.16691	0.0611539	0.0561756
									62.25	0.162743	0.18701	0.0605539	0.0546756
									62.3	0.156643	0.17271	0.0653539	0.0436756
									62.35	0.154543	0.16081	0.0663539	0.0549756
									62.4	0.161243	0.14861	0.0528539	0.0488756
									62.45	0.194243	0.16541	0.0663539	0.0503756
									62.5	0.181043	0.18191	0.0660539	0.0546756
									62.55	0.173743	0.19161	0.0330539	0.0588756
									62.6	0.169543	0.18251	0.0528539	0.0561756
									62.65	0.176543	0.17391	0.0525539	0.0485756
									62.7	0.185943	0.17091	0.0553539	0.0512756
									62.75	0.170143	0.17481	0.0553539	0.0469756
									62.8	0.168243	0.16901	0.0467539	0.0436756
									62.85	0.172243	0.19041	0.0531539	0.0421756
									62.9	0.170143	0.17421	0.0589539	0.0350756
									62.95	0.163343	0.18061	0.0489539	0.0369756
									63	0.161843	0.16291	0.0528539	0.0478756
									63.05	0.182043	0.17361	0.0437539	0.0485756
									63.1	0.166743	0.16871	0.0504539	0.0503756
									63.15	0.172843	0.17181	0.0565539	0.0399756
									63.2	0.180743	0.19891	0.0544539	0.0320756
									63.25	0.182043	0.17181	0.0492539	0.0100756
									63.3	0.182043	0.16421	0.0513539	0.0378756
									63.35	0.174643	0.17421	0.0458539	0.0332756
									63.4	0.182643	0.17091	0.0437539	0.0237756
									63.45	0.168543	0.16421	0.0614539	0.0243756
									63.5	0.177143	0.16691	0.0544539	0.0179756
									63.55	0.168543	0.18701	0.0394539	0.0225756
									63.6	0.175943	0.18251	0.0336539	0.0308756
									63.65	0.166443	0.17701	0.0455539	0.0311756
									63.7	0.185943	0.17791	0.0354539	0.0253756
									63.75	0.183843	0.17851	0.0476539	0.0399756
									63.8	0.177743	0.17181	0.0263539	0.0216756
									63.85	0.180143	0.18311	0.0544539	0.0250756
									63.9	0.173443	0.18031	0.0492539	0.0268756
									63.95	0.162743	0.18281	0.0388539	0.0338756
									64	0.170443	0.18671	0.0501539	0.0375756
									64.05	0.180743	0.16961	0.0357539	0.0393756
									64.1	0.190843	0.17821	0.0599539	0.0201756
									64.15	0.175243	0.18031	0.0339539	0.0387756
									64.2	0.175943	0.16511	0.0443539	0.0375756
									64.25	0.176843	0.15931	0.0492539	0.0320756
									64.3	0.164643	0.14861	0.0498539	0.0280756
									64.35	0.176843	0.15991	0.0544539	0.0314756
									64.4	0.175643	0.18431	0.0553539	0.0305756
									64.45	0.188443	0.19771	0.0449539	0.0396756
									64.5	0.179543	0.17271	0.0513539	0.0421756
									64.55	0.179243	0.18031	0.0397539	0.0378756
									64.6	0.167043	0.18151	0.0586539	0.0503756
									64.65	0.166443	0.17671	0.0480539	0.0741756
									64.7	0.173743	0.18891	0.0702539	0.0570756
									64.75	0.166743	0.17761	0.0446539	0.0454756
									64.8	0.162143	0.16571	0.0403539	0.0613756
									64.85	0.166143	0.17001	0.0461539	0.0530756
									64.9	0.185343	0.15471	0.0415539	0.0494756
									64.95	0.180743	0.18061	0.0504539	0.0567756
									65	0.164943	0.18671	0.0574539	0.0573756
									65.05	0.164643	0.16631	0.0617539	0.0533756
									65.1	0.186543	0.17941	0.0476539	0.0482756
									65.15	0.166143	0.17731	0.0547539	0.0469756
									65.2	0.166143	0.18701	0.0702539	0.0558756
									65.25	0.172243	0.19341	0.0425539	0.0448756
									65.3	0.183843	0.19381	0.0412539	0.0469756
									65.35	0.171043	0.18431	0.0559539	0.0591756
									65.4	0.170443	0.17821	0.0519539	0.0527756
									65.45	0.160943	0.16141	0.0348539	0.0533756
									65.5	0.168543	0.15291	0.0391539	0.0451756
									65.55	0.175243	0.16661	0.0354539	0.0466756
									65.6	0.189943	0.19131	0.0629539	0.0369756
									65.65	0.169143	0.19101	0.0519539	0.0482756
									65.7	0.176243	0.20171	0.0544539	0.0494756
									65.75	0.159743	0.17271	0.0406539	0.0527756
									65.8	0.166743	0.16901	0.0370539	0.0414756
									65.85	0.185943	0.18091	0.0580539	0.0430756
									65.9	0.174943	0.19441	0.0510539	0.0295756
									65.95	0.177743	0.19341	0.0348539	0.0329756
									66	0.173743	0.18491	0.0342539	0.0411756
									66.05	0.157543	0.17451	0.0367539	0.0439756
									66.1	0.176543	0.17731	0.0513539	0.0332756
									66.15	0.165543	0.17821	0.0519539	0.0427756
									66.2	0.175243	0.16931	0.0492539	0.0543756
									66.25	0.177143	0.18311	0.0653539	0.0518756
									66.3	0.186843	0.15741	0.0629539	0.0421756
									66.35	0.171343	0.17151	0.0586539	0.0396756
									66.4	0.166143	0.16901	0.0730539	0.0460756
									66.45	0.166443	0.16021	0.0397539	0.0414756
									66.5	0.176843	0.17301	0.0443539	0.0411756
									66.55	0.152443	0.17031	0.0605539	0.0369756
									66.6	0.174043	0.16871	0.0492539	0.0256756
									66.65	0.185943	0.19101	0.0525539	0.0121756
									66.7	0.149943	0.19591	0.0409539	0.0338756
									66.75	0.169143	0.17671	0.0504539	0.0402756
									66.8	0.185643	0.19041	0.0724539	0.0411756
									66.85	0.184443	0.18281	0.0632539	0.0301756
									66.9	0.185643	0.18831	0.0632539	0.0329756
									66.95	0.187843	0.18311	0.0440539	0.0137756
									67	0.187543	0.16421	0.0458539	0.0146756
									67.05	0.187543	0.16901	0.0550539	0.0103756
									67.1	0.181043	0.17851	0.0586539	0.00827556
									67.15	0.178343	0.18001	0.0544539	0.00667556
									67.2	0.196643	0.19501	0.0562539	0.0179756
									67.25	0.187243	0.18221	0.0531539	0.0167756
									67.3	0.162743	0.16141	0.0608539	0.0295756
									67.35	0.180443	0.17211	0.0797539	0.0158756
									67.4	0.188443	0.17421	0.0742539	0.0186756
									67.45	0.180143	0.18151	0.0596539	0.0201756
									67.5	0.188743	0.15591	0.0602539	0.0112756
									67.55	0.179543	0.18311	0.0565539	0.0131756
									67.6	0.161543	0.17761	0.0574539	0.0109756
									67.65	0.176843	0.15011	0.0727539	0.0146756
									67.7	0.186243	0.18951	0.0559539	0.0182756
									67.75	0.169543	0.18151	0.0653539	0.00767556
									67.8	0.182643	0.18551	0.0730539	0.0140756
									67.85	0.195143	0.18611	0.0522539	0.0201756
									67.9	0.182943	0.18491	0.0675539	0.0195756
									67.95	0.180443	0.17701	0.0565539	0.0216756
									68	0.168843	0.18611	0.0730539	0.0295756
									68.05	0.168243	0.16841	0.0596539	0.0250756
									68.1	0.180143	0.19471	0.0608539	0.0250756
									68.15	0.182343	0.17361	0.0599539	0.0317756
									68.2	0.183243	0.18031	0.0605539	0.0311756
									68.25	0.185343	0.17241	0.0592539	0.0259756
									68.3	0.196043	0.18191	0.0525539	0.0189756
									68.35	0.181043	0.17481	0.0705539	0.0433756
									68.4	0.190843	0.17031	0.0779539	0.0192756
									68.45	0.183243	0.19771	0.0733539	0.0237756
									68.5	0.200643	0.18491	0.0608539	0.00547556
									68.55	0.164643	0.16661	0.0644539	0.0192756
									68.6	0.173743	0.17611	0.0556539	0.0179756
									68.65	0.171643	0.17761	0.0565539	0.0243756
									68.7	0.183843	0.17481	0.0739539	0.0317756
									68.75	0.170743	0.17941	0.0742539	0.0231756
									68.8	0.168843	0.16381	0.0727539	0.0372756
									68.85	0.176243	0.17091	0.0705539	0.0430756
									68.9	0.179843	0.17971	0.0724539	0.0411756
									68.95	0.191143	0.17421	0.0727539	0.0424756
									69	0.188743	0.17481	0.0727539	0.0396756
									69.05	0.186843	0.18581	0.0611539	0.0411756
									69.1	0.170743	0.18671	0.0824539	0.0601756
									69.15	0.171643	0.17701	0.0742539	0.0466756
									69.2	0.180143	0.17361	0.0632539	0.0475756
									69.25	0.182643	0.16261	0.0736539	0.0445756
									69.3	0.168543	0.19441	0.0742539	0.0341756
									69.35	0.168843	0.18581	0.0589539	0.0466756
									69.4	0.177143	0.17731	0.0794539	0.0353756
									69.45	0.161843	0.17941	0.0620539	0.0366756
									69.5	0.172243	0.18731	0.0657539	0.0186756
									69.55	0.168543	0.16751	0.0870539	0.0323756
									69.6	0.184143	0.16481	0.0776539	0.0167756
									69.65	0.177143	0.16871	0.0797539	0.0198756
									69.7	0.176843	0.18951	0.0696539	0.0216756
									69.75	0.189343	0.18371	0.0818539	0.0247756
									69.8	0.176843	0.16571	0.0733539	0.0274756
									69.85	0.189043	0.18121	0.0852539	0.00947556
									69.9	0.176243	0.18001	0.0721539	0.0305756
									69.95	0.182643	0.18251	0.0684539	0.0186756

## Sheet: boxplot1 (C)
subject	x	y		x					t = 30	t=80	t=130	t=220
1	1	1.03804		1	t=30				1.03804	1.06203	1.31851	1.37008
2	1	1.03172		2	t=80				1.03172	1.02078	0.856268	1.24787
3	1	1.12685		3	t=150				1.12685	1.42466	1.05457	1.28128
4	1	1.10162		4	t=220				1.10162	0.917798	1.17251	1.43137
5	1	0.874343							0.874343	0.937383	1.22958	1.71911
6	1	0.93517							0.93517	0.898952	1.02271	1.07777
7	1	0.91191							0.91191	0.75156	1.06309	1.36802
8	1	1.02544							1.02544	1.02186	1.35451	1.3558
1	2	1.06203
2	2	1.02078
3	2	1.42466
4	2	0.917798
5	2	0.937383
6	2	0.898952
7	2	0.75156
8	2	1.02186
1	3	1.31851
2	3	0.856268
3	3	1.05457
4	3	1.17251
5	3	1.22958
6	3	1.02271
7	3	1.06309
8	3	1.35451
1	4	1.37008
2	4	1.24787
3	4	1.28128
4	4	1.43137
5	4	1.71911
6	4	1.07777
7	4	1.36802
8	4	1.3558

## Sheet: boxplot2 (D)
subject	x	y			x				t = 30	t=80	t=130	t=220
1	1	0.967593			1	t=30			0.967593	1.0623	1.05937	1.74075
2	1	1.0223			2	t=80			1.0223	1.04146	0.917527	1.54498
3	1	1.04332			3	t=150			1.04332	1.0248	1.14385	1.46164
4	1	0.919634			4	t=220			0.919634	0.736751	1.19259	1.59927
5	1	0.891193							0.891193	1.08906	2.01136	1.15631
6	1	0.978299							0.978299	1.03381	1.12465	1.37875
7	1	0.992257							0.992257	0.909236	1.29369	1.67782
8	1	0.829586							0.829586	0.834713	0.894475	1.42791
9	1	1.01877							1.01877	0.915967	1.84082	1.85861
1	2	1.0623
2	2	1.04146
3	2	1.0248
4	2	0.736751
5	2	1.08906
6	2	1.03381
7	2	0.909236
8	2	0.834713
9	2	0.915967
1	3	1.05937
2	3	0.917527
3	3	1.14385
4	3	1.19259
5	3	2.01136
6	3	1.12465
7	3	1.29369
8	3	0.894475
9	3	1.84082
1	4	1.74075
2	4	1.54498
3	4	1.46164
4	4	1.59927
5	4	1.15631
6	4	1.37875
7	4	1.67782
8	4	1.42791
9	4	1.85861
