# Supplementary material for: Rem2 interacts with CaMKII at synapses and restricts long-term potentiation in hippocampus
Source: PLoS One. 2024 Jul 12;19(7):e0301063. doi: 10.1371/journal.pone.0301063 (PMC11244776; doi:10.1371/journal.pone.0301063)
Supplement: S4 File — (XLSX) [file pone.0301063.s004.xlsx]

## Sheet: Fig.5B
	Stimulated												Adjacent												Dendrite
Time (min)	Cell1	Cell2	Cell3	Cell4	Cell5	Cell6	Cell7		Averaged	SE		Time (min)	Cell1	Cell2	Cell3	Cell4	Cell5	Cell6	Cell7		Averaged	SE		Time (min)	Cell1	Cell2	Cell3	Cell4	Cell5	Cell6	Cell7		Averaged	SE
-4.65	0.0243333	-0.00145195	-0.00676779	0.00769492	0.0310781	-0.0121511	-0.0189142		0.00340305	0.00705322		-4.65	-0.0437597	-0.026286	0.00677688	0.0300277	-0.0209619	0.00567825	-0.0182288		-0.00953622	0.00941226		-4.65	-0.00681304	-0.00502241	0.00367721	0.00124517	0.0025418	-0.022604	0.00599832		-0.00299671	0.00370725
-2.64524	0.0401987	-0.0236108	-0.000895548	-0.00240676	0.0189571	-0.0271936	0.00112197		0.000881575	0.00882998		-2.64524	0.0187604	0.0346489	-0.0302478	0.0147714	0.0577263	0.0286553	0.0133861		0.0196715	0.0101295		-2.64524	0.021425	-0.00508856	0.00668915	0.00186368	0.0180687	0.0173489	-0.0083482		0.00742267	0.00448443
-0.638095	-0.0166603	0.0478152	0.0259343	-0.0125084	0.0304793	-0.034292	0.0294284		0.0100281	0.0116086		-0.638095	0.0117809	-0.00797229	-0.0672724	-0.000484876	-0.0244261	0.0116985	0.0155456		-0.00873295	0.0110943		-0.638095	0.00357472	0.0308454	-0.00694939	0.00248218	-0.0145055	0.00404957	-0.0122979		0.00102844	0.00575143
-0.130952	-0.0226365	0.0128501	-0.0180812	-0.0298948	-0.0573102	0.0691755	-0.0268777		-0.0103964	0.0153791		-0.130952	-0.00429036	0.0358584	-0.000397081	-0.00203558	0.0128937	-0.0298143	0.0147804		0.00385647	0.0076812		-0.130952	-0.0166372	-4.91569e-05	-0.0156569	-0.00162108	0.000784901	0.00563221	0.00802848		-0.00278839	0.00367402
0	-0.0252352	-0.0356025	-0.000189752	0.0371151	-0.0232043	0.00446113	0.0152414		-0.0039163	0.00971646		0	0.0175087	-0.0362491	0.0911404	-0.0422786	-0.0252321	-0.0162177	-0.0254834		-0.00525882	0.0176407		0	-0.00154953	-0.0206853	0.0122399	-0.00396995	-0.00688995	-0.00442669	0.00661933		-0.00266602	0.00395507
0.12619	0.0830085	0.0501234	-0.0261889	0.097446	-0.0420023	0.0105368	0.0577724		0.0329566	0.0202333		0.12619	-0.0311462	-0.0485523	-0.0121122	0.0490921	0.00992285	0.0477388	0.0457318		0.00866784	0.0152964		0.12619	0.0125073	0.0167675	0.00554621	0.0022641	-0.0250059	0.0335447	0.0274707		0.0104421	0.00726274
0.266667	0.0672877	0.0632905	-0.0270956	0.125661	0.00463662	-0.0488653	0.0937884		0.0398148	0.024479		0.266667	0.0149017	0.00541908	0.0441917	-0.00983223	0.00806906	-0.0167743	0.00335121		0.0070466	0.00741803		0.266667	0.0147133	0.0168286	-0.016599	0.0188686	0.00628568	0.0184686	0.0246245		0.0118843	0.00518592
0.4	0.0985733	0.093378	0.0182434	0.119593	-0.00751936	0.0594553	0.158796		0.0772171	0.021899		0.4	-0.064568	0.0464215	0.0143055	-0.00676024	-0.0186101	0.030855	0.024417		0.00372294	0.0141184		0.4	-0.000330411	0.0246499	0.0133627	0.0320305	-0.0052089	0.0498584	0.0373801		0.0216775	0.00761127
0.533333	0.142184	0.0333974	0.022173	0.110694	0.0512151	0.0479218	0.0779693		0.069365	0.0164713		0.533333	0.00854404	-0.0331289	-0.0237831	-0.0022215	-0.0144362	0.0424508	0.0633974		0.0058318	0.0133922		0.533333	0.00983211	0.027336	0.00803021	0.0201073	-0.0125866	0.0458939	0.0221817		0.0172564	0.00687462
0.666667	0.135682	0.159241	0.0472035	0.0822712	0.0223551	-0.0231387	0.117351		0.0772807	0.0247676		0.666667	-0.0371684	-0.0402019	0.0411576	0.0323288	0.0158456	0.0480112	0.00224034		0.00888761	0.0135796		0.666667	-5.08365e-05	0.0536339	0.0136206	-0.000845829	0.00124923	0.0476331	0.0602394		0.0250685	0.0104233
0.8	0.169898	0.12966	-0.00110318	0.164942	0.0342228	0.0546965	0.107329		0.0942349	0.0250736		0.8	0.00902354	0.0222559	0.0481507	0.0411116	-0.00559833	0.0961555	0.0156769		0.0323966	0.0126882		0.8	0.0148926	0.0036692	-0.0207052	0.0329257	0.0151006	0.0517022	0.0588517		0.0223481	0.0104843
0.933333	0.113916	0.0951038	-0.0131703	0.0875861	-0.022245	0.0299708	0.0777362		0.0526997	0.0206223		0.933333	-0.0112629	-0.0350765	-0.00908764	-0.0032712	-0.0205304	0.0333979	0.0724012		0.00379579	0.0139117		0.933333	0.00690394	0.0619273	-0.0202094	0.013412	0.00616398	0.0509819	0.0597414		0.0255601	0.0120553
1.06667	0.145813	0.141487	0.0256259	0.0624911	0.0398441	0.0307408	0.0893991		0.076486	0.0191585		1.06667	0.0615292	-0.0660325	-0.0582044	0.00583462	-0.00226876	0.0378203	-0.0320882		-0.00762996	0.0180116		1.06667	-0.0317022	0.0481815	-0.003709	0.0055827	0.00740058	0.0556958	0.0667648		0.0211735	0.0136692
1.2	0.154564	0.125513	0.0785392	0.054322	0.0719869	0.0323225	0.0619412		0.0827413	0.0161124		1.2	-0.0401351	-0.0294981	-0.0138529	-0.00623911	-0.0317611	-0.0310393	-0.000464826		-0.0218558	0.00564946		1.2	0.00502822	0.0497929	0.0262328	0.0155927	0.00808279	0.0465372	0.0852019		0.0337812	0.0108432
1.32857	0.164817	0.0371058	-0.0126357	0.065839	0.0800682	0.0390397	0.0808069		0.0650058	0.0206561		1.32857	0.0111876	0.0180724	-0.0606071	0.0261651	0.00745133	0.0442531	-0.0236797		0.00326325	0.0131924		1.32857	-0.00275312	0.0319406	-0.0472853	0.0222567	0.0170635	0.0447805	0.0665659		0.0189384	0.0137805
1.45476	0.107036	0.0894909	0.0352957	0.0526595	0.0272422	0.0999732	0.0394718		0.0644527	0.0126301		1.45476	0.0855755	-0.022819	0.0209397	-0.00824078	-0.0137835	0.0169777	0.0130273		0.0130967	0.0136255		1.45476	-0.00646463	0.0140024	0.0232197	0.0287091	0.00913366	0.0369676	0.0545462		0.0228734	0.00750267
1.58571	0.054823	0.104366	-0.0439714	0.0662037	0.0442483	0.0462128	0.0728375		0.0492457	0.017346		1.58571	0.104258	0.0653539	-0.0334301	0.0355137	-0.0212117	0.0458411	0.0100295		0.0294792	0.018315		1.58571	7.71266e-05	0.0472968	0.00361545	-0.00306752	-0.0165258	0.0570562	0.0422033		0.0186651	0.0110523
1.71905	0.0597668	0.00505787	0.0220299	0.056834	0.0495211	0.0584387	0.0325206		0.0405956	0.00802093		1.71905	0.118069	-0.0790416	0.0496009	-0.0415736	0.027526	0.0280893	-0.00928658		0.0133404	0.0242818		1.71905	0.003392	-0.000173444	0.0297789	0.0083442	-0.000515367	0.0374617	0.0383341		0.0166603	0.00672263
1.85238	0.0440487	0.109373	0.0193108	0.0231865	0.0401922	0.0493173	0.0470038		0.0474902	0.0112153		1.85238	0.105241	0.0169481	0.0740051	0.0230805	0.0214204	-0.00423446	-0.0681643		0.0240422	0.0209587		1.85238	0.0278424	0.0445393	0.00091104	0.013325	-0.0125593	0.0156307	0.0279287		0.0168025	0.0071433
2.90476	0.0209553	-0.00946645	0.00769603	0.0956624	-0.00784642	0.0336626	0.0169565		0.0225171	0.0135158		2.90476	0.0528501	-0.0285292	-0.0141877	0.0187009	0.0106939	0.0401526	0.0552788		0.0192799	0.0122847		2.90476	0.0120489	-0.00265364	0.0416837	0.0115569	0.012687	0.0260378	0.0212247		0.0175122	0.00526893
4.86905	0.0478404	-0.00637223	0.0150369	0.0183615	-0.0156939	0.0207073	-0.0485136		0.00448091	0.0117318		4.86905	-0.0145421	-0.0257278	-0.0787511	0.0125526	0.0563637	-0.0249236	0.0330488		-0.00599707	0.0168121		4.86905	0.00185088	0.013193	0.0194455	0.022641	0.0036308	0.0238096	-0.00348208		0.0115841	0.00414352
6.87619	-0.0303163	0.0205634	0.0163645	0.0563954	-0.018608	0.00683722	-0.0333027		0.00256195	0.0121951		6.87619	-0.0238165	-0.0521423	0.0028392	0.0169603	-0.0020358	0.0125508	-0.0134482		-0.00844178	0.00903094		6.87619	-0.00564044	0.00507189	0.00300989	0.00820844	-0.0125408	0.00684103	0.00544216		0.0014846	0.00289596
8.87143	0.00349531	-0.0290631	-0.00146777	0.0266968	-0.00873435	0.0119062	0.0130621		0.00227074	0.00676885		8.87143	0.0043882	-0.0535331	0.0508995	-0.035698	0.0116424	0.00111919	0.0592523		0.00543862	0.0155768		8.87143	0.0115331	-0.00469438	-0.00121849	0.00469312	-0.00560453	-0.00733551	0.0278787		0.00360743	0.00475572
10.8762	0.0409375	0.0351607	-0.0167981	0.0152238	-0.00903201	-0.00872815	0.0200756		0.010977	0.00865119		10.8762	-0.00292301	-0.0579707	-0.0827293	0.0409321	-0.0296756	-0.0515534	0.014136		-0.0242548	0.0165536		10.8762	0.0319366	0.00852641	0.00266945	0.00697008	0.00341959	0.00292133	0.0085462		0.00928424	0.00389823
12.869	0.0558179	-0.0170279	-0.0298256	0.0493691	-0.0303395	0.0221699	0.0463019		0.0137808	0.0146051		12.869	0.00826468	-0.0810874	-0.0571976	-0.0414507	0.0428779	-0.00866397	0.0223199		-0.0164196	0.0170138		12.869	-0.00308737	-0.00919707	-0.00377121	-0.00398764	-0.0145213	0.0432679	0.0123452		0.00300692	0.00739423
14.8714	0.0395778	-0.0292536	-0.0469697	0.0767619	0.00824568	0.0439367	0.00834755		0.014378	0.0162874		14.8714	-0.0497985	-0.0774449	-0.0235632	0.0584259	0.0417777	-0.0265695	0.0143652		-0.00897246	0.0186065		14.8714	-0.00293179	-0.00543245	0.0103576	0.00914892	0.00165578	0.00111028	0.0126921		0.00380006	0.00264156
16.8714	-0.0342239	-0.0716111	-0.0109137	0.0754003	0.0270273	0.0239091	-0.0144963		-0.000701195	0.018003		16.8714	-0.0171556	-0.0127065	-0.00634638	0.0564801	0.0354212	-0.00181159	-0.0315934		0.00318397	0.0118233		16.8714	-0.0111266	-0.0069637	-0.00891022	0.0249149	0.00617385	-0.0102165	0.0286731		0.00322069	0.0064816
18.8667	0.0575906	0.0444638	0.00374307	-0.00639321	0.0151088	0.0350067	-0.0523836		0.0138766	0.0139714		18.8667	0.00605164	0.0049848	-0.0283613	0.0165758	-0.0372283	-0.0258822	-0.0132071		-0.0110095	0.00774963		18.8667	-0.0105361	0.0143251	0.0175563	0.00533878	-0.0081221	-0.000103674	0.0174387		0.00512813	0.00446933
20.8905	0.0125326	0.0382855	-0.00301475	0.0161858	0.105665	-0.0515143	0.0349428		0.021869	0.0179855		20.8905	0.0355212	-0.016378	0.0354547	0.025497	-0.00482835	-0.00861842	-0.0709579		-0.000615684	0.0142821		20.8905	0.00561821	0.00365429	0.0162463	0.00506189	0.00590032	0.00302068	0.0118799		0.00734024	0.00184134
22.869	-0.00266012	-0.0253236	-0.0058481	0.00211125	0.10407	-0.0145361	0.0265231		0.0120481	0.0164869		22.869	0.0200306	-0.034973	-0.00368071	0.011813	0.0340381	-0.00808117	-0.0630477		-0.00627156	0.0126312		22.869	-0.00893988	-0.00226757	0.00152287	0.0115468	0.00751884	-0.0155709	0.0241872		0.00257107	0.00502007
24.8643	-0.0638026	-0.0364521	-0.00811285	0.000948339	0.0911657	0.0230248	0.0147326		0.00307199	0.018554		24.8643	0.012673	-0.0389708	-0.0453409	0.0710154	0.0076354	0.0183265	-0.0261054		-0.00010954	0.0153172		24.8643	-0.0288766	-0.00975193	0.00606332	0.00128744	-0.0030991	0.0124015	0.00670973		-0.00218081	0.00521561
26.869	0.00709271	-0.0804252	-0.0103776	0.0137628	0.00893827	-0.0383029	0.101847		0.000362145	0.0211201		26.869	-0.0507518	-0.0429686	0.013046	0.0726279	-0.0100419	-0.00701443	-0.0230369		-0.00687709	0.0155967		26.869	-0.00103119	-0.000678018	0.0106038	0.00346681	0.0134997	0.00462384	0.0141707		0.00637936	0.00241787
28.8714	0.0167186	-0.0349037	-0.0368849	-0.0118284	-0.0233834	-0.0231375	0.0170937		-0.0137608	0.00851747		28.8714	0.0126669	-0.0365529	-0.0509077	0.00469646	0.00822503	-0.0249116	-0.0012578		-0.0125774	0.00937665		28.8714	0.00782594	-0.00328185	0.0310053	-0.00305651	-0.00577636	0.000464184	0.0216141		0.00697068	0.00535258
30.8667	0.0254412	-0.0280843	0.00889674	-0.0315465	-0.00660764	0.0114256	0.0515166		0.00443452	0.0111279		30.8667	0.0402612	-0.0597363	-0.0244349	0.0161047	-0.0219241	0.0387181	0.0574974		0.00664087	0.0162002		30.8667	0.0306224	-0.0177255	0.0359863	-0.0106069	-0.0221577	-0.0108914	0.0302036		0.00506154	0.00976139
32.8667	-0.0241569	0.00619844	-0.0079965	0.045433	-0.0152968	0.0197572	0.0626969		0.0123765	0.0121822		32.8667	-0.0184731	-0.05083	0.0479905	-0.0195052	0.03824	0.00181459	-0.0269795		-0.00396323	0.013533		32.8667	-0.00229743	-0.00212641	0.0232199	0.00876425	0.00514989	-0.0119255	0.0482628		0.00986393	0.0076263

## Sheet: Fig. 5C
	Clover-CaMKIIa												Clover-CaMKIIa												mCherry-Rem2												mCherry-Rem2
	Stimulated												Adjacent												Stimulated												Adjacent
Time (min)	Cell1	Cell2	Cell3	Cell4	Cell5	Cell6	Cell7		Averaged	SE		Time (min)	Cell1	Cell2	Cell3	Cell4	Cell5	Cell6	Cell7		Averaged	SE		Time (min)	Cell1	Cell2	Cell3	Cell4	Cell5	Cell6	Cell7		Averaged	SE		Time (min)	Cell1	Cell2	Cell3	Cell4	Cell5	Cell6	Cell7		Averaged	SE
-4.65	-3.18422	4.32142	37.2028	-0.592233	6.94841	15.6511	-27.8097		4.64823	7.44598		-4.65	1.80618	28.098	4.9601	13.3476	-0.907123	6.87438	-13.3274		5.83596	4.83738		-4.65	-15.7741	-15.9328	40.1429	-21.7291	9.95846	5.92673	-30.9141		-4.04601	9.20878		-4.65	-9.24166	22.596	7.37113	27.9823	-4.78788	0.539327	-15.1829		4.18233	6.10351
-2.64524	1.58838	11.5817	10.5188	7.39795	1.06357	14.1257	36.0658		11.7631	4.45839		-2.64524	2.60122	11.2555	12.2005	13.9414	17.4596	5.97612	-1.29958		8.8764	2.52311		-2.64524	9.25568	17.6077	10.8973	-11.3452	26.0187	33.824	28.6809		16.4199	5.77248		-2.64524	-16.7536	11.1815	2.27227	19.8686	16.8909	11.4806	22.3079		9.60688	5.05761
-0.638095	18.7461	2.92206	0.190504	15.3881	3.5861	11.8743	32.9515		12.237	4.33217		-0.638095	13.3284	-0.294411	19.4408	14.5353	7.34251	16.8487	16.537		12.5341	2.57507		-0.638095	-7.3026	-12.2428	-8.64663	-0.961244	9.51581	1.01653	5.43925		-1.8831	2.98907		-0.638095	1.75434	-9.57475	-2.82658	11.755	8.31825	26.9554	10.4616		6.69189	4.45262
-0.130952	-8.60197	-6.55407	-22.9083	-10.0216	-11.3186	-16.3558	-18.6659		-13.4895	2.24908		-0.130952	-9.09944	-19.0265	-18.9068	-13.9736	-14.9756	-13.7327	3.19484		-12.36	2.89176		-0.130952	7.56923	6.63082	-17.8658	32.4106	-33.319	-13.5356	-4.43242		-3.22031	8.03462		-0.130952	1.58394	-3.45868	-4.96448	-22.531	-10.9474	-21.1515	-2.1247		-9.08483	3.58824
0	-8.54825	-12.2711	-25.0038	-12.1722	-0.279471	-25.2953	-22.5417		-15.1588	3.57415		0	-8.63637	-20.0326	-17.6946	-27.8507	-8.91944	-15.9665	-5.10486		-14.8864	2.98391		0	6.25183	3.93713	-24.5278	1.62489	-12.174	-27.2316	1.22633		-7.27046	5.3007		0	22.657	-20.7441	-1.85234	-37.0749	-9.47386	-17.8238	-15.462		-11.3963	7.00173
0.12619	-12.2811	-16.3855	-28.7816	-14.3753	3.30991	-23.35	-18.5075		-15.7673	3.81972		0.12619	-8.08531	-22.14	-18.4452	-27.4368	-4.22796	-19.0336	0.0760015		-14.1847	3.84298		0.12619	26.6253	36.3655	-24.3768	17.1813	-8.88674	-36.8536	35.8396		6.55636	11.2774		0.12619	-13.0991	-13.5473	-10.6315	-53.3462	-4.33331	-35.7488	-3.84212		-19.2212	6.96812
0.266667	-25.8976	-10.263	21.7846	15.5137	5.22173	-47.313	6.84837		-4.87219	9.30666		0.266667	-13.8386	-29.6637	-19.4589	-28.4052	-6.48327	-20.8671	-8.38131		-18.1569	3.43982		0.266667	91.536	120.524	60.2555	66.7118	9.2466	-64.0031	118.323		57.5134	24.8872		0.266667	-36.222	-25.2685	-29.6253	-42.1635	-11.04	-45.9257	-6.02053		-28.0379	5.71208
0.4	-18.8901	-18.0625	25.5489	41.6472	4.16541	-46.9378	9.03266		-0.499477	11.3081		0.4	-17.1593	-29.5865	-17.5685	-26.1178	-5.12304	-28.3871	-0.957584		-17.8428	4.26787		0.4	182.972	142.256	71.641	99.3738	36.5443	-45.6022	153.049		91.462	29.6829		0.4	-22.7754	-18.7248	-19.6417	-43.3284	-1.02743	-44.9553	14.7763		-19.3824	8.0816
0.533333	-14.4805	-22.2327	44.4474	51.6319	-2.05862	-48.9155	22.6278		4.43141	13.9018		0.533333	-5.31779	-33.8081	-19.1533	-22.355	-11.3334	-24.8549	-3.59354		-17.2023	4.15634		0.533333	197.163	165.269	99.4186	104.109	0.585516	-51.1449	207.92		103.331	37.1659		0.533333	-6.91573	-32.2138	4.92083	-41.6018	-9.18494	-32.817	4.0544		-16.2512	7.18719
0.666667	-20.9831	-4.81375	46.2119	59.6348	2.92871	-50.4309	35.6216		9.73846	14.8902		0.666667	-16.5698	-34.729	-11.2366	-27.098	-8.31177	-24.1915	-4.47156		-18.0869	4.15642		0.666667	234.178	271.163	99.3096	123.403	3.84579	-52.5009	189.086		124.069	44.7831		0.666667	-10.5665	-30.4307	30.0554	-55.6762	-17.4231	-22.9031	-11.4636		-16.9154	9.75589
0.8	-20.6071	0.995027	53.5716	62.4982	-2.51188	-54.305	47.9991		12.52	16.4488		0.8	-15.6226	-42.5342	-5.4125	-29.2682	-13.6117	-26.0933	-5.01856		-19.6516	5.1805		0.8	257.902	298.235	147.043	136.215	21.8153	-47.6635	206.302		145.693	46.8933		0.8	-22.9536	-29.043	11.326	-49.6744	-6.58787	-17.3032	-2.53355		-16.6814	7.50799
0.933333	-19.4921	1.14346	56.6963	95.761	-3.538	-55.3269	80.0781		22.1888	21.1601		0.933333	-16.6095	-39.2641	-7.03924	-35.8789	-18.949	-27.5205	-5.74467		-21.5723	4.99117		0.933333	239.764	329.611	115.72	221.624	25.0497	-38.9253	327.512		174.337	54.6183		0.933333	-23.217	-40.1372	14.7176	-51.0558	-25.0591	-14.8004	4.9011		-19.2358	8.80237
1.06667	-22.4985	18.8933	71.38	105.451	-0.290789	-54.2022	108.815		32.5069	24.1326		1.06667	-13.4646	-43.1399	-4.75708	-34.3526	-16.9614	-29.1074	-7.21426		-21.2853	5.47853		1.06667	267.691	386.445	183.659	225.187	4.74315	-32.6184	401.51		205.231	64.1606		1.06667	-27.2421	-52.8777	-1.91516	-55.9167	-14.3921	-9.37913	-20.5665		-26.0413	7.92757
1.2	-14.8219	24.5295	97.0024	123.792	-1.37311	-38.6998	183.647		53.4395	31.1642		1.2	-11.6725	-47.2442	-13.1765	-33.9644	-23.1229	-14.6523	-9.12405		-21.851	5.31353		1.2	283.03	391.47	233.767	267.038	71.1571	50.1003	546.707		263.324	65.5373		1.2	-27.5241	-47.1839	-4.58487	-59.8526	-28.0161	29.9095	-21.7392		-22.713	11.0498
1.32857	-14.0406	22.8977	122.389	167.538	5.56396	8.99648	229.113		77.4938	35.9685		1.32857	-13.1447	-49.1192	-14.6271	-39.8153	-18.7665	-13.5857	-16.6463		-23.6721	5.5118		1.32857	286.791	386.527	273.182	308.377	100.19	100.983	516.723		281.825	56.1968		1.32857	22.6238	-35.0326	-11.7746	-53.6683	-24.9561	28.0734	-9.23455		-11.9956	11.1771
1.45476	-11.459	35.0235	145.644	183.32	10.4219	17.8443	272.99		93.3978	40.8438		1.45476	-23.3351	-53.0449	-14.8653	-42.5364	-16.7943	-12.8456	-12.8224		-25.1777	6.09969		1.45476	261.669	354.658	316.67	316.711	116.004	109.786	601.303		296.686	62.8219		1.45476	113.755	-32.7664	-18.0101	-54.4581	-1.41911	33.8489	-24.4166		2.36193	21.2741
1.58571	-15.1332	33.7355	142.655	199.57	5.18351	21.5383	285.908		96.2082	43.3666		1.58571	-28.6742	-49.9512	-20.8596	-46.1856	-21.7245	-20.7601	-11.0578		-28.459	5.43659		1.58571	238.112	332.317	284.139	294.9	102.789	154.622	588.526		285.058	59.1333		1.58571	131.465	-43.6363	-9.1	-51.1876	-27.3007	20.8746	4.39238		3.64399	23.4001
1.71905	-4.44774	22.3622	154.583	185.587	7.98378	32.5913	226.969		89.3755	36.3787		1.71905	-18.7139	-55.7134	-29.8569	-49.0986	-17.6832	-14.2561	-17.6438		-28.9951	6.35931		1.71905	200.756	320.279	291.761	289.477	105.587	139.823	446.124		256.258	44.1456		1.71905	168.458	-55.6999	-13.7185	-60.83	-5.5956	51.5433	-14.825		9.90462	29.9166
1.85238	-2.15792	25.399	173.394	183.855	6.93825	46.4548	221.092		93.5679	35.9633		1.85238	-22.6107	-57.5046	-28.2964	-46.4796	-16.8151	-15.0119	-12.477		-28.4565	6.49989		1.85238	209.252	313.286	276.496	252.165	97.9473	165.401	384.388		242.705	35.9685		1.85238	113.86	-54.3187	-22.211	-63.5359	-20.9538	61.141	-13.6614		0.04573	24.3039
2.90476	43.5075	151.857	219.915	198.412	38.2744	108.357	264.502		146.404	33.027		2.90476	24.2378	19.1294	-9.85733	-6.57877	-0.792094	-0.540557	-6.39486		2.74337	5.07792		2.90476	128.834	266.153	273.284	173.801	173.831	279.618	284.614		225.734	24.4198		2.90476	59.6161	3.11676	-9.4127	3.88474	-10.0603	60.0023	10.8187		16.8522	11.4414
4.86905	48.5591	126.643	129.134	92.1541	40.8291	94.7313	113.232		92.1832	13.401		4.86905	16.4302	18.505	14.4847	28.8783	11.8906	-5.06941	-15.1553		9.99486	5.67709		4.86905	99.9792	106.163	141.959	76.8865	77.2708	197.014	169.88		124.165	17.6317		4.86905	-20.964	25.0002	-5.56969	35.5142	1.9005	15.5158	-0.819642		7.22533	7.29703
6.87619	26.7997	102.311	106.346	64.1235	38.6914	75.7673	95.1593		72.7426	11.8117		6.87619	15.8162	15.0812	1.39526	16.8179	14.6333	-22.5272	-34.4371		0.96852	7.96322		6.87619	10.4367	105.191	93.1332	37.462	41.7979	131.973	113.822		76.2594	17.3632		6.87619	0.497075	35.3561	-6.71047	18.9828	12.6396	-3.74135	-27.0212		4.28606	7.60793
8.87143	45.3712	94.7623	60.1585	62.1101	26.5497	52.7402	42.8954		54.9411	8.03555		8.87143	8.87197	-5.72766	49.9811	7.3157	1.64213	-13.2355	-35.6919		1.87942	9.86843		8.87143	32.6068	103.471	57.7423	39.2413	25.7083	102.499	85.6788		63.8496	12.5488		8.87143	117.804	-4.81441	47.8156	16.4614	-17.0004	-1.06863	-36.3844		17.5447	19.4676
10.8762	29.0569	107.493	43.0462	46.1217	33.1622	57.7121	58.8771		53.6385	9.92422		10.8762	23.1389	10.6737	28.239	20.2675	11.4107	-27.6241	-36.1207		4.28357	9.66967		10.8762	25.7714	86.1111	77.2528	15.4184	20.1447	94.574	120.489		62.823	15.8306		10.8762	36.4484	24.9724	-3.48592	28.2227	-1.91163	-2.36608	-26.5766		7.90048	8.5069
12.869	9.42184	103.479	26.9293	77.0276	35.0386	55.7896	108.733		59.4884	14.5128		12.869	12.0185	-20.3638	1.17612	13.1974	15.8055	-5.47552	-9.75415		0.943431	5.12554		12.869	-41.3705	114.114	45.5997	58.2074	15.1851	112.049	139.89		63.382	24.1201		12.869	-11.6308	-7.04432	-20.9439	33.2461	-5.3331	-11.0223	-21.9383		-6.38095	7.02895
14.8714	20.7809	109.429	86.9426	68.5932	29.2658	132.852	85.1709		76.1477	15.3075		14.8714	9.41351	6.39067	-9.82128	-20.0698	29.5115	-11.1379	-30.501		-3.74491	7.6467		14.8714	23.6852	131.764	94.8691	30.8561	57.618	213.752	142.647		99.313	25.9079		14.8714	40.893	-22.5629	-20.1051	-5.43702	10.2707	26.2159	-29.5054		-0.0329642	10.0929
16.8714	29.5112	69.0908	17.5962	70.0542	32.7637	221.641	38.8085		68.4951	26.6034		16.8714	2.55149	-22.5728	3.65306	10.2203	40.5441	4.74354	-28.681		1.49408	8.60113		16.8714	3.51455	67.3048	0.678841	21.5152	43.0752	377.71	59.5801		81.9112	50.2635		16.8714	7.49924	-12.1218	-2.59344	28.995	29.3675	5.00698	-16.0515		5.72885	6.84184
18.8667	24.4755	89.8684	65.2443	0.38498	41.0394	183.223	11.713		59.4212	23.7087		18.8667	4.68979	8.39163	38.303	9.50393	48.9818	0.440708	-20.1136		12.8853	8.85277		18.8667	-15.0331	48.0882	57.6997	3.08109	57.2435	220.389	32.964		57.7761	29.0506		18.8667	8.90358	51.0019	43.99	6.22706	27.647	13.9025	-22.3838		18.4697	9.4177
20.8905	27.1561	66.9873	39.9172	10.4472	32.0518	165.643	56.0453		56.8926	19.4422		20.8905	2.82031	9.508	52.0596	25.0422	26.0923	10.9746	-9.81662		16.6686	7.54097		20.8905	8.85447	30.85	31.1474	21.2261	349.237	225.464	88.6362		107.916	49.1804		20.8905	-7.92062	19.7904	41.2369	31.2058	5.27429	22.0004	-3.1237		15.4948	6.84811
22.869	17.9966	86.1288	42.5408	35.2853	41.8801	131.741	29.2114		54.9691	15.1252		22.869	0.801746	13.5282	17.8424	-2.50234	27.6166	5.12595	-7.52312		7.84135	4.68892		22.869	11.4047	70.8109	39.3673	11.8859	467.86	189.107	30.8322		117.324	62.8842		22.869	4.68629	32.5594	31.3051	7.64365	-2.14209	10.0312	7.65882		13.106	5.07562
24.8643	29.1085	69.2271	39.3135	-7.27253	45.3926	147.95	85.2249		58.4206	18.6192		24.8643	13.8326	29.6322	-27.7294	-11.6476	33.7492	11.8064	-2.43821		6.74359	8.36661		24.8643	43.7447	50.7448	32.0311	0.0437767	394.889	197.252	99.154		116.837	52.2439		24.8643	-5.97915	44.0567	-8.11525	-35.0332	12.3135	16.6808	-8.34392		2.22563	9.42987
26.869	42.4274	85.5235	36.0862	82.2491	74.1477	88.8387	65.1553		67.7754	7.96173		26.869	9.88245	45.7363	26.4928	24.3182	18.5066	-4.43379	-18.3923		14.5872	8.0084		26.869	70.5364	58.288	24.695	70.2767	195.918	127.486	137.068		97.7527	22.0696		26.869	23.3848	55.554	27.1432	26.9714	-0.463018	10.2647	-13.0296		18.5465	8.40188
28.8714	21.9033	117.193	14.0802	45.2107	80.3079	84.3209	68.7998		61.6879	13.8968		28.8714	5.14845	-19.5628	18.9998	13.2625	19.3734	-1.42306	-8.96179		3.83378	5.56536		28.8714	38.5716	106.018	32.5179	-0.59588	130.897	91.7913	65.1822		66.3402	17.4482		28.8714	26.6374	-16.048	0.903159	4.6819	22.7045	-1.45979	-8.04548		4.19625	5.87351
30.8667	16.0218	160.483	69.2324	35.9446	76.0231	111.909	42.1796		73.1134	18.7464		30.8667	-0.158083	14.1109	30.1832	10.4296	22.613	-7.76382	-29.4175		5.71389	7.60235		30.8667	24.8436	189.857	87.0443	8.28355	110.007	180.983	91.8497		98.9811	26.286		30.8667	-0.846339	46.7326	38.0511	-6.31774	1.07587	35.1601	-15.6781		14.0253	9.48516
32.8667	6.36892	137.406	30.328	44.2835	76.0561	121.826	44.7842		65.8647	18.3007		32.8667	-1.15261	7.95426	13.7207	18.0553	24.9341	13.5867	-9.71311		9.62647	4.44763		32.8667	28.4789	141.601	32.3077	8.10912	82.7167	160.066	72.4365		75.1024	21.9303		32.8667	16.1152	36.1555	-6.20267	2.04173	-7.20174	21.4744	-0.969888		8.77321	6.14261

## Sheet: Fig. 5E
	Stimulated												Adjacent																Dendrite
Time (min)	Cell1	Cell2	Cell3	Cell4	Cell5	Cell6	Cell7		Averaged	SE		Time (min)	Cell1	Cell2	Cell3	Cell4	Cell5	Cell6	Cell7	Cell8	Cell9	Cell10	Cell11		Averaged	SE		Time (min)	Cell1	Cell2	Cell3	Cell4	Cell5	Cell6	Cell7		Averaged	SE
-4.69762	-0.00546214	-0.0167542	-0.025074	-0.00665975	-0.0259029	-0.0512851	-0.0349325		-0.0237244	0.0061044		-4.69762	0.00348188	0.00668634	0.0109112	-0.0180852	0.0039148	0.00896372	-0.00415741	0.0414652	0.0200612	-6.31055e-05	0.00812107		0.00739087	0.00447499		-4.69762	-0.0123558	-0.00647307	0.00507573	0.00201614	-0.00370426	0.0248318	0.0192407		0.00409018	0.00513585
-2.68571	0.00511994	0.0086118	-0.0303001	-0.00533169	-0.0193572	-0.049891	0.0346115		-0.0080767	0.0105244		-2.68571	-0.0213861	-0.0251316	-0.00763643	0.00771828	0.00553339	0.00397285	-0.0354367	0.00500253	-0.0123164	0.00622855	-0.0088023		-0.00747763	0.00445884		-2.68571	-0.00274265	0.00709209	0.000931253	0.0034962	-0.00655789	0.00512366	-0.0116288		-0.000612307	0.00254845
-0.664286	-0.015836	-0.0363986	0.0280515	-0.000269705	0.00983917	0.1037	0.00112788		0.0128878	0.0169395		-0.664286	-0.0146244	0.000422689	0.00723578	0.00583231	-0.00333257	-0.0170139	0.0396338	-0.0311994	-0.0123164	-0.0351587	0.0114247		-0.00446328	0.00635643		-0.664286	0.0117854	0.0109897	-0.0101234	0.00771862	-0.0109334	0.00746592	0.000661281		0.00250915	0.00362982
-0.133333	0.00548043	0.0243015	0.013193	-0.0170005	-0.0259029	-0.0253153	-0.00141991		-0.00380909	0.00739361		-0.133333	0.0258087	0.0178583	-0.00867919	0.0083188	-0.00389018	0.0174212	7.3801e-05	-0.0222939	-0.0123164	-0.0122277	-0.0019412		0.000739286	0.0045168		-0.133333	-0.000181675	-0.0185299	0.00138572	-0.0109298	0.00978819	-0.0169589	0.0022432		-0.00474045	0.00407055
0	0.0106978	0.0202395	0.0141295	0.0292616	0.0613239	0.0227913	0.000613029		0.0227224	0.00731316		0	0.00671991	0.000164224	-0.00183133	-0.00378418	-0.00222544	-0.0133439	-0.00011345	0.00702559	0.0168881	0.041221	-0.0088023		0.00381075	0.00446945		0	0.00349478	0.0069212	0.00273067	-0.00230112	0.0114074	-0.0204625	-0.0105164		-0.00124656	0.00414449
0.128571	-0.00999339	-0.00442499	-0.027009	-0.0633732	0.0220739	-0.0318853	-0.0306872		-0.020757	0.0101122		0.128571	0.0116768	-0.00544004	0.021989	-0.026199	-0.0254958	0.0156816	-0.0197452	-0.00112647	0.0227106	-0.0131558	-0.00343332		-0.00204888	0.00545843		0.128571	-0.00342117	-0.00678963	0.0229067	0.00570162	0.0257872	-0.00144307	0.00554938		0.00689872	0.00482982
0.261905	-0.0194228	-0.0165705	-0.0286838	-0.0303316	-0.00454415	-0.0438382	-0.0362125		-0.0256576	0.00497653		0.261905	0.00446984	-0.000697087	-0.00838544	0.00325602	-0.00217375	0.0214562	-0.0135467	-0.0355148	-0.0123164	-0.0407343	0.00695113		-0.0070214	0.00550065		0.261905	0.00433089	-0.00638221	0.010692	-0.0152385	-0.0135858	0.0046461	-0.0126047		-0.00402032	0.00395786
0.397619	0.00502185	-0.0148389	-0.0529973	-0.0131838	-0.0259029	-0.0273133	-0.00995991		-0.019882	0.00686095		0.397619	0.0135456	-0.0253185	-0.0179732	-0.00724419	0.00808769	0.00639387	0.0253113	-0.0201215	0.0164201	-0.0151713	0.0368175		0.00188611	0.00615559		0.397619	0.000653008	0.0026873	0.00254142	-0.00190423	0.00714753	-0.0108796	0.0127622		0.00185823	0.00278555
0.528571	0.0358115	-0.0249357	-0.0748489	-0.0469528	-0.0259029	-0.0510744	-0.0362125		-0.0320165	0.0130262		0.528571	0.0100531	0.0119762	-0.00779542	-0.0173479	-0.0276029	0.0029099	-0.00290246	0.016009	0.0429121	-0.000504441	-0.0088023		0.00171863	0.00566329		0.528571	0.0110091	-0.00513306	0.00706275	-0.00686824	-0.0131504	-0.00551824	-0.0047712		-0.00248133	0.00319096
0.661905	0.0118776	-0.0245259	0.0233407	-0.0225333	-0.0259029	0.013177	-0.0311143		-0.00795443	0.00868074		0.661905	-0.0355086	-0.00924942	0.013381	0.0078345	0.0138954	0.0129276	-0.0354367	-0.00593869	0.0669069	-0.0264181	-0.0088023		-0.000582569	0.00878339		0.661905	-0.000979849	-0.00751551	0.00215794	-0.0057401	-0.0155692	-0.0104307	-0.00674797		-0.00640362	0.00220787
0.797619	0.024884	-0.00886975	0.00851254	-0.00450502	0.0268958	0.00955622	-0.0201373		0.00519093	0.00658686		0.797619	0.0287203	0.0124034	-0.0358111	0.0234535	-0.0259078	0.0212993	0.0144182	-0.0639262	0.0152154	-0.0440283	0.0264066		-0.00252335	0.0100126		0.797619	0.00990195	-0.0220066	0.00457977	-0.0153475	-0.000992375	0.0145743	0.0129471		0.000522384	0.00538511
0.930952	0.00551446	-0.0182899	-0.0580274	-0.0284191	-0.0259029	0.00720385	-0.00817454		-0.0180136	0.00853283		0.930952	0.0164446	0.0100097	-0.00688117	-0.019875	-0.0256131	-0.0387453	-0.0354367	-0.0639262	0.0617506	-0.0440283	0.0702137		-0.00691701	0.0129572		0.930952	0.00255787	-0.0218382	0.0119592	0.0123372	-0.00911733	0.00443261	-0.0192715		-0.00270573	0.00534878
1.06429	-0.0140713	-0.0110867	0.00437832	0.0187153	-0.0051673	-0.0512851	-0.0362125		-0.0135328	0.00896634		1.06429	0.0282544	-0.0250271	-0.0262796	0.0307872	-0.00701577	-0.0138997	0.0443906	-0.0198266	-0.0123164	-0.000231923	0.0238925		0.00206614	0.00759475		1.06429	0.00592834	-0.0219169	0.00452418	0.00624042	-0.00256408	-0.00105107	-0.00303961		-0.00169696	0.00368933
1.2	0.0254452	-0.00590855	-0.00217697	-0.0180425	0.00627595	-0.0352312	-0.0137061		-0.00619203	0.00725839		1.2	-0.0115254	-0.0129594	-0.0134534	0.016443	0.000164195	-0.0120744	-0.0188185	-0.0639262	-0.0123164	-0.0200232	0.0574889		-0.0082728	0.00876119		1.2	-0.000508377	-0.022646	0.0125317	-0.00716307	-0.00743591	-0.000155273	-0.020823		-0.00659999	0.00464309
1.33095	0.00805764	0.013302	-0.0103714	-0.0265779	0.0344455	-0.0512851	-0.0316034		-0.00914751	0.0112181		1.33095	-0.0131792	-0.0251526	-0.0302434	-0.0436443	0.00724745	-0.0432075	-0.0354367	-0.0343599	0.0435009	-0.0202284	0.072036		-0.0111516	0.0113235		1.33095	-0.00693017	-0.00211317	-0.00101984	0.00382382	-0.0133601	0.0149473	-0.000921992		-0.000796309	0.00333266
1.4619	-0.00602752	-0.0248421	-0.00723874	-0.0244088	-0.0259029	-0.00299233	-0.0362125		-0.0182321	0.00479592		1.4619	-0.00794832	-0.0148929	-0.0143557	-0.0158487	0.00747878	0.0323497	0.0143116	-0.0375595	-0.0123164	-0.0366464	0.058946		-0.00240743	0.0087208		1.4619	-0.00188687	-0.0105454	0.00346882	0.00603104	-0.0152103	-0.00994868	-0.0196065		-0.00681398	0.00362827
1.59048	0.00520731	-0.0179901	-0.0138966	-0.0225624	0.0178652	-0.0234951	-0.0337833		-0.012665	0.00680094		1.59048	-0.0115724	-0.0237935	0.00153204	-0.00795852	0.00568921	-0.016537	0.000850885	-0.00455634	0.105223	-0.0295495	-0.0088023		0.000956908	0.0109152		1.59048	0.00478444	-0.00911622	0.0115196	0.0122372	-0.00375474	-0.00164956	-0.0099611		0.00057995	0.00345769
1.72143	0.0189274	-0.0121802	-0.00629314	-0.0142202	0.0631231	-0.0512851	-0.0120084		-0.00199093	0.0133448		1.72143	-0.0151964	0.00064474	0.0143933	-0.0304802	-0.0475444	-0.0365947	0.00553808	-0.0430334	0.0281029	-0.0209718	-0.0088023		-0.0139949	0.00738695		1.72143	-0.00141779	-0.0115397	-0.00744992	-0.0125134	0.0184681	0.0140161	-0.020823		-0.00303709	0.00546376
1.84762	-0.00198569	-0.0179911	0.00196253	0.00702078	-0.0259029	-0.0188798	-0.0140006		-0.00996812	0.00465129		1.84762	-0.00184408	0.00738531	-0.000272868	-0.00392024	-0.02015	-0.0053077	0.0112473	-0.0639262	0.0569668	0.0174226	-0.0088023		-0.00101831	0.00870501		1.84762	0.00275694	-0.00134678	0.00700487	-0.0132482	-0.00866444	-0.002144	-0.020823		-0.00520924	0.00364271
2.83333	-0.00363652	0.00170986	-0.000650601	0.00398642	0.00153277	-0.0376233	-0.0301326		-0.00925914	0.00647004		2.83333	0.025178	-0.0065482	0.000789155	-0.0187429	-0.0030935	0.0366728	0.0628861	-0.0182537	0.0855485	-0.0302779	0.0117307		0.0132626	0.0109167		2.83333	0.00343114	-0.00425601	-0.00976082	0.00422733	0.000751893	-0.0202324	-0.0156446		-0.00592622	0.00362485
4.83571	0.0161949	-0.0228239	0.0143432	0.00117127	-0.000372942	-0.0512851	0.00333186		-0.00563439	0.00900989		4.83571	-0.0139687	0.00138406	0.00592079	-0.0179977	-0.0168359	0.0399299	-0.0354367	-0.0443621	0.0261324	0.0303613	-0.00761055		-0.00295302	0.00810406		4.83571	0.00634611	-0.015839	0.0175608	0.0040883	-0.00749224	-0.00417657	0.000274695		0.000108863	0.00405267
6.84524	0.0173538	-0.0181899	0.0210371	-0.0253042	-0.00562287	-0.0305619	0.0036215		-0.00538091	0.00770123		6.84524	0.00903495	-0.0146347	0.0016356	-0.0172524	-0.00675457	-0.0267251	-0.0354367	0.00568685	0.0091271	0.00917098	-0.000153244		-0.00602739	0.00468255		6.84524	-0.0107252	-0.0216158	-0.00102074	0.0147975	-0.0146985	0.000445585	-0.0127128		-0.00650428	0.00458777
8.84762	0.0283997	-0.0102768	-0.0130282	0.00744544	0.0104656	-0.0512851	-0.0144296		-0.00610128	0.00954269		8.84762	0.01557	0.00753603	0.00666449	0.0354711	-0.0269282	0.0362175	0.0338675	-0.012879	0.0567912	-0.0087192	0.0106589		0.0140227	0.00750963		8.84762	0.00788157	-0.018745	0.00305115	0.0193447	-0.00166705	0.00564598	0.0051379		0.00294988	0.00435661
10.8452	-0.00606466	0.00713244	0.0123443	0.00493921	0.0190675	-0.0512851	-0.029648		-0.00621632	0.00959496		10.8452	0.00257089	-0.0219762	0.00877995	-0.0343651	-0.00834641	0.0301666	0.0161014	-0.0639262	-0.0123164	-0.0148862	-0.00685325		-0.00955009	0.00768122		10.8452	0.00935638	-0.00262624	0.0106387	0.0165647	0.00149497	-0.00597201	0.0326173		0.00886768	0.00496019
12.8381	-0.00450523	-0.0465288	0.00735994	0.0407829	0.0675872	0.0110687	-0.0329771		0.0061125	0.0149755		12.8381	-0.0135606	0.0225529	-0.035868	-0.0460266	0.0235711	0.0397396	-0.00558422	-0.0614963	-0.0123164	-0.0328023	-0.0088023		-0.0118721	0.00943882		12.8381	0.0160599	0.00554974	0.0181655	0.0118212	-0.00550666	-0.00889839	0.0063414		0.00621895	0.00389578
14.8476	0.0231471	-0.0376805	-0.00439401	-0.0107346	0.00405764	-0.0325133	-0.0268891		-0.0121438	0.00824397		14.8476	0.0242014	-0.0269335	-0.00117907	-0.0224672	-0.0229091	0.0261245	0.0206902	-0.0330117	0.0177622	0.00744861	0.0361742		0.00235459	0.00748394		14.8476	0.00185366	-0.00758306	0.0174852	-0.00174001	-0.00407047	-0.0192128	-0.00865993		-0.00313249	0.00425862
16.8476	0.0195597	-0.003579	0.0144285	0.0130029	-0.0259029	0.00295134	-0.0260932		-0.000804681	0.00711913		16.8476	0.0142687	0.0114814	-0.0188772	-0.0110776	-0.00513913	0.00948272	0.0570865	-0.0639262	0.0603851	-0.0142675	0.00426354		0.00397095	0.010432		16.8476	0.00520204	-0.0243468	0.0186457	0.0074914	0.0101812	0.00439665	-0.020823		0.00010675	0.00613367
18.8548	0.0169372	-0.00563877	0.0151059	-0.0304543	0.0406261	-0.00246866	-0.0362125		-0.000300721	0.0102836		18.8548	-0.015348	-0.00354908	0.00583101	-0.00060324	-0.0213632	0.0337063	-0.0354367	-0.0639262	-0.0123164	-0.0440283	-0.0088023		-0.015076	0.00791136		18.8548	0.00056359	0.00802302	0.0331328	0.0213674	0.0106624	0.01022	0.0112666		0.0136051	0.00398932
20.8524	0.00891918	-0.0184151	0.0163107	0.0481317	-0.0259029	0.0126408	-0.02763		0.00200778	0.0104281		20.8524	0.0274961	-0.0179485	-0.0129096	0.051165	-0.00269867	0.0356885	0.0186963	-0.0639262	-0.0123164	-0.0252001	0.0668649		0.00590102	0.0114631		20.8524	0.00148403	-0.0168931	0.0403754	0.00806448	0.00542524	0.0169807	0.00136105		0.00811396	0.00662169
22.869	0.0169741	-0.0215393	0.0385195	0.0269786	0.0335248	-0.0512851	-0.0362125		0.000994327	0.0138204		22.869	0.00499443	0.0109831	0.0029229	0.000641165	-0.00301212	0.0203945	-0.0354367	-0.0179396	-0.000481509	-0.0169579	0.0336423		-2.26862e-05	0.00570225		22.869	-0.00517159	-0.0101985	0.0205143	-0.00393203	0.0130809	0.00108705	0.00696613		0.00319232	0.00413041
24.8524	0.0421689	-0.0465936	0.023049	-0.0257646	0.0191202	-0.0276619	0.0611734		0.00649877	0.015214		24.8524	0.0241668	-0.000749248	0.00829295	-0.0498827	0.00636183	0.0157407	-0.0354367	-0.0144956	0.0389081	-0.00401662	0.0225663		0.00104144	0.00793328		24.8524	0.00738801	-0.00618294	0.0332932	-0.000919402	-0.00263865	0.00384645	-0.0200341		0.00210751	0.0061608
26.8643	0.0384144	-3.5914e-05	0.0138786	-0.0235377	-0.0259029	-0.0176381	-0.0362125		-0.00729059	0.00993268		26.8643	0.0157732	0.0250681	0.0163106	-0.0250781	0.0188631	0.0244215	0.0291978	-0.0541728	0.00736308	-0.0440283	0.028145		0.00380575	0.00911397		26.8643	0.00614907	0.00194242	0.0235371	0.00916373	0.0124979	-0.00158084	0.0301119		0.0116888	0.00433311
28.85	0.0239479	-0.0129076	0.0319072	-0.0235975	0.0284791	-0.0194625	0.0106781		0.00557781	0.00899881		28.85	0.0398324	0.0216579	-0.0121275	-0.0178779	0.0322732	0.00426891	0.0251123	-0.0319266	0.00140927	-0.0319172	0.0224015		0.00482785	0.00768602		28.85	-0.00263292	-0.0148032	0.0229522	0.00115845	-0.0120045	0.0116147	0.0122762		0.00265156	0.00519778
30.85	0.00623572	-0.0230584	0.0401905	-0.000456606	-0.0259029	-0.0512851	-0.0216984		-0.0108536	0.0110555		30.85	0.00254579	-0.00177644	-0.0239861	0.0226555	0.0203211	-0.00395774	-0.00347208	-0.0639262	-0.0123164	-0.0227554	-0.0088023		-0.00867911	0.0070992		30.85	0.00615199	0.00640352	0.0272204	-0.0149785	-0.0032926	0.00705494	-0.00815453		0.00291504	0.005145
32.8429	0.0315545	-0.0104764	0.0345434	-0.0102524	0.0372404	-0.0132808	0.0218986		0.0130325	0.008807		32.8429	0.034176	-0.0198779	-0.0104673	-0.0113825	0.0222301	0.0421552	-0.0306747	-0.0639262	-0.0123164	-0.0253102	0.0267027		-0.00442649	0.00971914		32.8429	0.0246046	-0.00143835	0.0370537	-0.00269831	0.0205912	-0.0104433	-0.020823		0.00669235	0.00792954

## Sheet: Fig. 5F
	Clover-CaMKIIa												Clover-CaMKIIa																mCherry-Rem2												mCherry-Rem2
	Stimulated												Adjacent																Stimulated												Adjacent
Time (min)	Cell1	Cell2	Cell3	Cell4	Cell5	Cell6	Cell7		Averaged	SE		Time (min)	Cell1	Cell2	Cell3	Cell4	Cell5	Cell6	Cell7	Cell8	Cell9	Cell10	Cell11		Averaged	SE		Time (min)	Cell1	Cell2	Cell3	Cell4	Cell5	Cell6	Cell7		Averaged	SE		Time (min)	Cell1	Cell2	Cell3	Cell4	Cell5	Cell6	Cell7	Cell8	Cell9
-4.69762	-21.3666	11.573	14.8253	-8.38645	19.2512	37.1483	0.456552		7.64304	7.27436		-4.69762	-12.2673	-4.78151	-14.0329	-0.370607	1.41868	9.43079	-1.17607	-2.24509	49.7263	31.422	-8.9988		4.37504	5.87619		-4.69762	-0.904477	11.4437	17.9746	12.126	47.8315	39.9679	-9.06202		17.0539	7.76663		-4.69762	18.8486	1.14174	-13.0721	-7.66252	3.38633	-9.97119	12.5026	17.5224	38.7965
-2.68571	-30.6929	11.1566	-10.2011	-16.3172	15.074	29.6226	-10.1718		-1.64711	7.90726		-2.68571	-10.8641	-2.36157	-18.4917	-5.69228	-16.3164	5.97711	12.8815	15.302	34.1024	60.8732	-21.6676		4.88568	7.5531		-2.68571	-16.4123	7.94971	-3.19212	-44.9635	-4.09952	-4.31172	-12.8114		-11.1201	6.35909		-2.68571	10.7837	3.75386	-18.1215	-15.3546	-14.761	8.64263	8.67546	-9.88943	25.6425
-0.664286	-26.6331	-10.2564	-5.86139	-6.46142	-8.82854	-8.75918	-16.0311		-11.833	2.76948		-0.664286	-0.0150577	1.3683	12.8082	-2.2082	2.28353	11.2175	25.5825	5.22376	-54.1562	-37.9157	6.91484		-2.62694	6.95831		-0.664286	5.27246	-11.6307	-7.40395	1.83073	-43.3207	16.0283	-24.1847		-9.05836	7.50453		-0.664286	32.4427	0.703621	6.15056	1.93211	5.3142	76.8037	26.7352	-10.6389	-46.2938
-0.133333	38.7528	-5.14337	0.349414	17.6559	-9.35063	-34.5296	12.0376		2.82458	8.74081		-0.133333	13.1889	1.77541	-6.32911	1.92018	5.36098	-14.4174	-18.0473	-4.60857	-13.3298	-26.2444	9.53808		-4.65391	3.72164		-0.133333	5.3539	-9.35894	-4.27717	12.1538	14.4776	-20.4537	30.6418		4.07676	6.42317		-0.133333	-26.0894	-8.30107	-5.27591	5.93227	5.44593	-35.8473	-21.4455	13.8509	-6.67281
0	39.9398	-7.32985	0.887812	13.5092	-16.146	-23.4821	13.7088		3.01251	8.11921		0	9.95756	3.99937	26.0455	6.3509	7.25325	-12.208	-19.2406	-13.6721	-16.3428	-28.1351	14.2135		-1.97987	5.05443		0	6.69037	1.59619	-3.10138	18.8531	-14.8889	-31.2308	15.4163		-0.952168	6.62018		0	-35.9857	2.70185	30.319	15.1527	0.614511	-39.6278	-26.4677	-10.8449	-11.4724
0.128571	40.7803	-1.52582	-22.3971	7.3855	-17.3477	3.96037	19.1398		4.28504	8.12984		0.128571	3.68418	5.70133	21.3431	5.10359	5.90617	-10.2813	-23.3473	-30.0342	-19	-27.7732	12.483		-5.11043	5.32258		0.128571	9.68096	-0.862966	-1.99636	10.9288	-8.99977	20.4625	12.3642		5.93963	3.85301		0.128571	-37.7421	9.9223	32.3418	13.6216	3.94202	-41.184	-34.6185	-15.7043	-32.9992
0.261905	35.0914	8.47333	-33.5494	17.1449	-3.76621	50.4525	9.24971		11.8709	10.2138		0.261905	8.36457	6.42461	20.3296	0.965367	3.55105	-9.16853	2.77541	-28.7381	-13.8091	-33.892	1.48824		-3.79172	4.89819		0.261905	8.2942	22.8428	-15.588	1.30274	-41.5182	5.85291	29.6677		1.55059	9.07197		0.261905	-35.2491	-3.53115	21.8714	-6.68548	2.67164	-31.6947	-21.8462	-13.7436	-33.1968
0.397619	48.8198	40.0816	-40.2085	63.1008	8.69196	123.674	42.2306		40.9129	18.9143		0.397619	7.26899	9.21176	18.8516	5.44759	4.47848	-6.98051	-1.87108	-32.3706	-22.1121	-35.9191	-8.74577		-5.70371	5.34335		0.397619	29.7477	77.5572	3.8473	81.2925	2.78455	136.925	91.6246		60.5399	18.9103		0.397619	-26.6258	11.408	22.8263	12.3136	-1.43217	-43.8963	-6.86649	-13.9204	-27.6528
0.528571	55.8558	95.5785	-42.7092	129.001	25.001	190.492	66.6513		74.2672	28.2277		0.528571	4.29941	11.3808	15.7647	16.4173	3.57694	-11.3159	-1.71576	-31.0032	-21.3676	-31.2395	-15.9775		-5.56184	5.3245		0.528571	35.2155	143.087	-0.0798855	176.433	61.0696	324.967	101.243		120.276	41.1619		0.528571	-36.8926	3.44117	5.70707	9.70654	-8.17364	-32.1169	15.7628	-36.8966	-56.6662
0.661905	81.2813	165.012	-37.1985	197.973	60.5667	241.005	135.89		120.647	35.4363		0.661905	0.2652	14.387	4.35649	15.4046	3.01944	-10.8702	-5.59556	-37.9906	-22.3911	-27.9768	-21.7277		-8.10175	5.3081		0.661905	64.3641	228.432	31.4561	230.974	67.9018	276.392	167.195		152.388	36.8605		0.661905	-35.4005	15.0441	-3.20706	14.9096	-6.4438	-29.1353	-18.3945	-36.5036	-25.9979
0.797619	123.477	226.112	-32.2914	197.067	100.271	298.485	188.914		157.434	40.116		0.797619	-5.39168	13.7874	-4.74399	9.61248	0.960669	-11.6466	-9.27329	-36.9092	-23.1802	-22.8148	-28.9751		-10.7795	4.80354		0.797619	105.126	282.533	34.3605	225.152	158.174	474.057	197.26		210.952	53.4314		0.797619	-40.5189	5.98568	-8.01748	6.66625	-3.2492	-34.6171	-12.3233	-1.4549	-35.8388
0.930952	181.147	289.825	-27.9093	200.73	164.709	328.376	232.842		195.674	43.3811		0.930952	1.73699	8.2117	-6.67481	-5.16936	1.23333	-4.3177	-17.2478	-41.9601	-25.6025	-15.4962	-34.2181		-12.6822	4.78377		0.930952	128.359	376.888	71.3608	267.475	179.941	412.635	243.416		240.011	47.2626		0.930952	-35.3028	-9.92946	-16.8279	-1.86551	-7.85637	-40.1054	-7.93739	-46.7016	-17.9856
1.06429	183.057	344.689	-22.6467	226.035	247.264	367.41	263.64		229.921	48.6764		1.06429	6.91241	8.31179	-11.2354	-13.0022	0.0991659	-6.94286	-13.0235	-42.7235	-27.4149	-11.7359	-39.8901		-13.695	5.11035		1.06429	145.419	430.385	57.3262	271.559	429.408	368.265	259.779		280.306	53.6532		1.06429	-37.1202	3.52771	-27.2482	-22.9491	-9.03621	-46.3529	-12.7172	-26.947	-43.8256
1.2	180.935	376.699	-6.23284	273.681	312.292	414.887	302.516		264.968	53.2953		1.2	5.1601	9.21046	-13.0069	-7.12308	1.59387	-5.41254	-15.5909	-39.8825	-26.6155	-5.07631	-41.5167		-12.5691	5.14949		1.2	146.836	449.719	82.3319	313.839	429.621	545.814	360.861		332.717	63.035		1.2	-31.8218	-8.22264	-30.1464	-17.6231	-8.98387	-39.4856	-23.0996	-25.8147	-27.8378
1.33095	166.773	377.03	2.0224	282.042	349.378	441.99	401.922		288.737	58.7358		1.33095	-0.301871	5.10513	-14.6891	-10.8487	-0.0258142	-4.69814	-19.4274	-41.4921	-30.8481	-8.48881	-44.4674		-15.4711	5.08904		1.33095	137.391	472.232	90.8876	328.311	542.449	561.153	459.144		370.224	72.1151		1.33095	-38.0317	1.36316	-9.42224	-6.17876	-5.47092	-34.4189	-9.57093	-13.5931	-49.1062
1.4619	190.022	336.199	16.4186	282.167	364.239	418.195	415.392		288.948	54.4887		1.4619	1.87766	4.55449	-16.4453	-8.69357	-3.53762	-7.78623	-23.9797	-42.4918	-32.3765	-0.449415	-43.2368		-15.6877	5.25247		1.4619	149.242	398.604	134.385	352.799	455.321	448.337	478.913		345.372	54.858		1.4619	-37.918	0.180317	-18.0049	-20.9319	-13.5829	-31.1103	-59.2131	-58.6061	-36.4562
1.59048	260.37	336.228	46.4149	310.16	395.855	418.726	423.243		312.999	49.9002		1.59048	-2.40927	1.03712	-18.2014	-10.291	-4.02968	-10.8419	-19.6766	-46.0234	-28.7706	4.85498	-43.8864		-16.2035	5.19829		1.59048	207.267	366.384	180.429	374.036	712.941	601.852	460.868		414.825	73.6796		1.59048	-39.9105	-1.55288	-26.5876	2.86727	-11.7295	-41.1593	-9.58039	-28.3642	-25.4768
1.72143	291.984	323.058	88.4941	316.283	409.702	437.362	429.154		328.005	45.6929		1.72143	-6.69619	-1.5318	-22.4034	-13.3824	-3.73916	-13.306	-29.8782	-51.2252	-26.5446	5.0275	-43.8471		-18.866	5.37097		1.72143	238.965	372.975	221.023	366.18	493.217	562.468	468.746		389.082	48.5053		1.72143	-41.9031	-2.44905	-14.8702	-6.22202	-11.1972	-35.666	-21.1156	-33.1695	-27.5481
1.84762	312.665	297.014	113.323	377.441	469.984	464.339	426.273		351.577	47.369		1.84762	-6.67853	-4.31682	-24.8243	-14.1771	-5.79922	-17.6894	-30.2492	-55.5462	-28.0184	5.04499	-40.9228		-20.2888	5.38059		1.84762	262.235	339.288	244.884	423.97	618.478	568.48	432.586		412.846	54.1878		1.84762	-41.4497	-3.23063	-25.0814	-14.3329	-14.8806	-48.997	-30.9791	-54.1981	-29.2414
2.83333	192.126	228.205	223.109	389.932	533.009	534.866	584.192		383.634	64.0031		2.83333	-0.142312	0.937753	6.34257	-11.3153	-7.18461	22.1218	-30.063	-57.5696	-31.4231	6.03815	-24.5034		-11.5237	6.80356		2.83333	326.857	214.519	437.3	579.303	812.822	560.126	567.487		499.773	73.6344		2.83333	34.6245	8.30945	-0.464339	-28.2346	-9.6915	105.64	-41.8663	-65.6687	-9.11221
4.83571	179.635	119.373	275.357	294.385	253.354	431.712	399.55		279.052	42.0077		4.83571	16.0505	-2.5327	-17.6894	-5.97875	4.42624	11.1932	-24.9413	-44.9573	-19.5445	-20.1841	-26.4069		-11.8695	5.50847		4.83571	305.715	128.46	421.875	529.514	332.523	398.126	415.813		361.718	47.4151		4.83571	38.6936	0.362189	-31.9313	-13.4146	2.18795	89.1555	-31.966	-30.3672	-41.7864
6.84524	95.2349	51.6556	207.168	235.407	254.164	313.351	338.504		213.641	40.2226		6.84524	26.6215	11.2487	32.248	-0.642212	7.63361	30.6556	-8.26633	-23.5295	-0.0854236	-10.8721	-19.0653		4.17696	5.86621		6.84524	207.056	41.1274	281.743	432.569	424.261	218.736	321.136		275.233	51.5842		6.84524	70.0139	12.5415	20.0398	1.40548	5.77925	89.1354	-6.93939	-42.2878	14.829
8.84762	117.244	37.3928	131.509	191.4	139.084	131.416	182.3		132.906	19.0686		8.84762	2.05893	9.69026	26.1637	-13.0773	-3.58669	40.1792	-6.03992	-22.6169	-9.52359	6.31171	-23.5983		0.541915	5.88767		8.84762	187.992	44.6494	178.544	248.593	197.596	118.314	207.458		169.021	25.4089		8.84762	37.5919	6.97161	23.1926	-24.6437	-5.43554	80.2388	-22.7312	-16.7008	-37.4378
10.8452	109.915	33.3215	172.339	66.5835	86.8036	171.567	219.162		122.813	25.2353		10.8452	1.31431	16.2328	54.8499	-14.2938	29.5215	19.4159	-5.69951	-35.1214	31.4842	109.382	-22.7123		16.7612	12.2005		10.8452	208.801	45.8253	214.855	96.2707	43.4896	207.393	215.363		147.428	30.9636		10.8452	40.0695	22.3562	63.018	-22.5062	32.7509	14.3516	-18.1818	-76.3722	21.4907
12.8381	49.1145	47.4847	149.228	75.6184	100.991	189.605	156.891		109.847	21.2428		12.8381	-7.83657	14.6511	6.66072	-11.9631	19.3227	20.614	-14.1022	-40.6855	-0.536187	20.5263	-39.5465		-2.99045	6.74416		12.8381	89.8065	52.9265	206.239	74.2097	110.226	192.494	139.71		123.659	22.1413		12.8381	15.214	27.0281	-5.54027	-28.3719	22.1634	10.6012	-32.7677	-34.6495	-17.9936
14.8476	99.4969	43.6184	145.534	61.4939	131.339	181.478	126.226		112.741	18.197		14.8476	29.3605	16.5037	-21.402	-35.0147	11.6962	25.2683	-2.58627	-22.8914	2.56644	14.9725	-29.1173		-0.967639	6.87073		14.8476	185.972	47.7513	207.383	69.0387	215.492	216.4	150.376		156.059	26.7429		14.8476	76.0923	11.2833	-36.9549	-31.5935	4.27427	39.6249	-0.304758	-26.3553	-16.7609
16.8476	66.3638	62.5643	161.294	56.7395	121.162	146.264	119.66		104.864	16.1616		16.8476	0.584673	25.9235	28.8675	-5.37505	0.630557	43.2636	-1.00426	-18.3282	36.1315	-0.13459	-37.7912		6.61526	7.383		16.8476	136.324	81.0923	208.885	66.9768	93.4302	158.652	125.259		124.374	18.6356		16.8476	26.7787	26.7258	30.1042	-4.15877	3.22928	49.5754	-6.47824	-10.4285	22.7975
18.8548	95.4903	48.8684	130.339	74.6534	165.742	91.006	86.3762		98.9251	14.457		18.8548	14.8282	9.44952	58.4654	1.84097	-16.8438	44.2342	-7.95107	19.8319	18.8961	5.65114	6.77015		14.1066	6.51818		18.8548	187.27	57.4551	138.044	122.233	278.606	84.1897	130.4		142.6	27.4898		18.8548	47.599	7.06795	67.3054	-13.8708	-22.4702	64.3581	-27.0253	4.52218	9.19157
20.8524	85.6154	58.3262	86.2359	67.4491	135.218	124.261	180.623		105.39	16.4159		20.8524	-7.90334	20.4398	36.1447	0.756203	-24.0414	41.8395	-15.775	-13.7965	5.63206	2.72701	-14.4948		2.86619	6.54625		20.8524	168.957	62.8181	102.586	115.557	216.843	121.522	201.728		141.43	21.1768		20.8524	23.1919	20.899	35.7923	-10.2208	-26.8163	79.4491	-9.01151	-14.61	0.927986
22.869	81.9589	57.6192	202.823	56.4729	133.644	440.064	179.807		164.627	50.8258		22.869	-14.4012	28.0658	8.98263	-16.6418	47.7662	73.6869	-1.92704	-22.5901	-18.7473	3.47543	-28.4736		5.38144	9.73926		22.869	174.52	75.257	278.844	105.782	229.06	514.091	166.458		220.573	55.4125		22.869	11.2385	28.0444	5.21693	-26.918	55.0765	101.946	-4.02915	-14.8891	-5.34724
24.8524	66.6792	40.4615	173.147	49.4071	112.594	240.521	137.172		117.14	27.5141		24.8524	-12.4619	15.4996	-13.8892	-34.0399	31.6686	65.9196	-34.2416	-20.9411	-6.32067	-17.6641	-15.6148		-3.82594	9.11604		24.8524	150.597	30.4131	223.125	56.2136	164.203	283.332	148.549		150.919	33.245		24.8524	14.779	15.5901	-20.7324	-43.6153	39.7539	52.9462	-12.9475	-9.40291	-10.2619
26.8643	110.447	44.03	215.133	39.0242	127.971	222.725	127.58		126.701	27.5288		26.8643	-15.4801	9.22949	40.0884	-3.2859	38.9058	80.0919	-1.99925	-7.7304	-14.5797	4.45997	-28.8486		9.16833	9.57026		26.8643	217.336	52.8709	289.157	51.4984	232.511	195.467	142.849		168.813	34.325		26.8643	14.4968	15.1011	39.9237	-17.3622	33.4964	53.4655	11.3461	-5.66267	-12.2548
28.85	83.593	47.2745	454.742	63.6354	110.511	145.418	125.509		147.24	52.8736		28.85	-9.07406	14.6817	72.1007	-9.43188	-3.42532	79.2006	54.5341	-29.6487	-3.79168	0.885835	-40.016		11.4559	12.0211		28.85	162.52	51.9318	754.26	56.9583	128.43	93.9837	131.084		197.024	94.1178		28.85	26.6047	20.698	69.7993	-29.9532	-17.5256	27.9499	55.6225	-7.23474	-12.339
30.85	101.209	32.2263	684.3	58.4497	128.053	109.919	81.942		170.871	86.4347		30.85	-1.52883	24.8682	62.2423	-6.8805	20.3988	75.7748	90.6399	27.7817	6.91419	11.1508	-39.5259		24.7123	11.5618		30.85	153.058	50.7738	1111.64	60.1618	159.536	62.6566	119.594		245.347	145.381		30.85	28.7638	26.0196	60.7182	-10.135	22.0738	44.6659	90.4203	37.1631	-6.39478
32.8429	87.1774	55.3318	692.94	36.4587	126.541	292.77	112.851		200.581	87.9648		32.8429	-9.76371	36.1359	64.1452	-8.75286	8.95819	68.0104	31.5601	11.0555	1.03884	-4.07805	-26.1748		15.6486	9.25667		32.8429	147.552	53.7307	980.401	32.4974	187.989	288.976	108.398		257.078	124.869		32.8429	19.7305	52.1456	49.6085	-25.4099	1.19326	27.9559	25.2331	8.35009	-4.95332
[truncated: 4 more columns]
